# Supplementary material for: Transcriptomics identifies key defense mechanisms in rice resistant to both leaf-feeding and phloem feeding herbivores
Source: BMC Plant Biol. 2021 Jun 30;21:306. doi: 10.1186/s12870-021-03068-5 (PMC8243607; doi:10.1186/s12870-021-03068-5)
Supplement: Supplementary file 2 — Additional file 2: Table S1. Statistics of raw reads and clean reads per RNA-Seq sample mapped to the rice reference genome. [file 12870_2021_3068_MOESM2_ESM.xlsx]

## Sheet: Sheet1
Transcriptomics identifies key defense mechanisms in rice resistant to both leaf-feeding and phloem feeding herbivores
Yi Li, Boon Huat Cheah, Yu-Fu Fang, Yun-Hung Kuang, Shau-Ching Lin, Chung-Ta Liao, Shou-Horng Huang, Ya-Fen Lin, Wen-Po Chuang
Table S1. Statistics of raw reads and clean reads per RNA-Seq sample mapped to the rice reference genome.
Sample	Raw reads	Clean reads	GC content %	Total mapped	Total mapped (%)	Uniquely mapped	Uniquely mapped (%)
control_leaf_replicate 1	40619390	36923300	53.7	34964063	94.69	33980525	92.03
control_leaf_replicate 2	50474780	47173472	56	44452885	94.23	43125039	91.42
control_leaf_replicate 3	48698176	43963890	54.2	41731086	94.92	40680233	92.53
control_leaf_replicate 4	44944082	40991952	55.2	38189680	93.16	36550789	89.16
control_leaf_replicate 5	45344162	41987284	55.2	39247509	93.47	37940468	90.36
control_sheath_replicate 1	40881634	37434552	53.6	35239609	94.14	33986813	90.79
control_sheath_replicate 2	50703454	46443490	55.6	44210350	95.19	43104400	92.81
control_sheath_replicate 3	42454350	38873492	55.4	36821255	94.72	35798804	92.09
control_sheath_replicate 4	39794000	36008048	53.8	34065219	94.6	33084082	91.88
control_sheath_replicate 5	47292606	44449198	54.5	42257183	95.07	41217171	92.73
leaffolder_leaf_replicate 1	45550400	42057354	55	40001106	95.11	38948407	92.61
leaffolder_leaf_replicate 2	46071048	42264108	54.2	39931903	94.48	38744826	91.67
leaffolder_leaf_replicate 3	46941320	43466166	52.9	41221669	94.84	39720016	91.39
leaffolder_leaf_replicate 4	44890978	41968438	55.6	39889869	95.05	38853378	92.58
leaffolder_leaf_replicate 5	44532794	41648510	54.2	39515576	94.88	38507032	92.46
leaffolder_sheath_replicate 1	47308610	43892888	54.3	40823367	93.01	39302182	89.54
leaffolder_sheath_replicate 2	51351824	47711600	55.2	44543981	93.36	43394759	90.95
leaffolder_sheath_replicate 3	39793398	36767974	53.1	34548248	93.96	33110812	90.05
leaffolder_sheath_replicate 4	41944848	38718252	55.4	36781648	95	35848523	92.59
leaffolder_sheath_replicate 5	44217124	40018948	53.8	37929697	94.78	36950394	92.33
BPH_leaf_replicate 1	46887416	43063748	52.7	40580902	94.23	39171461	90.96
BPH_leaf_replicate 2	50687536	46031340	52.4	43669021	94.87	42495542	92.32
BPH_leaf_replicate 3	50041946	45832760	54.9	43547212	95.01	42447252	92.61
BPH_leaf_replicate 4	52710676	49218252	52.4	46118323	93.7	44835341	91.09
BPH_leaf_replicate 5	46711900	42899422	54.5	39770320	92.71	38688690	90.19
BPH_sheath_replicate 1	45281740	42376046	53.4	39478571	93.16	38274112	90.32
BPH_sheath_replicate 2	45091234	41729102	55	39079826	93.65	37751846	90.47
BPH_sheath_replicate 3	48717116	45367818	53.8	42966501	94.71	41845867	92.24
BPH_sheath_replicate 4	51079444	47221702	55.7	44684834	94.63	43232440	91.55
BPH_sheath_replicate 5	47496282	44329660	55.7	42139846	95.06	40979142	92.44
* Sequencing reads were mapped to the Oryza sativa Nipponbare IRGSP-1.0 reference genome.
