# Supplementary material for: Transcriptomics identifies key defense mechanisms in rice resistant to both leaf-feeding and phloem feeding herbivores
Source: BMC Plant Biol. 2021 Jun 30;21:306. doi: 10.1186/s12870-021-03068-5 (PMC8243607; doi:10.1186/s12870-021-03068-5)
Supplement: Supplementary file 3 — Additional file 3: Table S2. List of differentially expressed genes. Up- and downregulated genes are shown for a leaffolder vs control_leaf comparison, b leaffolder vs control_sheath comparison, c BPH vs control_leaf comparison, d BPH vs control_sheath comparison, common DEGs in e leaves and f sheaths under separate leaffolder and BPH infestations. [file 12870_2021_3068_MOESM3_ESM.xlsx]

## Sheet: a. leaffolder vs control_leaf
Transcriptomics identifies key defense mechanisms in rice resistant to both leaf-feeding and phloem feeding herbivores
Yi Li, Boon Huat Cheah, Yu-Fu Fang, Yun-Hung Kuang, Shau-Ching Lin, Chung-Ta Liao, Shou-Horng Huang, Ya-Fen Lin, Wen-Po Chuang
Table S2. List of differentially expressed genes.
a. leaffolder vs control_leaf comparison
RAPDB ID	MSU ID	Description	RAPDB Gene Symbol	RAPDB Gene Name	GO	InterPro	log2 Fold Change	Expression Change Pattern	p-value	Adjusted p-value	Leaffolder_Leaf (Mean Normalized Counts)	Control_Leaf (Mean Normalized Counts)
Os07g0526600	LOC_Os07g34280.1	Alpha/beta hydrolase fold-3 domain containing protein.			Biological Process: metabolic process (GO:0008152), Molecular Function: hydrolase activity (GO:0016787)	Alpha/beta hydrolase fold-3 (IPR013094)	11.6512	Upregulation	2.09e-22	1.74e-20	1368.65	0.425767
Os01g0124401	LOC_Os01g03360.1	Similar to Bowman-Birk type bran trypsin inhibitor.			Cellular Component: extracellular region (GO:0005576), Molecular Function: serine-type endopeptidase inhibitor activity (GO:0004867)	Proteinase inhibitor I12, Bowman-Birk (IPR000877)	11.5503	Upregulation	6.23e-32	1.32e-29	573.447	0
Os01g0615100	LOC_Os01g42860.1	Chymotrypsin protease inhibitor, Salt and osmotic stress tolerance	OCPI2	O. sativa chymotrypsin protease inhibitor 2, subtilisin-chymotrypsin protease inhibitor 2	Biological Process: response to wounding (GO:0009611), Molecular Function: serine-type endopeptidase inhibitor activity (GO:0004867)	Proteinase inhibitor I13, potato inhibitor I superfamily (IPR036354), Proteinase inhibitor I13, potato inhibitor I (IPR000864)	10.1454	Upregulation	6.15e-56	1.78e-52	1662.05	1.54543
Os01g0124200	LOC_Os01g03340.1	Similar to Bowman Birk trypsin inhibitor.					10.0707	Upregulation	9.27e-46	7.65e-43	4536.99	4.25272
Os12g0548401	LOC_Os12g36210.1	Similar to Proteinase inhibitor.			Biological Process: response to wounding (GO:0009611), Molecular Function: serine-type endopeptidase inhibitor activity (GO:0004867)	Proteinase inhibitor I13, potato inhibitor I (IPR000864)	9.94032	Upregulation	9.03e-27	1.18e-24	611.858	0.626753
Os07g0418500	LOC_Os07g23570.1	Similar to Cytochrome P450.			Biological Process: oxidation-reduction process (GO:0055114), Molecular Function: iron ion binding (GO:0005506), Molecular Function: electron carrier activity (GO:0009055), Molecular Function: oxidoreductase activity, acting on paired donors, with incorporation or reduction of molecular oxygen (GO:0016705), Molecular Function: heme binding (GO:0020037)	Cytochrome P450 (IPR001128), Cytochrome P450, E-class, group I (IPR002401), Cytochrome P450, conserved site (IPR017972)	9.77996	Upregulation	1.76e-16	7.28e-15	250.755	0.224074
Os01g0609200	LOC_Os01g42370.1	Similar to Pleiotropic drug resistance protein 3.			Cellular Component: membrane (GO:0016020), Molecular Function: nucleotide binding (GO:0000166), Molecular Function: ATP binding (GO:0005524), Molecular Function: ATPase activity (GO:0016887), Molecular Function: nucleoside-triphosphatase activity (GO:0017111)	ABC transporter-like (IPR003439), ATPase, AAA+ type, core (IPR003593), ABC-2 type transporter (IPR013525), Plant PDR ABC transporter associated (IPR013581)	9.29705	Upregulation	9.45e-20	5.8e-18	518.871	0.813014
Os12g0559200	LOC_Os12g37260.1	Lipoxygenase (EC 1.13.11.12).			Biological Process: oxidation-reduction process (GO:0055114), Molecular Function: iron ion binding (GO:0005506), Molecular Function: protein binding (GO:0005515), Molecular Function: lipoxygenase activity (GO:0016165), Molecular Function: oxidoreductase activity, acting on single donors with incorporation of molecular oxygen, incorporation of two atoms of oxygen (GO:0016702), Molecular Function: …	Lipoxygenase (IPR000907), Lipoxygenase, LH2 (IPR001024), Lipoxygenase, plant (IPR001246), Lipase/lipooxygenase, PLAT/LH2 (IPR008976), Lipoxygenase, C-terminal (IPR013819), Lipoxygenase, iron binding site (IPR020833), Lipoxygenase, conserved site (IPR020834)	8.96878	Upregulation	2.96e-07	2.52e-06	21038.5	41.9802
Os01g0968800	LOC_Os01g73770.1	Similar to Dehydration responsive element binding protein 1F (DREB1F protein).			Biological Process: regulation of transcription, DNA-dependent (GO:0006355), Molecular Function: DNA binding (GO:0003677), Molecular Function: sequence-specific DNA binding transcription factor activity (GO:0003700)	Pathogenesis-related transcriptional factor/ERF, DNA-binding (IPR001471), DNA-binding, integrase-type (IPR016177)	8.94478	Upregulation	1.38e-18	7.4e-17	94.2708	0
Os08g0140300	LOC_Os08g04540.1	Aromatic L-amino acid decarboxylase (AADC), Senescence-induced serotonin biosynthesis	TDC1, OsTDC, TDC2	TRYPTOPHAN DECARBOXYLASE 1, Trp decarboxylase 1	Biological Process: cellular amino acid metabolic process (GO:0006520), Biological Process: carboxylic acid metabolic process (GO:0019752), Molecular Function: catalytic activity (GO:0003824), Molecular Function: carboxy-lyase activity (GO:0016831), Molecular Function: pyridoxal phosphate binding (GO:0030170)	Pyridoxal phosphate-dependent decarboxylase (IPR002129), Aromatic-L-amino-acid decarboxylase (IPR010977), Pyridoxal phosphate-dependent transferase, major region, subdomain 1 (IPR015421), Pyridoxal phosphate-dependent transferase, major region, subdomain 2 (IPR015422), Pyridoxal phosphate-dependent transferase, major domain (IPR015424), Pyridoxal-phosphate binding site (IPR021115)	8.92895	Upregulation	1.15e-19	6.98e-18	302.163	0.610109
Os11g0641500	LOC_Os11g42200.1	Cupredoxin domain containing protein.			Biological Process: lignin catabolic process (GO:0046274), Biological Process: oxidation-reduction process (GO:0055114), Cellular Component: apoplast (GO:0048046), Molecular Function: copper ion binding (GO:0005507), Molecular Function: laccase activity (GO:0008471), Molecular Function: oxidoreductase activity (GO:0016491)	Multicopper oxidase, type 1 (IPR001117), Multicopper oxidase, copper-binding site (IPR002355), Cupredoxin (IPR008972), Multicopper oxidase, type 2 (IPR011706), Multicopper oxidase, type 3 (IPR011707), Laccase (IPR017761)	8.89451	Upregulation	5.48e-05	0.000277373	202.512	0.448148
Os01g0127600	LOC_Os01g03680.1	Similar to Bowman-Birk type proteinase inhibitor D-II precursor (IV).			Cellular Component: extracellular region (GO:0005576), Molecular Function: serine-type endopeptidase inhibitor activity (GO:0004867)	Proteinase inhibitor I12, Bowman-Birk (IPR000877)	8.74733	Upregulation	1.96e-13	5.12e-12	1877.66	4.36985
Os03g0738600	LOC_Os03g52860.1	Lipoxygenase, Seed germination and longevity	LOX-L2, OsLOX-L2, LOX1.1, LOX L-2, OsLOX2	LIPOXYGENASE L2, Lipoxygenase 2, Lipoxygenase L-2	Biological Process: oxidation-reduction process (GO:0055114), Molecular Function: protein binding (GO:0005515), Molecular Function: oxidoreductase activity (GO:0016491), Molecular Function: oxidoreductase activity, acting on single donors with incorporation of molecular oxygen, incorporation of two atoms of oxygen (GO:0016702), Molecular Function: metal ion binding (GO:0046872)	Lipoxygenase (IPR000907), Lipoxygenase, plant (IPR001246), Lipase/lipooxygenase, PLAT/LH2 (IPR008976), PLAT/LH2 domain (IPR001024), Lipoxygenase, C-terminal (IPR013819), Lipoxygenase, domain 3 (IPR027433), Lipoxygenase, iron binding site (IPR020833), Lipoxygenase, conserved site (IPR020834)	8.68777	Upregulation	9.72e-15	3.07e-13	117.585	0.201694
Os12g0567800	LOC_Os12g38010.1	Plant metallothionein, family 15 protein.			Molecular Function: metal ion binding (GO:0046872)	Metallothionein, family 15, plant (IPR000347)	8.41868	Upregulation	8.78e-22	6.85e-20	212.978	0.626753
Os12g0257600	LOC_Os12g15530.1	Similar to Laccase-25.			Biological Process: lignin catabolic process (GO:0046274), Biological Process: oxidation-reduction process (GO:0055114), Cellular Component: apoplast (GO:0048046), Molecular Function: copper ion binding (GO:0005507), Molecular Function: laccase activity (GO:0008471), Molecular Function: oxidoreductase activity (GO:0016491)	Multicopper oxidase, type 1 (IPR001117), Multicopper oxidase, copper-binding site (IPR002355), Cupredoxin (IPR008972), Multicopper oxidase, type 2 (IPR011706), Multicopper oxidase, type 3 (IPR011707), Laccase (IPR017761)	8.40725	Upregulation	1.78e-15	6.42e-14	275.172	0.779223
Os12g0258700	LOC_Os12g15680.1	Cupredoxin domain containing protein.			Biological Process: lignin catabolic process (GO:0046274), Biological Process: oxidation-reduction process (GO:0055114), Cellular Component: apoplast (GO:0048046), Molecular Function: copper ion binding (GO:0005507), Molecular Function: laccase activity (GO:0008471), Molecular Function: oxidoreductase activity (GO:0016491)	Multicopper oxidase, type 1 (IPR001117), Multicopper oxidase, copper-binding site (IPR002355), Cupredoxin (IPR008972), Multicopper oxidase, type 2 (IPR011706), Multicopper oxidase, type 3 (IPR011707), Laccase (IPR017761)	8.35437	Upregulation	1.65e-06	1.21e-05	62.5714	0
Os03g0712800	LOC_Os03g50490.1	Cytosolic glutamine synthetase	OsGS1;3	cytosolic glutamine synthetase 1;3	Biological Process: glutamine biosynthetic process (GO:0006542), Biological Process: nitrogen compound metabolic process (GO:0006807), Molecular Function: catalytic activity (GO:0003824), Molecular Function: glutamate-ammonia ligase activity (GO:0004356)	Glutamine synthetase, N-terminal domain superfamily (IPR036651), Glutamine synthetase/guanido kinase, catalytic domain (IPR014746), Glutamine synthetase, beta-Grasp domain (IPR008147), Glutamine synthetase, catalytic domain (IPR008146), Glutamine synthetase, N-terminal conserved site (IPR027302), Glutamine synthetase, glycine-rich site (IPR027303)	8.33359	Upregulation	4.01e-15	1.37e-13	61.6451	0
Os01g0615050	None	Proteinase inhibitor I13, potato inhibitor I family protein.			Biological Process: response to wounding (GO:0009611), Molecular Function: serine-type endopeptidase inhibitor activity (GO:0004867)	Proteinase inhibitor I13, potato inhibitor I (IPR000864)	8.28904	Upregulation	3.64e-90	6.31e-86	3763.43	12.0299
Os10g0515900	LOC_Os10g37160.1	Cytochrome P450 family protein.			Biological Process: oxidation-reduction process (GO:0055114), Molecular Function: iron ion binding (GO:0005506), Molecular Function: electron carrier activity (GO:0009055), Molecular Function: oxidoreductase activity, acting on paired donors, with incorporation or reduction of molecular oxygen (GO:0016705), Molecular Function: heme binding (GO:0020037)	Cytochrome P450 (IPR001128), Cytochrome P450, E-class, group I (IPR002401), Cytochrome P450, conserved site (IPR017972)	8.25752	Upregulation	1.67e-07	1.51e-06	58.51	0
Os12g0247700	LOC_Os12g14440.1	Similar to Jasmonate-induced protein.				Mannose-binding lectin (IPR001229), Plant disease resistance response protein (IPR004265)	8.22287	Upregulation	5.88e-07	4.72e-06	1208.14	4.03387
Os10g0380800	LOC_Os10g23900.1	Similar to Tryptophan decarboxylase.			Biological Process: cellular amino acid metabolic process (GO:0006520), Biological Process: carboxylic acid metabolic process (GO:0019752), Molecular Function: catalytic activity (GO:0003824), Molecular Function: carboxy-lyase activity (GO:0016831), Molecular Function: pyridoxal phosphate binding (GO:0030170)	Pyridoxal phosphate-dependent decarboxylase (IPR002129), Aromatic-L-amino-acid decarboxylase (IPR010977), Pyridoxal phosphate-dependent transferase, major region, subdomain 1 (IPR015421), Pyridoxal phosphate-dependent transferase, major region, subdomain 2 (IPR015422), Pyridoxal phosphate-dependent transferase, major domain (IPR015424)	8.21181	Upregulation	4.01e-13	1.01e-11	56.6742	0
Os12g0437800	LOC_Os12g25090.1,LOC_Os12g25090.2	Similar to MPI.			Biological Process: response to wounding (GO:0009611), Molecular Function: serine-type endopeptidase inhibitor activity (GO:0004867)	Proteinase inhibitor I13, potato inhibitor I (IPR000864)	8.14915	Upregulation	2e-27	2.79e-25	293.291	1.00847
Os04g0659300	LOC_Os04g56430.1	Receptor-like protein, Root development, Salt stress response, Regulation of iron acquisition	OsRMC, OsRLK, OsDUF26	root meander curling, receptor-like protein RMC, domain of unknown function 26		Gnk2-homologous domain (IPR002902)	8.09458	Upregulation	1.23e-07	1.14e-06	52.2453	0
Os03g0439000	LOC_Os03g32420.1	Conserved hypothetical protein.					7.985	Upregulation	2.46e-18	1.29e-16	157.892	0.632993
Os10g0379100	LOC_Os10g23310.1	Transferase family protein.			Molecular Function: transferase activity, transferring acyl groups other than amino-acyl groups (GO:0016747)	Transferase (IPR003480), Chloramphenicol acetyltransferase-like domain (IPR023213)	7.89022	Upregulation	1.02e-16	4.39e-15	67.6481	0.18505
Os08g0507100	LOC_Os08g39660.1	Cytochrome P450 family protein.			Biological Process: oxidation-reduction process (GO:0055114), Molecular Function: iron ion binding (GO:0005506), Molecular Function: electron carrier activity (GO:0009055), Molecular Function: oxidoreductase activity, acting on paired donors, with incorporation or reduction of molecular oxygen (GO:0016705), Molecular Function: heme binding (GO:0020037)	Cytochrome P450 (IPR001128), Cytochrome P450, E-class, group I (IPR002401), Cytochrome P450, conserved site (IPR017972)	7.85885	Upregulation	1.63e-15	5.98e-14	44.4343	0
Os01g0698800	LOC_Os01g50350.1,LOC_Os01g50350.2	Conserved hypothetical protein.					7.8191	Upregulation	4.61e-15	1.56e-13	96.0999	0.42506
Os03g0830500	LOC_Os03g61500.1	Similar to PGPS/D12.				Uncharacterised protein family Cys-rich (IPR006461)	7.80468	Upregulation	4.19e-12	8.91e-11	63.7385	0.207933
Os01g0311800	LOC_Os01g20980.1	Similar to Pectin methylesterase 8 (Fragment).			Biological Process: cell wall modification (GO:0042545), Cellular Component: cell wall (GO:0005618), Molecular Function: enzyme inhibitor activity (GO:0004857), Molecular Function: pectinesterase activity (GO:0030599)	Pectinesterase, catalytic (IPR000070), Pectinesterase inhibitor (IPR006501), Pectin lyase fold/virulence factor (IPR011050), Pectin lyase fold (IPR012334), Pectinesterase, active site (IPR018040)	7.78234	Upregulation	8.02e-22	6.29e-20	182.809	0.834686
Os04g0395800	LOC_Os04g32480.1	Tify domain containing protein.			Molecular Function: protein binding (GO:0005515)	Tify (IPR010399), CO/COL/TOC1, conserved site (IPR018467)	7.77124	Upregulation	7.39e-62	3.2e-58	828.154	3.91506
Os08g0508000	LOC_Os08g39730.1	Cytochrome P450 family protein.			Biological Process: oxidation-reduction process (GO:0055114), Molecular Function: iron ion binding (GO:0005506), Molecular Function: electron carrier activity (GO:0009055), Molecular Function: oxidoreductase activity, acting on paired donors, with incorporation or reduction of molecular oxygen (GO:0016705), Molecular Function: heme binding (GO:0020037)	Cytochrome P450 (IPR001128), Cytochrome P450, E-class, group I (IPR002401), Cytochrome P450, conserved site (IPR017972)	7.76335	Upregulation	8.01e-24	7.54e-22	180.038	0.818043
Os01g0832600	LOC_Os01g61610.1,LOC_Os01g61610.2,LOC_Os01g61610.3,LOC_Os01g61610.4	Similar to Leucoanthocyanidin dioxygenase-like protein.			Biological Process: oxidation-reduction process (GO:0055114), Molecular Function: iron ion binding (GO:0005506), Molecular Function: oxidoreductase activity (GO:0016491), Molecular Function: oxidoreductase activity, acting on paired donors, with incorporation or reduction of molecular oxygen, 2-oxoglutarate as one donor, and incorporation of one atom each of oxygen into both donors (GO:0016706)	Isopenicillin N synthase (IPR002283), Oxoglutarate/iron-dependent oxygenase (IPR005123)	7.74535	Upregulation	7.38e-28	1.11e-25	223.277	1.07851
Os07g0602000	LOC_Os07g41070.1	Similar to NADPH HC toxin reductase (Fragment).			Biological Process: cellular metabolic process (GO:0044237), Molecular Function: nucleotide binding (GO:0000166), Molecular Function: catalytic activity (GO:0003824), Molecular Function: coenzyme binding (GO:0050662)	NAD-dependent epimerase/dehydratase (IPR001509), NAD(P)-binding domain (IPR016040)	7.73073	Upregulation	1.42e-13	3.81e-12	40.5856	0
Os04g0344100	LOC_Os04g27670.1	Similar to OSIGBa0106G08.3 protein.			Biological Process: metabolic process (GO:0008152), Molecular Function: magnesium ion binding (GO:0000287), Molecular Function: lyase activity (GO:0016829)	Terpene synthase-like (IPR001906), Terpene synthase, metal-binding domain (IPR005630), Terpenoid cylases/protein prenyltransferase alpha-alpha toroid (IPR008930), Terpenoid synthase (IPR008949)	7.57398	Upregulation	6.85e-12	1.4e-10	81.0626	0.403387
Os05g0370700	LOC_Os05g30760.1	Alpha/beta hydrolase family protein.					7.50946	Upregulation	3.21e-13	8.17e-12	77.5178	0.415866
Os05g0583000	LOC_Os05g50610.1,LOC_Os05g50610.2	Similar to WRKY8.			Biological Process: regulation of transcription, DNA-dependent (GO:0006355), Molecular Function: sequence-specific DNA binding transcription factor activity (GO:0003700), Molecular Function: sequence-specific DNA binding (GO:0043565)	DNA-binding WRKY (IPR003657)	7.42379	Upregulation	6.89e-39	2.91e-36	427.468	2.48676
Os01g0257300	LOC_Os01g15340.1	Similar to FPF1.					7.40113	Upregulation	5.66e-15	1.88e-13	48.1727	0.201694
Os05g0145100	LOC_Os05g05290.1	Conserved hypothetical protein.					7.3782	Upregulation	1.61e-13	4.27e-12	70.8037	0.425767
Os09g0255400	LOC_Os09g08130.1,LOC_Os09g08130.2	Similar to Indole-3-glycerol phosphate synthase, chloroplast precursor (EC 4.1.1.48) (IGPS).			Biological Process: tryptophan metabolic process (GO:0006568), Biological Process: metabolic process (GO:0008152), Molecular Function: catalytic activity (GO:0003824), Molecular Function: indole-3-glycerol-phosphate synthase activity (GO:0004425)	Indole-3-glycerol phosphate synthase, conserved site (IPR001468), Ribulose-phosphate binding barrel (IPR011060), Aldolase-type TIM barrel (IPR013785), Indole-3-glycerol phosphate synthase (IPR013798)	7.31638	Upregulation	1.01e-32	2.24e-30	464.659	2.92953
Os11g0299300	LOC_Os11g19340.1	Lipase, class 3 family protein.			Biological Process: lipid metabolic process (GO:0006629), Molecular Function: triglyceride lipase activity (GO:0004806)	Lipase, class 3 (IPR002921)	7.25752	Upregulation	1.36e-13	3.66e-12	65.1465	0.446732
Os11g0679700	LOC_Os11g45400.1	Glycerol-3-phosphate acyltransferase, Anther development, Pollen formation	OsGPAT3	Glycerol-3-Phosphate Acyltransferase 3	Biological Process: metabolic process (GO:0008152), Molecular Function: transferase activity, transferring acyl groups (GO:0016746)	Phospholipid/glycerol acyltransferase (IPR002123)	7.22542	Upregulation	2.06e-26	2.62e-24	214.792	1.38014
Os09g0127300	LOC_Os09g04050.1	NAD(P)-binding domain containing protein.			Biological Process: cellular metabolic process (GO:0044237), Molecular Function: nucleotide binding (GO:0000166), Molecular Function: catalytic activity (GO:0003824), Molecular Function: coenzyme binding (GO:0050662)	NAD-dependent epimerase/dehydratase (IPR001509), NAD(P)-binding domain (IPR016040)	7.19361	Upregulation	1.58e-33	3.56e-31	273.961	1.89747
Os03g0182000	LOC_Os03g08410.1	Similar to flavin-dependent monooxygenase 1.			Biological Process: oxidation-reduction process (GO:0055114), Molecular Function: flavin-containing monooxygenase activity (GO:0004499), Molecular Function: flavin adenine dinucleotide binding (GO:0050660), Molecular Function: NADP binding (GO:0050661)	Flavin monooxygenase-like (IPR020946)	7.15895	Upregulation	6.61e-13	1.6e-11	60.7828	0.403387
Os03g0287400	LOC_Os03g17810.1	Similar to LOB domain protein 4.				Lateral organ boundaries, LOB (IPR004883)	7.14948	Upregulation	5.92e-13	1.44e-11	40.5331	0.18505
Os12g0150200	LOC_Os12g05440.1	Cytochrome P450 enzyme, Salt tolerance	OsCYP450, CYP94C2b	Cytochrome P450 family protein	Biological Process: oxidation-reduction process (GO:0055114), Molecular Function: iron ion binding (GO:0005506), Molecular Function: oxidoreductase activity, acting on paired donors, with incorporation or reduction of molecular oxygen (GO:0016705), Molecular Function: heme binding (GO:0020037)	Cytochrome P450 (IPR001128), Cytochrome P450, E-class, group I (IPR002401)	6.95999	Upregulation	5.19e-13	1.28e-11	1055.23	8.52161
Os03g0790500	LOC_Os03g57640.1	Alpha/beta hydrolase fold-3 domain containing protein.			Biological Process: metabolic process (GO:0008152), Molecular Function: hydrolase activity (GO:0016787)	Lipase, GDXG, active site (IPR002168), Alpha/beta hydrolase fold-3 (IPR013094)	6.8354	Upregulation	6.43e-18	3.14e-16	578.702	5.0962
Os06g0244000	LOC_Os06g13560.1,LOC_Os06g13560.2,LOC_Os06g13560.3,LOC_Os06g13560.4,LOC_Os06g13560.5	Similar to anthranilic acid methyltransferase 3.			Molecular Function: methyltransferase activity (GO:0008168)	SAM dependent carboxyl methyltransferase (IPR005299)	6.81865	Upregulation	3.63e-25	4.05e-23	185.534	1.6028
Os03g0799300	LOC_Os03g58500.1	Conserved hypothetical protein.					6.8069	Upregulation	3.52e-12	7.55e-11	47.6519	0.408416
Os10g0527400	LOC_Os10g38340.1	Similar to Tau class GST protein 3.			Molecular Function: protein binding (GO:0005515)	Glutathione S-transferase, N-terminal (IPR004045), Glutathione S-transferase, C-terminal (IPR004046), Glutathione S-transferase, C-terminal-like (IPR010987), Thioredoxin-like fold (IPR012336), Glutathione S-transferase/chloride channel, C-terminal (IPR017933)	6.80279	Upregulation	2.21e-12	4.9e-11	263.206	2.39401
Os08g0521000	LOC_Os08g40940.1	Protein of unknown function DUF599 family protein.				Protein of unknown function DUF599 (IPR006747)	6.61362	Upregulation	7.12e-20	4.46e-18	102.483	1.11895
Os05g0546300	LOC_Os05g46830.1	Hypothetical protein.					6.59971	Upregulation	1.56e-10	2.53e-09	41.2803	0.44744
Os08g0374701	LOC_Os08g28710.1	Similar to Protein kinase domain containing protein, expressed.					6.59631	Upregulation	1.04e-05	6.27e-05	601.128	6.23882
Os11g0474800	LOC_Os11g28530.1,LOC_Os11g28530.2,LOC_Os11g28530.3	Similar to Isoform 2 of Stemar-13-ene synthase.			Biological Process: metabolic process (GO:0008152), Molecular Function: magnesium ion binding (GO:0000287), Molecular Function: lyase activity (GO:0016829)	Terpene synthase-like (IPR001906), Terpene synthase, metal-binding domain (IPR005630), Terpenoid cylases/protein prenyltransferase alpha-alpha toroid (IPR008930), Terpenoid synthase (IPR008949)	6.48945	Upregulation	2.21e-09	2.94e-08	38.2289	0.415866
ENSRNA049464568	NA	NA	NA	NA	NA	NA	6.44399	Upregulation	1.25e-16	5.27e-15	72.0373	0.806774
Os12g0153200	LOC_Os12g05690.1	Conserved hypothetical protein.					6.4329	Upregulation	3.04e-34	7.52e-32	161.199	1.84543
Os09g0479900	LOC_Os09g30250.1	Similar to Subtilisin-like protease.			Biological Process: proteolysis (GO:0006508), Biological Process: negative regulation of catalytic activity (GO:0043086), Molecular Function: serine-type endopeptidase activity (GO:0004252), Molecular Function: identical protein binding (GO:0042802)	Peptidase S8/S53, subtilisin/kexin/sedolisin (IPR000209), Protease-associated domain, PA (IPR003137), Proteinase inhibitor I9, subtilisin propeptide (IPR010259), Peptidase S8, subtilisin-related (IPR015500), Peptidase S8, subtilisin, Ser-active site (IPR023828)	6.42808	Upregulation	1.23e-13	3.38e-12	86.9864	0.941893
Os08g0374600	LOC_Os08g28710.1	Similar to Receptor kinase-like protein.			Biological Process: protein phosphorylation (GO:0006468), Molecular Function: protein kinase activity (GO:0004672), Molecular Function: protein tyrosine kinase activity (GO:0004713), Molecular Function: ATP binding (GO:0005524), Molecular Function: transferase activity, transferring phosphorus-containing groups (GO:0016772)	Protein kinase, catalytic domain (IPR000719), Serine-threonine/tyrosine-protein kinase (IPR001245), Protein kinase-like domain (IPR011009), Tyrosine-protein kinase, catalytic domain (IPR020635)	6.26742	Upregulation	5.22e-09	6.43e-08	2118.38	27.5265
Os07g0677500	LOC_Os07g48050.1	Similar to Peroxidase precursor (EC 1.11.1.7).			Biological Process: response to oxidative stress (GO:0006979), Biological Process: oxidation-reduction process (GO:0055114), Molecular Function: peroxidase activity (GO:0004601), Molecular Function: heme binding (GO:0020037)	Plant peroxidase (IPR000823), Haem peroxidase, plant/fungal/bacterial (IPR002016), Haem peroxidase (IPR010255), Peroxidases heam-ligand binding site (IPR019793), Peroxidase, active site (IPR019794)	6.25766	Upregulation	8.18e-12	1.66e-10	328.759	4.33848
Os12g0434400	LOC_Os12g24650.1	Similar to predicted protein.			Biological Process: proteolysis (GO:0006508), Biological Process: protein metabolic process (GO:0019538), Cellular Component: intracellular (GO:0005622), Cellular Component: cytoplasm (GO:0005737), Molecular Function: aminopeptidase activity (GO:0004177), Molecular Function: metalloexopeptidase activity (GO:0008235), Molecular Function: manganese ion binding (GO:0030145)	Peptidase M17, leucyl aminopeptidase, C-terminal (IPR000819), Peptidase M17, leucyl aminopeptidase, N-terminal (IPR008283), Peptidase M17 (IPR011356), Peptidase, M17, probable cytosol aminopeptidase (IPR023042)	6.21829	Upregulation	2.25e-07	1.96e-06	113.835	1.5671
Os04g0419100	None	Conserved hypothetical protein.					6.21018	Upregulation	1.64e-15	5.98e-14	75.203	0.925249
Os03g0797400	LOC_Os03g58300.1	Similar to Indole-3-glycerol phosphate lyase.			Biological Process: tryptophan metabolic process (GO:0006568), Biological Process: metabolic process (GO:0008152), Molecular Function: catalytic activity (GO:0003824), Molecular Function: tryptophan synthase activity (GO:0004834)	Tryptophan synthase, alpha chain (IPR002028), Ribulose-phosphate binding barrel (IPR011060), Aldolase-type TIM barrel (IPR013785)	6.17442	Upregulation	2.51e-47	2.29e-44	5277.28	73.1125
Os10g0118200	LOC_Os10g02880.1	Conserved hypothetical protein.					6.15317	Upregulation	5.92e-16	2.33e-14	73.5247	1.00933
Os07g0529000	LOC_Os07g34520.1,LOC_Os07g34520.2,LOC_Os07g34520.3	Similar to Isocitrate lyase (Fragment).			Biological Process: metabolic process (GO:0008152), Biological Process: carboxylic acid metabolic process (GO:0019752), Molecular Function: catalytic activity (GO:0003824), Molecular Function: isocitrate lyase activity (GO:0004451)	Isocitrate lyase/phosphorylmutase (IPR000918), Isocitrate lyase (IPR006254), Pyruvate/Phosphoenolpyruvate kinase (IPR015813), Isocitrate lyase/phosphorylmutase, conserved site (IPR018523)	6.09617	Upregulation	2.23e-08	2.41e-07	94.4928	1.33437
Os12g0443000	LOC_Os12g25660.1	Similar to Cytochrome P450 family protein, expressed.			Biological Process: oxidation-reduction process (GO:0055114), Molecular Function: iron ion binding (GO:0005506), Molecular Function: electron carrier activity (GO:0009055), Molecular Function: oxidoreductase activity, acting on paired donors, with incorporation or reduction of molecular oxygen (GO:0016705), Molecular Function: heme binding (GO:0020037)	Cytochrome P450 (IPR001128), Cytochrome P450, E-class, group I (IPR002401)	6.08325	Upregulation	3.28e-24	3.21e-22	312.523	4.6422
Os11g0702100	LOC_Os11g47600.1	Similar to Class III chitinase homologue (OsChib3H-h) (Fragment).			Biological Process: carbohydrate metabolic process (GO:0005975), Molecular Function: catalytic activity (GO:0003824), Molecular Function: hydrolase activity, hydrolyzing O-glycosyl compounds (GO:0004553), Molecular Function: cation binding (GO:0043169)	Glycoside hydrolase, family 18, catalytic domain (IPR001223), Glycoside hydrolase, subgroup, catalytic domain (IPR013781), Glycoside hydrolase, superfamily (IPR017853)	6.05083	Upregulation	7.55e-14	2.12e-12	69.4063	1.08134
Os10g0400500	LOC_Os10g26110.1	Similar to Pyridoxal-dependent decarboxylase conserved domain containing protein, expressed.			Biological Process: cellular amino acid metabolic process (GO:0006520), Biological Process: carboxylic acid metabolic process (GO:0019752), Molecular Function: catalytic activity (GO:0003824), Molecular Function: carboxy-lyase activity (GO:0016831), Molecular Function: pyridoxal phosphate binding (GO:0030170)	Pyridoxal phosphate-dependent decarboxylase (IPR002129), Aromatic-L-amino-acid decarboxylase (IPR010977), Pyridoxal phosphate-dependent transferase, major region, subdomain 1 (IPR015421), Pyridoxal phosphate-dependent transferase, major region, subdomain 2 (IPR015422), Pyridoxal phosphate-dependent transferase, major domain (IPR015424)	6.00634	Upregulation	7.51e-34	1.76e-31	2839.59	44.2117
Os05g0527000	LOC_Os05g45100.1	UDP-glucuronosyl/UDP-glucosyltransferase family protein.			Biological Process: metabolic process (GO:0008152), Molecular Function: transferase activity, transferring hexosyl groups (GO:0016758)	UDP-glucuronosyl/UDP-glucosyltransferase (IPR002213)	5.96898	Upregulation	9.86e-09	1.15e-07	178.045	2.82534
Os04g0639000	LOC_Os04g54610.1	Conserved hypothetical protein.					5.95146	Upregulation	6.04e-16	2.37e-14	144.312	2.38282
Os08g0270000	LOC_Os08g16860.1	F-box domain, cyclin-like domain containing protein.			Molecular Function: protein binding (GO:0005515)	F-box domain, cyclin-like (IPR001810), F-box domain, Skp2-like (IPR022364)	5.94903	Upregulation	8.82e-05	0.000422047	47.8132	0.740199
Os08g0106300	LOC_Os08g01520.1	Similar to Cytochrome P450.			Biological Process: oxidation-reduction process (GO:0055114), Molecular Function: iron ion binding (GO:0005506), Molecular Function: electron carrier activity (GO:0009055), Molecular Function: oxidoreductase activity, acting on paired donors, with incorporation or reduction of molecular oxygen (GO:0016705), Molecular Function: heme binding (GO:0020037)	Cytochrome P450 (IPR001128), Cytochrome P450, E-class, group I (IPR002401), Cytochrome P450, conserved site (IPR017972)	5.9425	Upregulation	3.36e-10	5.15e-09	155.294	2.54448
Os01g0124000	LOC_Os01g03320.1	Similar to Bowman Birk trypsin inhibitor.			Cellular Component: extracellular region (GO:0005576), Molecular Function: serine-type endopeptidase inhibitor activity (GO:0004867)	Proteinase inhibitor I12, Bowman-Birk (IPR000877)	5.92208	Upregulation	4.5e-41	2.3e-38	13774.9	227.101
Os07g0153000	LOC_Os07g05830.1	Tify domain containing protein.				Tify (IPR010399)	5.87653	Upregulation	2.2e-24	2.22e-22	122.936	2.15321
Os01g0132000	LOC_Os01g04050.1	Similar to Wound-induced protease inhibitor (WIP1).			Cellular Component: extracellular region (GO:0005576), Molecular Function: serine-type endopeptidase inhibitor activity (GO:0004867)	Proteinase inhibitor I12, Bowman-Birk (IPR000877)	5.85547	Upregulation	7.3e-50	7.44e-47	45947.5	793.649
Os04g0341500	LOC_Os04g27340.1	Similar to OSIGBa0159H11-OSIGBa0137A07.8 protein.			Molecular Function: magnesium ion binding (GO:0000287), Molecular Function: lyase activity (GO:0016829)	Terpene synthase, metal-binding domain (IPR005630), Terpenoid synthase (IPR008949)	5.82618	Upregulation	3.78e-43	2.34e-40	902.263	15.8776
Os11g0474900	LOC_Os11g28530.1,LOC_Os11g28530.2,LOC_Os11g28530.3	Similar to Stemar-13-ene synthase.				Terpenoid cylases/protein prenyltransferase alpha-alpha toroid (IPR008930)	5.79256	Upregulation	1.83e-11	3.53e-10	70.0013	1.2939
Os07g0601900	LOC_Os07g41060.1	Similar to NADPH HC toxin reductase (Fragment).			Biological Process: cellular metabolic process (GO:0044237), Molecular Function: nucleotide binding (GO:0000166), Molecular Function: catalytic activity (GO:0003824), Molecular Function: coenzyme binding (GO:0050662)	NAD-dependent epimerase/dehydratase (IPR001509), NAD(P)-binding domain (IPR016040)	5.77977	Upregulation	4.32e-39	1.92e-36	1223.48	22.1546
Os12g0168100	LOC_Os12g07030.1	Similar to AP2 domain containing protein RAP2.6 (Fragment).			Biological Process: regulation of transcription, DNA-dependent (GO:0006355), Molecular Function: DNA binding (GO:0003677), Molecular Function: sequence-specific DNA binding transcription factor activity (GO:0003700)	Pathogenesis-related transcriptional factor/ERF, DNA-binding (IPR001471), DNA-binding, integrase-type (IPR016177)	5.70774	Upregulation	1.09e-23	1.02e-21	97.0058	1.79601
Os03g0734100	LOC_Os03g52370.1,LOC_Os03g52370.2	Conserved hypothetical protein.					5.66494	Upregulation	3.57e-28	5.73e-26	134.657	2.52789
Os01g0225000	LOC_Os01g12520.1	Mitochondrial carrier protein domain containing protein.			Biological Process: transport (GO:0006810), Biological Process: transmembrane transport (GO:0055085), Cellular Component: mitochondrial inner membrane (GO:0005743), Molecular Function: binding (GO:0005488)	Mitochondrial carrier protein (IPR002067), Mitochondrial substrate/solute carrier (IPR018108), Mitochondrial carrier domain (IPR023395)	5.65376	Upregulation	6.65e-32	1.39e-29	178.317	3.58086
Os01g0778500	LOC_Os01g57050.1,LOC_Os01g57050.2	Similar to predicted protein.					5.63005	Upregulation	2.36e-12	5.21e-11	50.5799	0.958536
Os07g0564500	LOC_Os07g37730.1	Pyridine nucleotide-disulphide oxidoreductase, NAD-binding region domain containing protein.			Biological Process: oxidation-reduction process (GO:0055114), Molecular Function: oxidoreductase activity (GO:0016491), Molecular Function: flavin adenine dinucleotide binding (GO:0050660)	Pyridine nucleotide-disulphide oxidoreductase, NAD-binding domain (IPR001327), Pyridine nucleotide-disulphide oxidoreductase, FAD/NAD(P)-binding domain (IPR023753)	5.62445	Upregulation	1.14e-15	4.31e-14	1150.34	23.391
Os05g0575000	LOC_Os05g49940.1	Stress-induced chloroplast degradation, Regulation of nitrogen assimilation during stress-induced senescence	OsCV, CV	CHLOROPLAST VESICULATION			5.59429	Upregulation	7.09e-21	4.95e-19	90.1306	1.87509
Os04g0511200	LOC_Os04g43200.1,LOC_Os04g43200.2	EFA27 for EF hand, abscisic acid, 27kD.				Caleosin (IPR007736)	5.55665	Upregulation	7.37e-19	4.05e-17	87.8861	1.86781
Os03g0180900	LOC_Os03g08320.1	Tify domain containing protein.			Molecular Function: protein binding (GO:0005515)	Tify (IPR010399), CO/COL/TOC1, conserved site (IPR018467)	5.55243	Upregulation	1.44e-27	2.05e-25	7654.63	163.217
Os08g0387050	None	Conserved hypothetical protein.					5.52022	Upregulation	2.06e-11	3.93e-10	37.7382	0.779223
Os03g0130300	LOC_Os03g03810.1	Similar to Cp-thionin.			Biological Process: defense response (GO:0006952)	Knottin (IPR003614), Gamma thionin (IPR008176), Gamma Purothionin (IPR008177)	5.50697	Upregulation	1.89e-07	1.68e-06	201.154	4.36104
Os07g0635500	LOC_Os07g44140.1	Similar to Cytochrome P450.			Biological Process: oxidation-reduction process (GO:0055114), Molecular Function: iron ion binding (GO:0005506), Molecular Function: electron carrier activity (GO:0009055), Molecular Function: oxidoreductase activity, acting on paired donors, with incorporation or reduction of molecular oxygen (GO:0016705), Molecular Function: heme binding (GO:0020037)	Cytochrome P450 (IPR001128), Cytochrome P450, E-class, group I (IPR002401), Cytochrome P450, conserved site (IPR017972)	5.4978	Upregulation	2.65e-23	2.4e-21	196.166	4.33374
Os04g0447700	LOC_Os04g37490.1	Similar to Polyketide reductase.			Biological Process: oxidation-reduction process (GO:0055114), Molecular Function: oxidoreductase activity (GO:0016491)	Aldo/keto reductase (IPR001395), Aldo/keto reductase, conserved site (IPR018170), Aldo/keto reductase subgroup (IPR020471), NADP-dependent oxidoreductase domain (IPR023210)	5.46825	Upregulation	2.53e-26	3.18e-24	429.879	9.77914
Os03g0850900	LOC_Os03g63390.1	Similar to Chemocyanin precursor (Basic blue protein) (Plantacyanin).			Molecular Function: copper ion binding (GO:0005507), Molecular Function: electron carrier activity (GO:0009055)	Blue (type 1) copper domain (IPR000923), Plastocyanin-like (IPR003245), Cupredoxin (IPR008972)	5.44557	Upregulation	9.82e-22	7.63e-20	165.245	3.63748
Os08g0141400	LOC_Os08g04630.1	Similar to mRNA, clone: RTFL01-03-I20.			Biological Process: oxidation-reduction process (GO:0055114), Molecular Function: oxidoreductase activity (GO:0016491), Molecular Function: flavin adenine dinucleotide binding (GO:0050660)	Pyridine nucleotide-disulphide oxidoreductase, NAD-binding domain (IPR001327), FAD-dependent pyridine nucleotide-disulphide oxidoreductase (IPR013027), Pyridine nucleotide-disulphide oxidoreductase, FAD/NAD(P)-binding domain (IPR023753)	5.427	Upregulation	7.77e-53	1.5e-49	1357.84	31.5293
Os12g0626500	LOC_Os12g43140.1	Similar to late embryogenesis abundant protein D-34.				Seed maturation protein (IPR007011)	5.42239	Upregulation	8.64e-10	1.23e-08	44.958	1.07851
Os03g0188100	LOC_Os03g08900.1	Similar to transparent testa 12 protein.			Biological Process: drug transmembrane transport (GO:0006855), Biological Process: transmembrane transport (GO:0055085), Cellular Component: membrane (GO:0016020), Molecular Function: drug transmembrane transporter activity (GO:0015238), Molecular Function: antiporter activity (GO:0015297)	Multi antimicrobial extrusion protein (IPR002528)	5.40013	Upregulation	4.62e-40	2.29e-37	2575.9	60.9624
Os06g0356800	LOC_Os06g25010.1	Similar to Xylanase inhibitor protein I precursor.			Biological Process: carbohydrate metabolic process (GO:0005975), Molecular Function: catalytic activity (GO:0003824), Molecular Function: hydrolase activity, hydrolyzing O-glycosyl compounds (GO:0004553), Molecular Function: cation binding (GO:0043169)	Glycoside hydrolase, family 18, catalytic domain (IPR001223), Glycoside hydrolase, subgroup, catalytic domain (IPR013781), Glycoside hydrolase, superfamily (IPR017853)	5.39236	Upregulation	1.52e-55	3.76e-52	4516.06	107.658
Os03g0289800	LOC_Os03g18030.1,LOC_Os03g18030.2	Similar to Leucoanthocyanidin dioxygenase-like protein.			Biological Process: oxidation-reduction process (GO:0055114), Molecular Function: iron ion binding (GO:0005506), Molecular Function: oxidoreductase activity (GO:0016491), Molecular Function: oxidoreductase activity, acting on paired donors, with incorporation or reduction of molecular oxygen, 2-oxoglutarate as one donor, and incorporation of one atom each of oxygen into both donors (GO:0016706)	Isopenicillin N synthase (IPR002283), Oxoglutarate/iron-dependent oxygenase (IPR005123)	5.36648	Upregulation	1.8e-38	6.79e-36	1021.32	24.9122
Os08g0153900	LOC_Os08g05780.1	Protein of unknown function DUF599 family protein.				Protein of unknown function DUF599 (IPR006747)	5.35863	Upregulation	4.66e-13	1.16e-11	50.8411	1.22737
Os01g0644000	LOC_Os01g45640.1	Twin-arginine translocation pathway signal domain containing protein.					5.34555	Upregulation	8.6e-39	3.55e-36	304.688	7.31307
Os08g0412800	LOC_Os08g31860.1	Protein of unknown function DUF1262 family protein.				Protein of unknown function DUF1262 (IPR010683)	5.32645	Upregulation	1.64e-28	2.74e-26	108.124	2.68045
Os10g0527800	LOC_Os10g38360.1	Similar to Tau class GST protein 3.			Molecular Function: protein binding (GO:0005515)	Glutathione S-transferase, N-terminal (IPR004045), Glutathione S-transferase, C-terminal (IPR004046), Glutathione S-transferase, C-terminal-like (IPR010987), Thioredoxin-like fold (IPR012336), Glutathione S-transferase/chloride channel, C-terminal (IPR017933)	5.31387	Upregulation	3.64e-10	5.52e-09	49.1394	1.22093
Os03g0797300	LOC_Os03g58290.1	Similar to benzoxazinless1.					5.27406	Upregulation	9.82e-12	1.98e-10	360.365	9.38009
Os08g0524400	LOC_Os08g41290.1	Protein of unknown function DUF568, DOMON-like domain containing protein.				DOMON domain (IPR005018), Uncharacterised conserved protein UCP037471 (IPR017214)	5.25002	Upregulation	1.43e-38	5.77e-36	148.643	3.77673
Os11g0147150	None	Hypothetical gene.					5.21189	Upregulation	8.65e-10	1.23e-08	37.7371	0.971016
Os05g0550800	LOC_Os05g47770.1	Serine/threonine protein kinase domain containing protein.			Biological Process: protein phosphorylation (GO:0006468), Molecular Function: protein kinase activity (GO:0004672), Molecular Function: protein serine/threonine kinase activity (GO:0004674), Molecular Function: protein tyrosine kinase activity (GO:0004713), Molecular Function: ATP binding (GO:0005524), Molecular Function: transferase activity, transferring phosphorus-containing groups (GO:0016772)	Protein kinase, catalytic domain (IPR000719), Serine/threonine-protein kinase, catalytic domain (IPR002290), Serine/threonine-protein kinase, active site (IPR008271), Protein kinase-like domain (IPR011009), Concanavalin A-like lectin/glucanase, subgroup (IPR013320), Protein kinase, ATP binding site (IPR017441), Serine/threonine-protein kinase-like domain (IPR017442), Tyrosine-protein kinase, cata…	5.19815	Upregulation	3.32e-29	5.93e-27	239.268	6.59708
Os05g0368100	LOC_Os05g30510.1	Conserved hypothetical protein.					5.19511	Upregulation	2.61e-15	9.22e-14	77.7963	2.21411
Os04g0449200	LOC_Os04g37650.1	Xyloglucan fucosyltransferase family protein.			Biological Process: cell wall biogenesis (GO:0042546), Cellular Component: membrane (GO:0016020), Molecular Function: galactoside 2-alpha-L-fucosyltransferase activity (GO:0008107)	Xyloglucan fucosyltransferase (IPR004938)	5.177	Upregulation	1.27e-13	3.45e-12	60.3536	1.69054
Os04g0109100	LOC_Os04g01874.1	Concanavalin A-like lectin/glucanase domain containing protein.			Biological Process: protein phosphorylation (GO:0006468), Molecular Function: protein kinase activity (GO:0004672), Molecular Function: protein serine/threonine kinase activity (GO:0004674), Molecular Function: binding (GO:0005488), Molecular Function: ATP binding (GO:0005524), Molecular Function: transferase activity, transferring phosphorus-containing groups (GO:0016772)	Protein kinase, catalytic domain (IPR000719), Legume lectin, beta chain (IPR001220), Serine-threonine/tyrosine-protein kinase (IPR001245), Serine/threonine-protein kinase, active site (IPR008271), Concanavalin A-like lectin/glucanase (IPR008985), Protein kinase-like domain (IPR011009), Concanavalin A-like lectin/glucanase, subgroup (IPR013320), Protein kinase, ATP binding site (IPR017441)	5.17479	Upregulation	2.97e-12	6.47e-11	45.1929	1.2773
Os08g0168000	LOC_Os08g07100.1	Similar to Sesquiterpene synthase.			Biological Process: metabolic process (GO:0008152), Molecular Function: magnesium ion binding (GO:0000287), Molecular Function: lyase activity (GO:0016829)	Terpene synthase-like (IPR001906), Terpene synthase, metal-binding domain (IPR005630), Terpenoid cylases/protein prenyltransferase alpha-alpha toroid (IPR008930), Terpenoid synthase (IPR008949)	5.15519	Upregulation	1.92e-41	1.01e-38	4462.23	125.3
Os06g0133300	LOC_Os06g04220.1	Hypothetical conserved gene.					5.12156	Upregulation	4.08e-25	4.44e-23	94.3342	2.76057
Os04g0339400	LOC_Os04g27060.1	Aldo/keto reductase family protein.				Aldo/keto reductase (IPR001395), NADP-dependent oxidoreductase domain (IPR023210)	5.08815	Upregulation	7.58e-09	9e-08	56.8881	1.68933
Os03g0153900	LOC_Os03g05900.1,LOC_Os03g05900.2	Aromatic-ring hydroxylase family protein.			Biological Process: metabolic process (GO:0008152), Molecular Function: oxidoreductase activity (GO:0016491)	Monooxygenase, FAD-binding (IPR002938), Aromatic-ring hydroxylase-like (IPR003042)	5.06043	Upregulation	2.14e-27	2.96e-25	291.86	8.65542
Os07g0537900	LOC_Os07g35340.1,LOC_Os07g35340.2,LOC_Os07g35340.3	Similar to SRK3 gene.			Biological Process: protein phosphorylation (GO:0006468), Molecular Function: protein kinase activity (GO:0004672), Molecular Function: protein serine/threonine kinase activity (GO:0004674), Molecular Function: ATP binding (GO:0005524), Molecular Function: transferase activity, transferring phosphorus-containing groups (GO:0016772)	Protein kinase, catalytic domain (IPR000719), Gnk2-homologous domain (IPR002902), Serine/threonine-protein kinase, active site (IPR008271), Protein kinase-like domain (IPR011009), Protein kinase, ATP binding site (IPR017441), Serine/threonine-protein kinase-like domain (IPR017442)	5.02137	Upregulation	9.97e-23	8.63e-21	101.158	3.12585
Os02g0240100	LOC_Os02g14430.1	Similar to Peroxidase 2 (Fragment).			Biological Process: response to oxidative stress (GO:0006979), Biological Process: oxidation-reduction process (GO:0055114), Molecular Function: peroxidase activity (GO:0004601), Molecular Function: heme binding (GO:0020037)	Plant peroxidase (IPR000823), Haem peroxidase, plant/fungal/bacterial (IPR002016), Haem peroxidase (IPR010255), Peroxidases heam-ligand binding site (IPR019793), Peroxidase, active site (IPR019794)	5.00254	Upregulation	2.1e-52	3.3e-49	1829.74	57.2339
Os01g0202700	LOC_Os01g10590.1	Similar to Flowering locus T3.				Phosphatidylethanolamine-binding protein PEBP (IPR008914)	4.98496	Upregulation	9.54e-05	0.000451845	102.854	3.23334
Os10g0379854	None	Hypothetical protein.					4.92362	Upregulation	1.34e-18	7.23e-17	92.6747	2.96733
Os11g0160400	LOC_Os11g06150.1	Conserved hypothetical protein.					4.89056	Upregulation	3.72e-13	9.34e-12	102.787	3.42567
Os01g0159000	LOC_Os01g06560.1,LOC_Os01g06560.2	Similar to cDNA clone:J023049H21, full insert sequence.					4.88928	Upregulation	4.94e-25	5.35e-23	314.907	10.6404
Os11g0168500	LOC_Os11g06770.1,LOC_Os11g06770.2	Hypothetical conserved gene.			Biological Process: regulation of transcription, DNA-dependent (GO:0006355), Molecular Function: DNA binding (GO:0003677), Molecular Function: sequence-specific DNA binding transcription factor activity (GO:0003700)	Pathogenesis-related transcriptional factor/ERF, DNA-binding (IPR001471), DNA-binding, integrase-type (IPR016177)	4.87274	Upregulation	5.76e-17	2.5e-15	65.5652	2.12034
Os06g0604200	LOC_Os06g40170.1	Chloroplast-localized phospholipase D, Herbivore defense	OsPLD&alpha;4, OsPLDa4, OsPLDalpha4, PLDalpha4	PHOSPHOLIPASE D ALPHA 4, Phospholipase D &alpha;4, Phospholipase D a4, Phospholipase D alpha 4	Biological Process: phosphatidylcholine metabolic process (GO:0046470), Molecular Function: catalytic activity (GO:0003824), Molecular Function: phospholipase D activity (GO:0004630), Molecular Function: calcium ion binding (GO:0005509), Cellular Component: membrane (GO:0016020)	Phospholipase D family (IPR015679), Phospholipase D, plant (IPR011402), C2 domain (IPR000008), Phospholipase D/Transphosphatidylase (IPR001736), Phospholipase D, C-terminal (IPR024632)	4.86737	Upregulation	1.5e-11	2.94e-10	450.882	15.5052
Os09g0425500	LOC_Os09g25720.1	Hypothetical gene.					4.85252	Upregulation	1.51e-12	3.49e-11	71.9505	2.49477
Os01g0638000	LOC_Os01g45110.1	UDP-glucuronosyl/UDP-glucosyltransferase family protein.			Biological Process: metabolic process (GO:0008152), Molecular Function: transferase activity, transferring hexosyl groups (GO:0016758)	UDP-glucuronosyl/UDP-glucosyltransferase (IPR002213)	4.84121	Upregulation	6.75e-09	8.13e-08	52.5096	1.79651
Os06g0637400	LOC_Os06g43080.1	Conserved hypothetical protein.					4.83026	Upregulation	6.86e-21	4.81e-19	88.8833	3.14607
Os07g0129200	LOC_Os07g03710.1	Pathogenesis-related 1a protein, Regulation of abiotic stress responses	PR1A, OsPR1a, OsPR-1a, PR1a, OsPR1#074, OsPR1-74, PR-1a, OsSCP, SCP	PATHOGENESIS-RELATED GENE 1A, pathogenesis-related gene 1a, acidic PR protein 1, PR protein 1, acidic pathogenesis-related protein 1, pathogenesis-related 1a protein, Sperm Coating Protein	Cellular Component: extracellular region (GO:0005576)	Cysteine-rich secretory protein, allergen V5/Tpx-1-related (IPR001283), Ves allergen (IPR002413), CAP domain (IPR014044), Allergen V5/Tpx-1-related, conserved site (IPR018244)	4.81318	Upregulation	0.000139575	0.000632008	289.405	10.3119
Os05g0516700	LOC_Os05g44060.1	Conserved hypothetical protein.					4.80174	Upregulation	6.17e-09	7.49e-08	1131.48	40.6311
Os09g0517200	LOC_Os09g34160.1	Hypothetical conserved gene.			Biological Process: defense response (GO:0006952), Molecular Function: ADP binding (GO:0043531)	Disease resistance protein (IPR000767), NB-ARC (IPR002182)	4.78857	Upregulation	2.31e-12	5.1e-11	40.3752	1.48261
Os02g0121700	LOC_Os02g02930.1	Terpenoid synthase domain containing protein.			Biological Process: metabolic process (GO:0008152), Molecular Function: magnesium ion binding (GO:0000287), Molecular Function: lyase activity (GO:0016829)	Terpene synthase-like (IPR001906), Terpene synthase, metal-binding domain (IPR005630), Terpenoid cylases/protein prenyltransferase alpha-alpha toroid (IPR008930), Terpenoid synthase (IPR008949)	4.74455	Upregulation	6.03e-34	1.43e-31	3426.61	127.759
Os03g0663400	LOC_Os03g46060.1	Similar to Thaumatin-like protein.					4.74009	Upregulation	2.49e-36	7.98e-34	258.024	9.75871
Os02g0218700	LOC_Os02g12680.1	Allene oxide synthase (CYP74A3), Fatty acid 9-/13-hydroperoxide lyase (CYP74C), Biosynthesis of jasmonic acid (JA), Plant defense	HPL2, AOS3, OsHPL2, OsAOS3	HYDROPEROXIDE LYASE 2, ALLENE OXIDE SYNTHASE 3, allene oxide synthase3, Allene oxide synthase 3	Biological Process: oxidation-reduction process (GO:0055114), Molecular Function: monooxygenase activity (GO:0004497), Molecular Function: iron ion binding (GO:0005506), Molecular Function: oxidoreductase activity, acting on paired donors, with incorporation or reduction of molecular oxygen (GO:0016705), Molecular Function: heme binding (GO:0020037)	Cytochrome P450 (IPR001128), Cytochrome P450, E-class, group IV (IPR002403)	4.73376	Upregulation	1.11e-06	8.35e-06	155.131	5.79709
Os01g0159200	LOC_Os01g06580.1	Similar to Fasciclin-like protein FLA18.				FAS1 domain (IPR000782)	4.71156	Upregulation	2.26e-35	6.54e-33	118.895	4.46347
Os04g0167800	LOC_Os04g08550.1	Similar to Chalcone reductase homologue (Fragment).			Biological Process: oxidation-reduction process (GO:0055114), Molecular Function: oxidoreductase activity (GO:0016491)	Aldo/keto reductase (IPR001395), Aldo/keto reductase, conserved site (IPR018170), Aldo/keto reductase subgroup (IPR020471), NADP-dependent oxidoreductase domain (IPR023210)	4.71134	Upregulation	2.17e-39	1.01e-36	296.905	11.45
Os01g0859100	LOC_Os01g63980.1	Similar to WIP1 protein (Fragment).			Cellular Component: intracellular (GO:0005622), Molecular Function: nucleic acid binding (GO:0003676), Molecular Function: zinc ion binding (GO:0008270)	Zinc finger, C2H2 (IPR007087), Zinc finger, C2H2-type/integrase, DNA-binding (IPR013087), Zinc finger, C2H2-like (IPR015880)	4.69499	Upregulation	4.01e-20	2.62e-18	53.4159	1.96234
Os09g0518200	LOC_Os09g34250.1	UDP-glucuronosyl/UDP-glucosyltransferase family protein.			Biological Process: metabolic process (GO:0008152), Molecular Function: transferase activity, transferring hexosyl groups (GO:0016758)	UDP-glucuronosyl/UDP-glucosyltransferase (IPR002213)	4.67681	Upregulation	0.000208761	0.000901698	103.491	4.06172
Os03g0240600	LOC_Os03g13740.1	U-box containing E3 ligase, Response to phosphate starvation	OsUPS	U-box containing E3 ligase induced by phosphate starvation	Biological Process: protein ubiquitination (GO:0016567), Molecular Function: ubiquitin-protein transferase activity (GO:0004842), Molecular Function: binding (GO:0005488)	Zinc finger, RING/FYVE/PHD-type (IPR013083), U box domain (IPR003613), Armadillo-type fold (IPR016024), Armadillo-like helical (IPR011989)	4.67615	Upregulation	1.45e-15	5.36e-14	64.6466	2.60689
Os09g0544000	LOC_Os09g37200.1	Transferase family protein.			Molecular Function: transferase activity, transferring acyl groups other than amino-acyl groups (GO:0016747)	Transferase (IPR003480), Chloramphenicol acetyltransferase-like domain (IPR023213)	4.66925	Upregulation	3.78e-13	9.49e-12	208.726	8.11947
Os01g0773800	LOC_Os01g56690.1	Hypothetical conserved gene.				Helix-loop-helix DNA-binding (IPR011598)	4.66458	Upregulation	2.64e-23	2.4e-21	416.677	16.4908
Os03g0235000	LOC_Os03g13210.1	Similar to Peroxidase.			Biological Process: response to oxidative stress (GO:0006979), Biological Process: oxidation-reduction process (GO:0055114), Molecular Function: peroxidase activity (GO:0004601), Molecular Function: heme binding (GO:0020037)	Plant peroxidase (IPR000823), Haem peroxidase, plant/fungal/bacterial (IPR002016), Haem peroxidase (IPR010255), Peroxidases heam-ligand binding site (IPR019793)	4.6628	Upregulation	4.96e-34	1.19e-31	515.874	20.2523
Os09g0272600	LOC_Os09g10010.1	Conserved hypothetical protein.					4.64251	Upregulation	1.05e-34	2.72e-32	342.928	13.5345
Os09g0412400	LOC_Os09g24590.1	Conserved hypothetical protein.					4.63818	Upregulation	7.17e-35	1.94e-32	1073.52	42.9578
Os10g0524300	LOC_Os10g38040.1	LysM domain-containing protein, Embryo sac development	OsEMSA1	EMBRYO SAC 1		LysM domain superfamily (IPR036779), LysM domain (IPR018392)	4.60858	Upregulation	1.98e-19	1.16e-17	50.2831	1.96666
Os12g0582700	LOC_Os12g39310.1	Similar to Cytochrome P450.			Biological Process: oxidation-reduction process (GO:0055114), Molecular Function: iron ion binding (GO:0005506), Molecular Function: electron carrier activity (GO:0009055), Molecular Function: oxidoreductase activity, acting on paired donors, with incorporation or reduction of molecular oxygen (GO:0016705), Molecular Function: heme binding (GO:0020037)	Cytochrome P450 (IPR001128), Cytochrome P450, E-class, group I (IPR002401), Cytochrome P450, conserved site (IPR017972)	4.58303	Upregulation	6.04e-06	3.89e-05	315.44	13.2085
Os09g0472100	LOC_Os09g29660.1	Similar to ABC transporter.			Cellular Component: membrane (GO:0016020), Molecular Function: nucleotide binding (GO:0000166), Molecular Function: ATP binding (GO:0005524), Molecular Function: ATPase activity (GO:0016887), Molecular Function: nucleoside-triphosphatase activity (GO:0017111)	ABC transporter-like (IPR003439), ATPase, AAA+ type, core (IPR003593), ABC-2 type transporter (IPR013525), ABC transporter, conserved site (IPR017871)	4.55985	Upregulation	1.45e-29	2.67e-27	288.845	12.3642
Os05g0115100	LOC_Os05g02450.1,LOC_Os05g02450.2	Hypothetical conserved gene.					4.55102	Upregulation	1.65e-37	5.96e-35	135.851	5.75583
Os01g0793300	LOC_Os01g58100.1	Di-copper centre-containing domain containing protein.			Biological Process: metabolic process (GO:0008152), Molecular Function: oxidoreductase activity (GO:0016491)	Tyrosinase (IPR002227), Uncharacterised domain, di-copper centre (IPR008922)	4.50771	Upregulation	4.21e-18	2.14e-16	194.192	8.55368
Os02g0713700	LOC_Os02g48320.1,LOC_Os02g48320.2,LOC_Os02g48320.3	Protein of unknown function DUF296 domain containing protein.				Domain of unknown function DUF296 (IPR005175), Predicted AT-hook DNA-binding (IPR014476)	4.49292	Upregulation	2.17e-09	2.9e-08	77.4577	3.51025
Os02g0702100	LOC_Os02g47370.1	Similar to transcription factor GT-3b.					4.48412	Upregulation	5.63e-20	3.61e-18	55.9652	2.55526
Os01g0723600	LOC_Os01g52530.1	Ribose-phosphate pyrophosphokinase 3 (EC 2.7.6.1) (Phosphoribosyl pyrophosphate synthetase 3).			Biological Process: nucleoside metabolic process (GO:0009116), Biological Process: nucleotide biosynthetic process (GO:0009165), Molecular Function: magnesium ion binding (GO:0000287), Molecular Function: ribose phosphate diphosphokinase activity (GO:0004749)	Phosphoribosyltransferase (IPR000836), Ribose-phosphate diphosphokinase (IPR005946)	4.47945	Upregulation	1.88e-29	3.43e-27	1149.75	51.6265
Os12g0616500	LOC_Os12g42200.1	Similar to cation proton exchanger.			Biological Process: cation transport (GO:0006812), Biological Process: transmembrane transport (GO:0055085), Cellular Component: integral to membrane (GO:0016021), Molecular Function: solute:hydrogen antiporter activity (GO:0015299)	Cation/H+ exchanger (IPR006153)	4.44484	Upregulation	4.39e-14	1.28e-12	36.1757	1.68135
Os11g0684000	LOC_Os11g45740.1	Similar to Transcription factor MYB21 (Myb-related protein 21) (AtMYB21) (Myb homolog 3) (AtMyb3).			Biological Process: regulation of transcription, DNA-dependent (GO:0006355), Molecular Function: DNA binding (GO:0003677), Molecular Function: protein binding (GO:0005515)	SANT domain, DNA binding (IPR001005), Homeodomain-like (IPR009057), Homeodomain-related (IPR012287), Myb, DNA-binding (IPR014778), Myb transcription factor (IPR015495), Transcription regulator HTH, Myb-type, DNA-binding (IPR017930)	4.41582	Upregulation	7.87e-61	2.73e-57	4741.33	222.251
Os06g0599200	LOC_Os06g39780.1	Cytochrome P450 family protein.			Biological Process: oxidation-reduction process (GO:0055114), Molecular Function: iron ion binding (GO:0005506), Molecular Function: electron carrier activity (GO:0009055), Molecular Function: oxidoreductase activity, acting on paired donors, with incorporation or reduction of molecular oxygen (GO:0016705), Molecular Function: heme binding (GO:0020037)	Cytochrome P450 (IPR001128), Cytochrome P450, E-class, group I (IPR002401), Cytochrome P450, conserved site (IPR017972)	4.4076	Upregulation	2.94e-11	5.43e-10	49.378	2.4027
Os07g0537600	LOC_Os07g35330.1	Hypothetical conserved gene.			Biological Process: protein phosphorylation (GO:0006468), Molecular Function: protein kinase activity (GO:0004672), Molecular Function: protein serine/threonine kinase activity (GO:0004674), Molecular Function: protein tyrosine kinase activity (GO:0004713), Molecular Function: ATP binding (GO:0005524), Molecular Function: transferase activity, transferring phosphorus-containing groups (GO:0016772)	Protein kinase, catalytic domain (IPR000719), Serine/threonine-protein kinase, catalytic domain (IPR002290), Gnk2-homologous domain (IPR002902), Serine/threonine-protein kinase, active site (IPR008271), Protein kinase-like domain (IPR011009), Concanavalin A-like lectin/glucanase, subgroup (IPR013320), Protein kinase, ATP binding site (IPR017441), Serine/threonine-protein kinase-like domain (IPR01…	4.35192	Upregulation	3.38e-12	7.3e-11	68.695	3.41524
Os03g0734300	LOC_Os03g52390.1	Similar to Proteinase inhibitor type II CEVI57 precursor.			Molecular Function: serine-type endopeptidase inhibitor activity (GO:0004867)	Proteinase inhibitor I20, Pin2 (IPR003465)	4.3418	Upregulation	1.4e-27	2.02e-25	109.789	5.47971
Os02g0179200	LOC_Os02g08270.1	Glutamine amidotransferase class-I domain containing protein.				Glutamine amidotransferase type 1 (IPR017926)	4.31954	Upregulation	8.44e-15	2.7e-13	45.3649	2.2459
Os02g0764700	LOC_Os02g52670.1	Similar to Ethylene-responsive transcription factor 4 (Ethylene-responsive element binding factor 4) (Related to APETALA-2 protein 5) (EREBP-4) (AtERF4).			Biological Process: regulation of transcription, DNA-dependent (GO:0006355), Molecular Function: DNA binding (GO:0003677), Molecular Function: sequence-specific DNA binding transcription factor activity (GO:0003700)	Pathogenesis-related transcriptional factor/ERF, DNA-binding (IPR001471), DNA-binding, integrase-type (IPR016177)	4.3092	Upregulation	2.14e-10	3.38e-09	76.0305	3.90203
Os09g0492700	LOC_Os09g31970.1	Similar to 3-hydroxy-3-methylglutaryl coenzyme A reductase (EC 1.1.1.34) (Fragment).			Biological Process: isoprenoid biosynthetic process (GO:0008299), Biological Process: coenzyme A metabolic process (GO:0015936), Biological Process: oxidation-reduction process (GO:0055114), Cellular Component: integral to membrane (GO:0016021), Molecular Function: hydroxymethylglutaryl-CoA reductase (NADPH) activity (GO:0004420), Molecular Function: oxidoreductase activity, acting on the CH-OH g…	Hydroxymethylglutaryl-CoA reductase, class I/II (IPR002202), Hydroxymethylglutaryl-CoA reductase, eukaryotic/arcaheal type (IPR004554), Hydroxymethylglutaryl-CoA reductase, class I/II, NAD/NADP-binding (IPR009023), Hydroxymethylglutaryl-CoA reductase, class I/II, substrate-binding (IPR009029), Hydroxymethylglutaryl-CoA reductase, class I/II, catalytic domain (IPR023074), Hydroxymethylglutaryl-CoA…	4.30737	Upregulation	2.82e-43	1.81e-40	1020.08	51.4295
Os05g0515200	LOC_Os05g43910.1	Cytochrome P450 family protein.			Biological Process: oxidation-reduction process (GO:0055114), Molecular Function: iron ion binding (GO:0005506), Molecular Function: electron carrier activity (GO:0009055), Molecular Function: oxidoreductase activity, acting on paired donors, with incorporation or reduction of molecular oxygen (GO:0016705), Molecular Function: heme binding (GO:0020037)	Cytochrome P450 (IPR001128), Cytochrome P450, E-class, group I (IPR002401), Cytochrome P450, conserved site (IPR017972)	4.30312	Upregulation	1.18e-37	4.35e-35	532.445	26.9029
Os09g0471200	LOC_Os09g29510.1	Similar to WAK80 - OsWAK receptor-like protein kinase.			Biological Process: protein phosphorylation (GO:0006468), Molecular Function: protein kinase activity (GO:0004672), Molecular Function: protein serine/threonine kinase activity (GO:0004674), Molecular Function: protein tyrosine kinase activity (GO:0004713), Molecular Function: ATP binding (GO:0005524), Molecular Function: transferase activity, transferring phosphorus-containing groups (GO:0016772)	Protein kinase, catalytic domain (IPR000719), Serine-threonine/tyrosine-protein kinase (IPR001245), Serine/threonine-protein kinase, catalytic domain (IPR002290), Serine/threonine-protein kinase, active site (IPR008271), Protein kinase-like domain (IPR011009), Protein kinase, ATP binding site (IPR017441), Tyrosine-protein kinase, catalytic domain (IPR020635)	4.29044	Upregulation	8.26e-15	2.65e-13	65.6395	3.41233
Os09g0491740	LOC_Os09g31478.1,LOC_Os09g31478.2	Auxin efflux carrier domain containing protein.			Biological Process: transmembrane transport (GO:0055085), Cellular Component: integral to membrane (GO:0016021)	Auxin efflux carrier (IPR004776)	4.2864	Upregulation	1.65e-32	3.58e-30	370.885	18.9749
Os10g0534700	LOC_Os10g39020.1,LOC_Os10g39020.2	Protein of unknown function DUF604 family protein.				Protein of unknown function DUF604 (IPR006740)	4.28433	Upregulation	2.43e-20	1.62e-18	68.4655	3.49071
Os08g0531000	LOC_Os08g41880.1	Nucleotide pyrophosphatase/phosphodiesterase, Negative effect on plant growth and starch accumulation	NPP1, OsNPP1, OsPAP27b, PAP27B	NUCLEOTIDE PYROPHOSPHATASE/PHOSPHODIESTERASE 1, Nucleotide Pyrophosphatase/Phosphodiesterase 1, Purple acid phosphatase 27b	Molecular Function: acid phosphatase activity (GO:0003993), Molecular Function: hydrolase activity (GO:0016787), Molecular Function: metal ion binding (GO:0046872)	Purple acid phosphatase-like, N-terminal (IPR008963), Purple acid phosphatase, N-terminal (IPR015914), Metallo-dependent phosphatase-like (IPR029052), Calcineurin-like phosphoesterase domain, apaH type (IPR004843), Iron/zinc purple acid phosphatase-like C-terminal domain (IPR025733)	4.26823	Upregulation	4.27e-37	1.48e-34	431.435	22.3895
Os03g0122300	LOC_Os03g03034.1,LOC_Os03g03034.2,LOC_Os03g03034.3,LOC_Os03g03034.4,LOC_Os03g03034.5	Flavanone 3-hydroxylase, Positive regulation of flavonoid biosynthesis, Resistance to brown planthopper (BPH)	OsF3H	flavanone 3-hydroxylase	Biological Process: oxidation-reduction process (GO:0055114), Molecular Function: oxidoreductase activity (GO:0016491)	Isopenicillin N synthase-like (IPR027443), Non-haem dioxygenase N-terminal domain (IPR026992), Oxoglutarate/iron-dependent dioxygenase (IPR005123)	4.26438	Upregulation	2.04e-54	4.41e-51	968.21	50.3809
Os04g0688300	LOC_Os04g59190.1	Haem peroxidase, plant/fungal/bacterial family protein.			Biological Process: response to oxidative stress (GO:0006979), Biological Process: oxidation-reduction process (GO:0055114), Molecular Function: peroxidase activity (GO:0004601), Molecular Function: heme binding (GO:0020037)	Plant peroxidase (IPR000823), Haem peroxidase, plant/fungal/bacterial (IPR002016), Haem peroxidase (IPR010255), Peroxidases heam-ligand binding site (IPR019793), Peroxidase, active site (IPR019794)	4.26007	Upregulation	2.24e-12	4.97e-11	120.422	6.31366
Os03g0195100	LOC_Os03g09910.1	Putative aminotransferase, Disease resistance response against infection with rice blast fungus	OsALD1	AGD2-LIKE DEFENSE RESPONSE PROTEIN1, ABERRANT GROWTH AND DEATH2 [AGD2]-LIKE DEFENSE1	Biological Process: biosynthetic process (GO:0009058), Biological Process: lysine biosynthetic process via diaminopimelate (GO:0009089), Molecular Function: catalytic activity (GO:0003824), Molecular Function: L, L-diaminopimelate aminotransferase activity (GO:0010285), Molecular Function: pyridoxal phosphate binding (GO:0030170)	LL-diaminopimelate aminotransferase (IPR019942), Pyridoxal phosphate-dependent transferase (IPR015424), Aminotransferase, class I/classII (IPR004839), Pyridoxal phosphate-dependent transferase, major region, subdomain 1 (IPR015421), Pyridoxal phosphate-dependent transferase, major region, subdomain 2 (IPR015422)	4.23891	Upregulation	7.24e-25	7.74e-23	112.099	5.82294
Os12g0210500	LOC_Os12g10750.1	Conserved hypothetical protein.					4.23306	Upregulation	1.22e-14	3.81e-13	105.172	5.58851
Os08g0331000	LOC_Os08g24200.1	Conserved hypothetical protein.					4.20997	Upregulation	1.22e-16	5.14e-15	168.112	8.97719
Os02g0716800	LOC_Os02g48570.1,LOC_Os02g48570.2	TGF-beta receptor, type I/II extracellular region family protein.			Biological Process: oligopeptide transport (GO:0006857), Cellular Component: membrane (GO:0016020), Molecular Function: transporter activity (GO:0005215)	Oligopeptide transporter (IPR000109), Major facilitator superfamily domain, general substrate transporter (IPR016196)	4.20242	Upregulation	3.84e-17	1.71e-15	64.3878	3.44856
Os02g0504700	LOC_Os02g30190.1	Conserved hypothetical protein.					4.18541	Upregulation	1.05e-08	1.21e-07	53.9303	3.0121
Os02g0676400	LOC_Os02g45380.1	Multi antimicrobial extrusion protein MatE family protein.			Biological Process: drug transmembrane transport (GO:0006855), Biological Process: transmembrane transport (GO:0055085), Cellular Component: membrane (GO:0016020), Molecular Function: drug transmembrane transporter activity (GO:0015238), Molecular Function: antiporter activity (GO:0015297)	Multi antimicrobial extrusion protein (IPR002528)	4.17702	Upregulation	5.34e-08	5.33e-07	50.5245	2.86112
Os01g0314000	LOC_Os01g21144.1	Protein of unknown function DUF3615 domain containing protein.				Protein of unknown function DUF3615 (IPR022059)	4.17444	Upregulation	7.98e-32	1.65e-29	232.291	12.871
Os05g0127500	LOC_Os05g03640.1	Similar to Leucoanthocyanidin dioxygenase-like protein.			Biological Process: oxidation-reduction process (GO:0055114), Molecular Function: iron ion binding (GO:0005506), Molecular Function: oxidoreductase activity (GO:0016491), Molecular Function: oxidoreductase activity, acting on paired donors, with incorporation or reduction of molecular oxygen, 2-oxoglutarate as one donor, and incorporation of one atom each of oxygen into both donors (GO:0016706)	Isopenicillin N synthase (IPR002283), Oxoglutarate/iron-dependent oxygenase (IPR005123)	4.17107	Upregulation	1.64e-86	1.42e-82	1542.03	85.5825
Os09g0275400	LOC_Os09g10340.1	Cytochrome P450 family protein.			Biological Process: oxidation-reduction process (GO:0055114), Molecular Function: iron ion binding (GO:0005506), Molecular Function: electron carrier activity (GO:0009055), Molecular Function: oxidoreductase activity, acting on paired donors, with incorporation or reduction of molecular oxygen (GO:0016705), Molecular Function: heme binding (GO:0020037)	Cytochrome P450 (IPR001128), Cytochrome P450, E-class, group I (IPR002401), Cytochrome P450, conserved site (IPR017972)	4.15692	Upregulation	3.46e-52	4.61e-49	2036.44	114.145
Os01g0123900	LOC_Os01g03310.1	Similar to Bowman-Birk type proteinase inhibitor (EBI).			Cellular Component: extracellular region (GO:0005576), Molecular Function: serine-type endopeptidase inhibitor activity (GO:0004867)	Proteinase inhibitor I12, Bowman-Birk (IPR000877)	4.13007	Upregulation	1.08e-52	1.86e-49	32945.9	1881.57
Os02g0712500	LOC_Os02g48190.1	Protein of unknown function DUF23 family protein.				Domain of unknown function DUF23 (IPR008166)	4.12994	Upregulation	3.22e-25	3.67e-23	264.262	15.1676
Os08g0371200	LOC_Os08g28350.1,LOC_Os08g28400.1	Carotenoid oxygenase domain containing protein.				Carotenoid oxygenase (IPR004294)	4.12781	Upregulation	2.09e-12	4.67e-11	57.2283	3.21883
Os06g0216300	LOC_Os06g11290.1	Similar to 12-oxophytodienoic acid reductase.			Biological Process: metabolic process (GO:0008152), Biological Process: oxidation-reduction process (GO:0055114), Molecular Function: catalytic activity (GO:0003824), Molecular Function: FMN binding (GO:0010181), Molecular Function: oxidoreductase activity (GO:0016491)	NADH:flavin oxidoreductase/NADH oxidase, N-terminal (IPR001155), Aldolase-type TIM barrel (IPR013785)	4.12717	Upregulation	6.28e-23	5.55e-21	75.7515	4.2904
Os06g0202700	LOC_Os06g10130.1	Conserved hypothetical protein.					4.12516	Upregulation	1.55e-13	4.13e-12	58.0433	3.33602
Os12g0628600	LOC_Os12g43380.1,LOC_Os12g43430.1	Similar to Thaumatin-like pathogenesis-related protein 3 precursor.				Thaumatin, pathogenesis-related (IPR001938), Thaumatin, conserved site (IPR017949)	4.10894	Upregulation	5.05e-50	5.47e-47	21658.1	1255.3
Os11g0129700	LOC_Os11g03540.1	Similar to AP2-1 protein (Fragment).					4.07867	Upregulation	2.14e-08	2.33e-07	45.3917	2.68399
Os10g0528300	None	Tau class GST protein 4.			Molecular Function: protein binding (GO:0005515)	Glutathione S-transferase, N-terminal (IPR004045), Glutathione S-transferase, C-terminal (IPR004046), Glutathione S-transferase, C-terminal-like (IPR010987), Thioredoxin-like fold (IPR012336), Glutathione S-transferase/chloride channel, C-terminal (IPR017933)	4.07781	Upregulation	8.78e-08	8.4e-07	354.674	21.041
Os09g0552600	LOC_Os09g37976.1	RmlC-like jelly roll fold domain containing protein.			Molecular Function: nutrient reservoir activity (GO:0045735)	Cupin 1 (IPR006045), Cupin, RmlC-type (IPR011051), RmlC-like jelly roll fold (IPR014710)	4.06375	Upregulation	1.98e-30	3.91e-28	208.719	12.5093
Os04g0173800	LOC_Os04g09390.1	Lectin precursor (Agglutinin).			Molecular Function: chitin binding (GO:0008061)	Chitin-binding, type 1 (IPR001002), Chitin-binding, type 1, conserved site (IPR018371)	4.05104	Upregulation	4.09e-08	4.17e-07	68.4574	4.12066
Os01g0695800	LOC_Os01g50100.1	Similar to MDR-like ABC transporter.			Molecular Function: nucleotide binding (GO:0000166), Molecular Function: ATP binding (GO:0005524), Molecular Function: ATPase activity (GO:0016887), Molecular Function: nucleoside-triphosphatase activity (GO:0017111)	ABC transporter-like (IPR003439), ATPase, AAA+ type, core (IPR003593), ABC transporter, conserved site (IPR017871)	4.05017	Upregulation	2.81e-16	1.14e-14	3305.86	199.681
Os03g0745600	LOC_Os03g53400.1	Uncharacterised protein family UPF0005 domain containing protein.				Inhibitor of apoptosis-promoting Bax1-related (IPR006214)	4.03726	Upregulation	4.79e-12	1.01e-10	64.2493	3.88852
Os07g0190000	LOC_Os07g09190.1	Similar to 1-deoxy-D-xylulose 5-phosphate synthase 2 precursor.			Biological Process: metabolic process (GO:0008152), Biological Process: terpenoid biosynthetic process (GO:0016114), Molecular Function: catalytic activity (GO:0003824), Molecular Function: 1-deoxy-D-xylulose-5-phosphate synthase activity (GO:0008661), Molecular Function: oxidoreductase activity, acting on the aldehyde or oxo group of donors, disulfide as acceptor (GO:0016624)	Dehydrogenase, E1 component (IPR001017), Transketolase, N-terminal (IPR005474), Transketolase-like, pyrimidine-binding domain (IPR005475), Transketolase, C-terminal (IPR005476), Deoxyxylulose-5-phosphate synthase (IPR005477), Transketolase, C-terminal/Pyruvate-ferredoxin oxidoreductase, domain II (IPR009014), Transketolase-like, C-terminal (IPR015941), Transketolase binding site (IPR020826)	4.02527	Upregulation	1.41e-31	2.88e-29	10060.8	617.833
Os12g0112000	LOC_Os12g02080.1,LOC_Os12g02080.2	Similar to Peroxidase precursor (EC 1.11.1.7) (Fragment).			Biological Process: response to oxidative stress (GO:0006979), Biological Process: oxidation-reduction process (GO:0055114), Molecular Function: peroxidase activity (GO:0004601), Molecular Function: heme binding (GO:0020037)	Plant peroxidase (IPR000823), Haem peroxidase, plant/fungal/bacterial (IPR002016), Haem peroxidase (IPR010255), Peroxidases heam-ligand binding site (IPR019793), Peroxidase, active site (IPR019794)	4.00013	Upregulation	1.52e-33	3.47e-31	207.956	12.9404
Os07g0526400	LOC_Os07g34260.1	Polyketide synthase, type III domain containing protein.			Biological Process: metabolic process (GO:0008152), Biological Process: biosynthetic process (GO:0009058), Molecular Function: catalytic activity (GO:0003824), Molecular Function: transferase activity, transferring acyl groups (GO:0016746), Molecular Function: transferase activity, transferring acyl groups other than amino-acyl groups (GO:0016747)	Chalcone/stilbene synthase, N-terminal (IPR001099), Polyketide synthase, type III (IPR011141), Chalcone/stilbene synthase, C-terminal (IPR012328), Thiolase-like, subgroup (IPR016038), Thiolase-like (IPR016039)	3.97988	Upregulation	5.89e-18	2.9e-16	2728.19	172.852
Os07g0539100	LOC_Os07g35480.1,LOC_Os07g35480.2,LOC_Os07g35480.3	Glycoside hydrolase, family 17 protein.			Biological Process: carbohydrate metabolic process (GO:0005975), Molecular Function: catalytic activity (GO:0003824), Molecular Function: hydrolase activity, hydrolyzing O-glycosyl compounds (GO:0004553), Molecular Function: cation binding (GO:0043169)	Glycoside hydrolase, family 17 (IPR000490), X8 (IPR012946), Glycoside hydrolase, subgroup, catalytic domain (IPR013781), Glycoside hydrolase, superfamily (IPR017853)	3.96283	Upregulation	5.41e-20	3.49e-18	1278.74	82.0748
Os08g0509100	LOC_Os08g39850.1,LOC_Os08g39850.2,LOC_Os08g39850.3,LOC_Os08g39850.4	Similar to Lipoxygenase, chloroplast precursor (EC 1.13.11.12).			Biological Process: oxidation-reduction process (GO:0055114), Molecular Function: iron ion binding (GO:0005506), Molecular Function: protein binding (GO:0005515), Molecular Function: lipoxygenase activity (GO:0016165), Molecular Function: oxidoreductase activity, acting on single donors with incorporation of molecular oxygen, incorporation of two atoms of oxygen (GO:0016702), Molecular Function: …	Lipoxygenase (IPR000907), Lipoxygenase, LH2 (IPR001024), Lipoxygenase, plant (IPR001246), Lipase/lipooxygenase, PLAT/LH2 (IPR008976), Lipoxygenase, C-terminal (IPR013819), Lipoxygenase, iron binding site (IPR020833), Lipoxygenase, conserved site (IPR020834)	3.96275	Upregulation	6.08e-07	4.85e-06	1085.72	69.5626
Os02g0526400	LOC_Os02g32520.1,LOC_Os02g32520.2	Similar to ATP-dependent Clp protease ATP-binding subunit.			Biological Process: protein metabolic process (GO:0019538), Molecular Function: nucleotide binding (GO:0000166), Molecular Function: ATP binding (GO:0005524), Molecular Function: nucleoside-triphosphatase activity (GO:0017111)	Chaperonin ClpA/B (IPR001270), ATPase, AAA+ type, core (IPR003593), ATPase, AAA-type, core (IPR003959), Clp, N-terminal (IPR004176), ATPase, AAA-2 (IPR013093), Chaperonin ClpA/B, conserved site (IPR018368), Clp ATPase, C-terminal (IPR019489), Double Clp-N motif (IPR023150)	3.9566	Upregulation	2.82e-45	2.15e-42	13504.4	869.851
Os10g0542900	LOC_Os10g39680.1	Similar to chitinase.			Biological Process: carbohydrate metabolic process (GO:0005975), Biological Process: chitin catabolic process (GO:0006032), Biological Process: cell wall macromolecule catabolic process (GO:0016998), Molecular Function: chitinase activity (GO:0004568)	Glycoside hydrolase, family 19, catalytic (IPR000726), Glycoside hydrolase, family 19 (IPR016283), Lysozyme-like domain (IPR023346)	3.93953	Upregulation	2.71e-26	3.36e-24	5611.7	365.913
Os07g0537500	LOC_Os07g35310.1,LOC_Os07g35310.2	Serine/threonine protein kinase-related domain containing protein.			Biological Process: protein phosphorylation (GO:0006468), Molecular Function: protein kinase activity (GO:0004672), Molecular Function: protein serine/threonine kinase activity (GO:0004674), Molecular Function: ATP binding (GO:0005524), Molecular Function: transferase activity, transferring phosphorus-containing groups (GO:0016772)	Protein kinase, catalytic domain (IPR000719), Gnk2-homologous domain (IPR002902), Serine/threonine-protein kinase, active site (IPR008271), Protein kinase-like domain (IPR011009), Protein kinase, ATP binding site (IPR017441), Serine/threonine-protein kinase-like domain (IPR017442)	3.93555	Upregulation	6.33e-11	1.09e-09	167.033	11.0018
Os12g0215950	LOC_Os12g11370.1	Similar to Leucine Rich Repeat family protein, expressed.			Molecular Function: protein binding (GO:0005515)	Leucine-rich repeat (IPR001611), Leucine-rich repeat, typical subtype (IPR003591), Leucine-rich repeat-containing N-terminal, type 2 (IPR013210)	3.9248	Upregulation	3.95e-17	1.75e-15	76.2446	5.07827
Os10g0503250	None	Hypothetical protein.					3.88275	Upregulation	4.75e-39	2.06e-36	3253.55	220.512
Os03g0188200	LOC_Os03g08920.1	Zinc finger, RING/FYVE/PHD-type domain containing protein.			Molecular Function: protein binding (GO:0005515), Molecular Function: zinc ion binding (GO:0008270)	Zinc finger, RING-type (IPR001841), Zinc finger, RING/FYVE/PHD-type (IPR013083), Zinc finger, RING-H2-type (IPR024766)	3.87143	Upregulation	2.39e-10	3.74e-09	85.463	5.86391
Os10g0503300	LOC_Os10g35950.1	Similar to 10-deacetylbaccatin III 10-O-acetyltransferase.					3.86329	Upregulation	1.64e-28	2.74e-26	1599.23	109.933
Os10g0109600	LOC_Os10g02070.1	Peroxidase (EC 1.11.1.7).			Biological Process: response to oxidative stress (GO:0006979), Biological Process: oxidation-reduction process (GO:0055114), Molecular Function: peroxidase activity (GO:0004601), Molecular Function: heme binding (GO:0020037)	Plant peroxidase (IPR000823), Haem peroxidase, plant/fungal/bacterial (IPR002016), Haem peroxidase (IPR010255), Peroxidases heam-ligand binding site (IPR019793), Peroxidase, active site (IPR019794)	3.82834	Upregulation	6.53e-26	7.8e-24	165.327	11.6451
Os03g0718800	LOC_Os03g50960.1,LOC_Os03g50960.2	Similar to Physical impedance induced protein.			Biological Process: lipid transport (GO:0006869)	Plant lipid transfer protein/seed storage/trypsin-alpha amylase inhibitor (IPR003612), Plant lipid transfer protein/hydrophobic protein, helical domain (IPR013770), Bifunctional inhibitor/plant lipid transfer protein/seed storage (IPR016140)	3.82376	Upregulation	8.25e-42	4.47e-39	1287.78	91.0329
Os07g0614300	LOC_Os07g42280.1	Similar to Von Willebrand factor type A domain containing protein, expressed.			Molecular Function: protein binding (GO:0005515)	von Willebrand factor, type A (IPR002035)	3.81888	Upregulation	4.45e-17	1.96e-15	67.3895	4.79055
Os08g0490000	LOC_Os08g38210.1,LOC_Os08g38210.2,LOC_Os08g38210.4,LOC_Os08g38210.5	Helix-loop-helix DNA-binding domain containing protein.				Helix-loop-helix DNA-binding (IPR011598)	3.78251	Upregulation	4.6e-30	8.66e-28	980.802	71.315
Os02g0209300	LOC_Os02g11859.1	Hypothetical conserved gene.				Arabinogalactan peptide, AGP (IPR009424)	3.77369	Upregulation	4.21e-16	1.67e-14	828.441	60.6973
Os03g0126000	LOC_Os03g03450.1,LOC_Os03g03450.2	Similar to Phosphorybosyl anthranilate transferase 1.			Biological Process: tryptophan biosynthetic process (GO:0000162), Biological Process: metabolic process (GO:0008152), Molecular Function: anthranilate phosphoribosyltransferase activity (GO:0004048), Molecular Function: transferase activity, transferring glycosyl groups (GO:0016757)	Glycosyl transferase, family 3 (IPR000312), Anthranilate phosphoribosyl transferase (IPR005940), Glycosyl transferase, family 3, N-terminal (IPR017459), Glycosyl transferase, family 3, subgroup, N-terminal (IPR020072)	3.77265	Upregulation	8.04e-35	2.14e-32	4030.53	294.846
Os05g0125250	None	Non-protein coding transcript.					3.76493	Upregulation	8.71e-14	2.42e-12	36.7854	2.76057
Os06g0702600	LOC_Os06g48950.1	Auxin response factor 19, Control of leaf angle	ARF7A, OsARF7a, OsARF19	AUXIN RESPONSE FACTOR 7A, auxin response factor-7a, auxin response factor 7a, auxin response factor-19, auxin response factor 19	Biological Process: regulation of transcription, DNA-templated (GO:0006355), Biological Process: response to hormone (GO:0009725), Molecular Function: DNA binding (GO:0003677), Molecular Function: protein binding (GO:0005515), Cellular Component: nucleus (GO:0005634)	DNA-binding pseudobarrel domain (IPR015300), B3 DNA binding domain (IPR003340), Auxin response factor (IPR010525), AUX/IAA domain (IPR033389), PB1 domain (IPR000270)	3.76188	Upregulation	6.7e-62	3.2e-58	1509.33	111.22
Os08g0530801	None	Hypothetical protein.					3.74568	Upregulation	2.87e-24	2.84e-22	96.7423	7.11202
Os04g0677300	LOC_Os04g58090.1	Harpin-induced 1 domain containing protein.				Late embryogenesis abundant protein, LEA-14 (IPR004864)	3.73381	Upregulation	3.57e-11	6.46e-10	79.1813	6.03968
Os12g0555000	LOC_Os12g36830.1	Similar to Probenazole-inducible protein PBZ1.			Biological Process: defense response (GO:0006952), Biological Process: response to biotic stimulus (GO:0009607)	Bet v I allergen (IPR000916), START-like domain (IPR023393)	3.72474	Upregulation	3.44e-17	1.53e-15	768.175	58.1378
Os01g0940700	LOC_Os01g71340.1	Similar to Glucan endo-1, 3-beta-glucosidase GII precursor (EC 3.2.1.39) ((1->3)- beta-glucan endohydrolase GII) ((1->3)-beta-glucanase isoenzyme GII) (Beta-1, 3-endoglucanase GII).			Biological Process: carbohydrate metabolic process (GO:0005975), Molecular Function: catalytic activity (GO:0003824), Molecular Function: hydrolase activity, hydrolyzing O-glycosyl compounds (GO:0004553), Molecular Function: cation binding (GO:0043169)	Glycoside hydrolase, family 17 (IPR000490), Glycoside hydrolase, subgroup, catalytic domain (IPR013781), Glycoside hydrolase, superfamily (IPR017853)	3.7233	Upregulation	3.74e-07	3.11e-06	4347.55	329.2
Os11g0482901	None	Hypothetical gene.					3.72295	Upregulation	5.96e-05	0.000298994	1195.96	90.6235
Os04g0674600	LOC_Os04g57840.1	Similar to H0103C06.1 protein.			Biological Process: transmembrane transport (GO:0055085)	Oligopeptide transporter OPT superfamily (IPR004813)	3.7212	Upregulation	1.63e-17	7.64e-16	80.9863	6.06265
Os04g0581100	LOC_Os04g49210.1	2OG-Fe(II) oxygenase domain containing protein.			Biological Process: oxidation-reduction process (GO:0055114), Molecular Function: oxidoreductase activity (GO:0016491), Molecular Function: oxidoreductase activity, acting on paired donors, with incorporation or reduction of molecular oxygen, 2-oxoglutarate as one donor, and incorporation of one atom each of oxygen into both donors (GO:0016706)	Oxoglutarate/iron-dependent oxygenase (IPR005123)	3.71611	Upregulation	1.04e-21	8e-20	1729.39	131.706
Os04g0496950	None	Non-protein coding transcript.					3.70721	Upregulation	1.16e-08	1.33e-07	114.577	8.84505
Os03g0375900	LOC_Os03g25920.1	Amino acid/polyamine transporter I family protein.					3.70383	Upregulation	3.18e-11	5.83e-10	51.7925	4.00147
Os05g0567700	LOC_Os05g49260.1	Similar to Integral membrane protein.			Biological Process: transport (GO:0006810), Biological Process: transmembrane transport (GO:0055085), Cellular Component: membrane (GO:0016020), Cellular Component: integral to membrane (GO:0016021), Molecular Function: transporter activity (GO:0005215), Molecular Function: transmembrane transporter activity (GO:0022857)	General substrate transporter (IPR005828), Sugar transporter, conserved site (IPR005829), Major facilitator superfamily domain, general substrate transporter (IPR016196), Major facilitator superfamily domain (IPR020846)	3.69819	Upregulation	1.05e-15	4e-14	53.908	4.16776
Os06g0711800	LOC_Os06g49760.1	Pectinesterase inhibitor domain containing protein.			Molecular Function: enzyme inhibitor activity (GO:0004857), Molecular Function: pectinesterase activity (GO:0030599)	Pectinesterase inhibitor (IPR006501)	3.69726	Upregulation	5.81e-11	1.01e-09	47.0697	3.51454
Os02g0730000	LOC_Os02g49720.1,LOC_Os02g49720.2,LOC_Os02g49720.3,LOC_Os02g49720.6,LOC_Os02g49720.7	Similar to Mitochondrial aldehyde dehydrogenase.			Biological Process: metabolic process (GO:0008152), Biological Process: oxidation-reduction process (GO:0055114), Molecular Function: oxidoreductase activity (GO:0016491)	Aldehyde dehydrogenase domain (IPR015590), Aldehyde/histidinol dehydrogenase (IPR016161), Aldehyde dehydrogenase, N-terminal (IPR016162)	3.69407	Upregulation	8.2e-15	2.64e-13	78.8021	6.15176
Os04g0648950	None	Non-protein coding transcript.					3.69259	Upregulation	4.29e-09	5.37e-08	150.014	11.6864
Os10g0389300	LOC_Os10g25040.1,LOC_Os10g25040.2	Similar to Red chlorophyll catabolite reductase (Fragment).	RCCR2	RED CHLOROPHYLL CATABOLITE REDUCTASE 2		Red chlorophyll catabolite reductase (IPR009439)	3.68562	Upregulation	1.7e-10	2.75e-09	174.715	13.4789
Os11g0117400	LOC_Os11g02520.1	Similar to WRKY DNA binding domain containing protein, expressed.			Biological Process: regulation of transcription, DNA-dependent (GO:0006355), Molecular Function: sequence-specific DNA binding transcription factor activity (GO:0003700), Molecular Function: sequence-specific DNA binding (GO:0043565)	DNA-binding WRKY (IPR003657)	3.68029	Upregulation	4.77e-49	4.59e-46	5187.89	404.548
Os01g0248701	LOC_Os01g14630.1	Terpenoid synthase domain containing protein.			Biological Process: isoprenoid biosynthetic process (GO:0008299)	Polyprenyl synthetase (IPR000092), Terpenoid synthase (IPR008949), Polyprenyl synthetase-related (IPR017446)	3.67681	Upregulation	1.88e-21	1.4e-19	3116.13	243.691
Os04g0580866	LOC_Os04g49170.1	Hypothetical conserved gene.			Molecular Function: protein binding (GO:0005515), Molecular Function: zinc ion binding (GO:0008270)	Zinc finger, RING-type (IPR001841), Zinc finger, RING/FYVE/PHD-type (IPR013083), Zinc finger, RING-H2-type (IPR024766)	3.66931	Upregulation	7.44e-10	1.07e-08	46.1714	3.74006
Os09g0439200	LOC_Os09g26780.1	Jasmonate ZIM-domain protein, Jasmonate-induced resistance to bacterial blight, Repressor of jasmonic acid signaling	TIFY10C, OsJAZ7, OsJAZ 8, OsJAZ8, Os-JAZ8, JAZ8, OsTIFY10c, OsTIFY10c/OsJAZ8	TIFY GENE 10C, Jasmonate ZIM-domain protein 7, Jasmonate ZIM-domain protein 8		Tify (IPR010399), CO/COL/TOC1, conserved site (IPR018467)	3.66201	Upregulation	7.68e-23	6.72e-21	259.405	20.3427
Os03g0676400	LOC_Os03g47280.1	VQ domain containing protein.				VQ (IPR008889)	3.6483	Upregulation	3.15e-07	2.66e-06	881.878	70.3993
Os01g0588400	LOC_Os01g40580.1	Band 7 protein family protein.			Cellular Component: membrane (GO:0016020)	Band 7 protein (IPR001107), Stomatin (IPR001972)	3.64408	Upregulation	2.18e-12	4.87e-11	49.7503	4.04502
Os06g0200600	LOC_Os06g09990.1	Non-protein coding transcript.					3.63642	Upregulation	1.62e-12	3.72e-11	36.3793	2.97216
Os01g0805400	LOC_Os01g59100.1	UDP-glucuronosyl/UDP-glucosyltransferase family protein.			Biological Process: metabolic process (GO:0008152), Molecular Function: transferase activity, transferring hexosyl groups (GO:0016758)	UDP-glucuronosyl/UDP-glucosyltransferase (IPR002213)	3.62615	Upregulation	2.45e-22	2.03e-20	56.6115	4.67781
Os08g0434632	LOC_Os08g33740.1	Conserved hypothetical protein.					3.62061	Upregulation	2.27e-19	1.32e-17	1334.15	108.476
Os11g0165700	LOC_Os11g06570.1	Mannose-binding lectin domain containing protein.				Mannose-binding lectin (IPR001229)	3.60336	Upregulation	1.38e-06	1.02e-05	62.8868	5.17318
Os01g0209700	LOC_Os01g11150.1	Similar to GA 2-oxidase 5.			Biological Process: oxidation-reduction process (GO:0055114), Molecular Function: oxidoreductase activity (GO:0016491), Molecular Function: oxidoreductase activity, acting on paired donors, with incorporation or reduction of molecular oxygen, 2-oxoglutarate as one donor, and incorporation of one atom each of oxygen into both donors (GO:0016706)	Oxoglutarate/iron-dependent oxygenase (IPR005123)	3.59378	Upregulation	0.00500703	0.0142264	43.5108	3.55426
Os02g0771400	LOC_Os02g53160.1	Protein-tyrosine phosphatase, SIW14-like domain containing protein.			Biological Process: dephosphorylation (GO:0016311), Molecular Function: protein tyrosine phosphatase activity (GO:0004725), Molecular Function: phosphatase activity (GO:0016791)	Protein-tyrosine phosphatase, SIW14-like (IPR004861), Protein-tyrosine phosphatase, active site (IPR016130), Protein-tyrosine phosphatase, dual specificity phosphatase, eukaryotic (IPR020428)	3.5884	Upregulation	1.25e-13	3.42e-12	34.9369	2.9274
Os05g0162800	LOC_Os05g07010.1,LOC_Os05g07010.2	SANT domain, DNA binding domain containing protein.			Biological Process: regulation of transcription, DNA-dependent (GO:0006355), Molecular Function: DNA binding (GO:0003677), Molecular Function: protein binding (GO:0005515)	SANT domain, DNA binding (IPR001005), Myb-like DNA-binding domain, SHAQKYF class (IPR006447), Homeodomain-like (IPR009057), Homeodomain-related (IPR012287), Myb, DNA-binding (IPR014778), Transcription regulator HTH, Myb-type, DNA-binding (IPR017930)	3.57799	Upregulation	0.000118179	0.000547427	39.0522	3.32882
Os05g0543600	LOC_Os05g46610.1	Similar to Myb-related protein.			Biological Process: regulation of transcription, DNA-dependent (GO:0006355), Molecular Function: DNA binding (GO:0003677), Molecular Function: protein binding (GO:0005515)	SANT domain, DNA binding (IPR001005), Homeodomain-like (IPR009057), Homeodomain-related (IPR012287), Myb, DNA-binding (IPR014778), Myb transcription factor (IPR015495), Transcription regulator HTH, Myb-type, DNA-binding (IPR017930)	3.57738	Upregulation	2.21e-18	1.17e-16	83.653	6.95033
Os01g0713200	LOC_Os01g51570.1	Similar to Beta-glucanase.			Biological Process: carbohydrate metabolic process (GO:0005975), Molecular Function: catalytic activity (GO:0003824), Molecular Function: hydrolase activity, hydrolyzing O-glycosyl compounds (GO:0004553), Molecular Function: cation binding (GO:0043169)	Glycoside hydrolase, family 17 (IPR000490), Glycoside hydrolase, subgroup, catalytic domain (IPR013781), Glycoside hydrolase, superfamily (IPR017853)	3.57571	Upregulation	5.34e-08	5.33e-07	3328.14	279.213
Os01g0775400	LOC_Os01g56810.1,LOC_Os01g56810.2	Similar to Cytokinin dehydrogenase 5 precursor (EC 1.5.99.12) (Cytokinin oxidase 5) (CKO5) (AtCKX5) (AtCKX6).			Biological Process: cytokinin metabolic process (GO:0009690), Biological Process: oxidation-reduction process (GO:0055114), Molecular Function: catalytic activity (GO:0003824), Molecular Function: UDP-N-acetylmuramate dehydrogenase activity (GO:0008762), Molecular Function: oxidoreductase activity (GO:0016491), Molecular Function: oxidoreductase activity, acting on CH-OH group of donors (GO:00166…	Oxygen oxidoreductase covalent FAD-binding site (IPR006093), FAD linked oxidase, N-terminal (IPR006094), Cytokinin dehydrogenase 1, FAD/cytokinin binding domain (IPR015345), FAD-linked oxidase-like, C-terminal (IPR016164), FAD-binding, type 2 (IPR016166), FAD-binding, type 2, subdomain 1 (IPR016167), FAD-linked oxidase, FAD-binding, subdomain 2 (IPR016168)	3.56877	Upregulation	3.27e-09	4.2e-08	138.188	11.7042
Os03g0266900	LOC_Os03g16020.1	Low molecular mass heat shock protein Oshsp17.3.					3.56549	Upregulation	2.45e-15	8.71e-14	88.5841	7.49688
Os01g0954500	LOC_Os01g72490.1,LOC_Os01g72490.2	Protein of unknown function DUF702 family protein.				Zinc finger, lateral root primordium type 1 (IPR006510), Lateral Root Primordium type 1, C-terminal (IPR006511), Protein of unknown function DUF702 (IPR007818)	3.56245	Upregulation	2.29e-19	1.33e-17	408.892	34.6393
Os11g0114150	LOC_Os11g02270.1	Protein of unknown function DUF641, plant domain containing protein.				Domain of unknown function DUF641, plant (IPR006943)	3.55842	Upregulation	1.09e-07	1.03e-06	54.8558	4.70775
Os09g0532000	LOC_Os09g36200.1	Senescence-inducible chloroplast protein, Activation of the chlorophll-degrading pathway during leaf senescence	SGR, sgr(t), sgr, OsSGR	STAY GREEN LEAF, stay green leaf (t), stay green, staying green during senescence		Staygreen protein (IPR024438), TonB box, conserved site (IPR010916)	3.55715	Upregulation	1.61e-38	6.33e-36	1506.85	128.067
Os06g0725200	LOC_Os06g50950.1	Lipase, GDSL domain containing protein.			Biological Process: lipid metabolic process (GO:0006629), Molecular Function: hydrolase activity, acting on ester bonds (GO:0016788)	Lipase, GDSL (IPR001087)	3.55226	Upregulation	3.49e-16	1.4e-14	595.387	50.8835
Os07g0558100	LOC_Os07g37210.1	Similar to Myb-related transcription factor LBM1.			Biological Process: regulation of transcription, DNA-dependent (GO:0006355), Molecular Function: DNA binding (GO:0003677), Molecular Function: protein binding (GO:0005515)	SANT domain, DNA binding (IPR001005), Homeodomain-like (IPR009057), Homeodomain-related (IPR012287), Myb, DNA-binding (IPR014778), Myb transcription factor (IPR015495), Transcription regulator HTH, Myb-type, DNA-binding (IPR017930)	3.54802	Upregulation	2.73e-18	1.42e-16	58.0402	4.89045
Os09g0538000	LOC_Os09g36700.1	Ribonuclease T2 family protein.			Molecular Function: RNA binding (GO:0003723), Molecular Function: ribonuclease T2 activity (GO:0033897)	Ribonuclease T2 (IPR001568)	3.54677	Upregulation	6.22e-05	0.000310625	1950.52	166.835
Os06g0220500	LOC_Os06g11720.1	UDP-glucuronosyl/UDP-glucosyltransferase family protein.			Biological Process: metabolic process (GO:0008152), Molecular Function: transferase activity, transferring hexosyl groups (GO:0016758)	UDP-glucuronosyl/UDP-glucosyltransferase (IPR002213)	3.54495	Upregulation	1.67e-12	3.81e-11	145.173	12.3711
Os12g0635700	LOC_Os12g43890.1	Similar to GNS1/SUR4 membrane protein.			Cellular Component: integral to membrane (GO:0016021)	GNS1/SUR4 membrane protein (IPR002076)	3.5262	Upregulation	1.34e-10	2.2e-09	46.8249	3.97325
Os07g0638100	LOC_Os07g44410.1	Six-bladed beta-propeller, TolB-like domain containing protein.				Six-bladed beta-propeller, TolB-like (IPR011042), WD40-like Beta Propeller (IPR011659)	3.52001	Upregulation	6.4e-13	1.55e-11	465.772	40.5609
Os08g0173600	LOC_Os08g07690.1	Conserved hypothetical protein.					3.51284	Upregulation	7.91e-12	1.6e-10	37.8119	3.28781
Os11g0552500	LOC_Os11g35080.1	Conserved hypothetical protein.					3.49453	Upregulation	1.29e-09	1.78e-08	52.373	4.55835
Os05g0449100	None	Hypothetical protein.					3.49421	Upregulation	3.52e-11	6.37e-10	35.2208	3.16671
Os08g0485400	LOC_Os08g37874.1,LOC_Os08g37874.2,LOC_Os08g37874.3	Similar to Oxidoreductase.			Biological Process: metabolic process (GO:0008152), Biological Process: oxidation-reduction process (GO:0055114), Molecular Function: catalytic activity (GO:0003824), Molecular Function: nitronate monooxygenase activity (GO:0018580)	2-nitropropane dioxygenase, NPD (IPR004136), Aldolase-type TIM barrel (IPR013785)	3.47625	Upregulation	1.13e-23	1.05e-21	671.104	60.2474
Os03g0740833	None	Conserved hypothetical protein.					3.46964	Upregulation	1.26e-43	8.4e-41	644.075	58.3268
Os06g0106800	LOC_Os06g01760.1,LOC_Os06g01760.2	Similar to glycoside hydrolase, family 28.			Biological Process: carbohydrate metabolic process (GO:0005975), Molecular Function: polygalacturonase activity (GO:0004650)	Glycoside hydrolase, family 28 (IPR000743), Parallel beta-helix repeat (IPR006626), Pectin lyase fold/virulence factor (IPR011050), Pectin lyase fold (IPR012334)	3.46939	Upregulation	4.13e-36	1.28e-33	649.947	58.4693
Os04g0517000	LOC_Os04g43670.1	Similar to OSIGBa0145M07.3 protein.					3.45081	Upregulation	1.42e-15	5.24e-14	52.1412	4.77059
Os05g0131401	LOC_Os05g04090.1,LOC_Os05g04110.1	Conserved hypothetical protein.					3.44716	Upregulation	2.21e-17	1.01e-15	829.685	75.8974
Os06g0486900	LOC_Os06g29220.1	Similar to Formate dehydrogenase, mitochondrial precursor (EC 1.2.1.2) (NAD- dependent formate dehydrogenase) (FDH).			Biological Process: metabolic process (GO:0008152), Biological Process: oxidation-reduction process (GO:0055114), Molecular Function: nucleotide binding (GO:0000166), Molecular Function: oxidoreductase activity, acting on the CH-OH group of donors, NAD or NADP as acceptor (GO:0016616), Molecular Function: cofactor binding (GO:0048037), Molecular Function: NAD binding (GO:0051287)	D-isomer specific 2-hydroxyacid dehydrogenase, catalytic domain (IPR006139), D-isomer specific 2-hydroxyacid dehydrogenase, NAD-binding (IPR006140), NAD(P)-binding domain (IPR016040)	3.44649	Upregulation	3.85e-11	6.89e-10	53.2373	4.80965
Os07g0614250	None	Hypothetical protein.					3.44467	Upregulation	1.35e-21	1.02e-19	372.904	34.1687
Os03g0757000	LOC_Os03g55010.1	UDP-glucuronosyl/UDP-glucosyltransferase domain containing protein.			Biological Process: metabolic process (GO:0008152), Molecular Function: transferase activity, transferring hexosyl groups (GO:0016758)	UDP-glucuronosyl/UDP-glucosyltransferase (IPR002213)	3.44333	Upregulation	1.71e-08	1.9e-07	64.8461	5.93835
Os03g0123500	LOC_Os03g03164.1,LOC_Os03g03164.2,LOC_Os03g03164.3	Similar to HOS66 protein.			Biological Process: regulation of transcription, DNA-dependent (GO:0006355), Cellular Component: nucleus (GO:0005634), Molecular Function: DNA binding (GO:0003677), Molecular Function: sequence-specific DNA binding transcription factor activity (GO:0003700), Molecular Function: protein binding (GO:0005515), Molecular Function: sequence-specific DNA binding (GO:0043565)	Homeobox (IPR001356), ELK (IPR005539), KNOX1 (IPR005540), KNOX2 (IPR005541), Homeobox KN domain (IPR008422), Homeodomain-like (IPR009057), Homeodomain-related (IPR012287)	3.44008	Upregulation	2.46e-08	2.63e-07	93.9225	8.70205
Os01g0793800	LOC_Os01g58130.1	Conserved hypothetical protein.					3.42792	Upregulation	2.41e-05	0.000132984	197.54	18.425
Os04g0453500	LOC_Os04g38042.1	Conserved hypothetical protein.					3.42085	Upregulation	7.46e-28	1.11e-25	112.909	10.5057
Os02g0718600	LOC_Os02g48710.1	Conserved hypothetical protein.					3.4197	Upregulation	3.52e-10	5.36e-09	176.629	16.3825
Os04g0623300	LOC_Os04g53190.1,LOC_Os04g53190.2,LOC_Os04g53195.1	Polyamine oxidase, Seed germination	PAO3, OsPAO3, OsAO3, AO3	POLYAMINE OXIDASE 3, Polyamine oxidase 3, Amine oxidase 3	Biological Process: oxidation-reduction process (GO:0055114), Molecular Function: oxidoreductase activity (GO:0016491)	Flavin amine oxidase (IPR001613), FAD/NAD(P)-binding domain (IPR023753), Amine oxidase (IPR002937)	3.40806	Upregulation	1.85e-50	2.29e-47	7769.2	731.789
Os11g0213700	LOC_Os11g10760.1,LOC_Os11g10770.1	Leucine-rich repeat, typical subtype containing protein.			Molecular Function: protein binding (GO:0005515)	Leucine-rich repeat (IPR001611)	3.4078	Upregulation	8.03e-19	4.41e-17	1549.96	146.165
Os03g0429000	LOC_Os03g31510.1	Proteinase inhibitor I25, cystatin domain containing protein.			Molecular Function: cysteine-type endopeptidase inhibitor activity (GO:0004869)	Proteinase inhibitor I25, cystatin (IPR000010), Proteinase inhibitor I25, cystatin, conserved site (IPR018073), Proteinase inhibitor I25, cystatin, conserved region (IPR020381)	3.4046	Upregulation	1.04e-24	1.11e-22	1278.37	120.894
Os04g0414500	LOC_Os04g33820.1	Similar to H0622F05.2 protein.					3.40196	Upregulation	4.81e-11	8.48e-10	60.3445	5.79684
Os03g0153100	LOC_Os03g05840.1,LOC_Os03g05860.1	Similar to FAD binding domain containing protein, expressed.			Biological Process: metabolic process (GO:0008152), Molecular Function: oxidoreductase activity (GO:0016491)	Monooxygenase, FAD-binding (IPR002938), Aromatic-ring hydroxylase-like (IPR003042)	3.39903	Upregulation	1.38e-19	8.27e-18	126.074	11.8995
Os03g0227700	LOC_Os03g12660.1	Cytochrome P450 90B2, Brassinosteroid C-22 hydroxylase, Brassinosteroids biosynthesis	OsDWF4, OsDWARF4, CYP90B2	DWARF4	Biological Process: oxidation-reduction process (GO:0055114), Molecular Function: iron ion binding (GO:0005506), Molecular Function: oxidoreductase activity, acting on paired donors, with incorporation or reduction of molecular oxygen (GO:0016705), Molecular Function: heme binding (GO:0020037)	Cytochrome P450 superfamily (IPR036396), Cytochrome P450 (IPR001128), Cytochrome P450, E-class, group I (IPR002401)	3.39797	Upregulation	2.61e-12	5.7e-11	247.164	23.5532
Os11g0672400	LOC_Os11g44880.1	Calponin homology domain domain containing protein.			Biological Process: microtubule-based movement (GO:0007018), Molecular Function: microtubule motor activity (GO:0003777), Molecular Function: protein binding (GO:0005515), Molecular Function: ATP binding (GO:0005524)	Calponin homology domain (IPR001715), Kinesin, motor domain (IPR001752)	3.38715	Upregulation	1.46e-11	2.87e-10	92.1168	8.84991
Os02g0232900	LOC_Os02g13870.1	A member of the Nodulin26-like Intrinsic Protein (NIP) family, Arsenite transporter	OsNIP1;1	Nodulin26-like Intrinsic Protein 1;1	Biological Process: transmembrane transport (GO:0055085), Molecular Function: channel activity (GO:0015267), Cellular Component: membrane (GO:0016020)	Aquaporin-like (IPR023271), Major intrinsic protein (IPR000425), Major intrinsic protein, conserved site (IPR022357)	3.38608	Upregulation	2.74e-05	0.000149501	47.5866	4.48675
Os02g0676800	LOC_Os02g45420.1	Similar to Dehydration responsive element binding protein 1E (DREB1E protein).			Biological Process: regulation of transcription, DNA-dependent (GO:0006355), Molecular Function: DNA binding (GO:0003677), Molecular Function: sequence-specific DNA binding transcription factor activity (GO:0003700)	Pathogenesis-related transcriptional factor/ERF, DNA-binding (IPR001471), DNA-binding, integrase-type (IPR016177)	3.38531	Upregulation	1.48e-08	1.65e-07	192.617	18.5144
Os05g0582500	LOC_Os05g50570.1	Peptidase S10, serine carboxypeptidase domain containing protein.			Biological Process: proteolysis (GO:0006508), Molecular Function: serine-type carboxypeptidase activity (GO:0004185)	Peptidase S10, serine carboxypeptidase (IPR001563), Peptidase S10, serine carboxypeptidase, active site (IPR018202)	3.38491	Upregulation	3.93e-10	5.92e-09	45.3031	4.33098
Os10g0580400	LOC_Os10g42960.1	High-affinity urea transporter, Effective urea acquisition and utilisation, Effective use of low external urea as a N source	OsDUR3	high-affinity urea transporter OsDUR3	Biological Process: transport (GO:0006810), Biological Process: transmembrane transport (GO:0055085), Biological Process: urea transmembrane transport (GO:0071918), Molecular Function: transporter activity (GO:0005215), Molecular Function: urea transmembrane transporter activity (GO:0015204), Cellular Component: membrane (GO:0016020), Cellular Component: integral component of membrane (GO:0016021)	Sodium/solute symporter (IPR001734), Urea active transporter (IPR031155)	3.37818	Upregulation	1.03e-14	3.24e-13	187.134	18.0487
Os12g0123800	LOC_Os12g03050.1	No apical meristem (NAM) protein domain containing protein.			Biological Process: regulation of transcription, DNA-dependent (GO:0006355), Molecular Function: DNA binding (GO:0003677)	No apical meristem (NAM) protein (IPR003441)	3.36873	Upregulation	5.64e-11	9.81e-10	105.379	10.0722
Os04g0451700	LOC_Os04g37880.1	Conserved hypothetical protein.					3.3619	Upregulation	1.28e-05	7.54e-05	44.357	4.38134
Os01g0821300	LOC_Os01g60600.1	Hypothetical conserved gene.					3.35904	Upregulation	0.0152573	0.0368082	474.464	46.2696
Os08g0167800	LOC_Os08g07080.1	Similar to Sesquiterpene synthase.			Biological Process: metabolic process (GO:0008152), Molecular Function: magnesium ion binding (GO:0000287), Molecular Function: lyase activity (GO:0016829)	Terpene synthase-like (IPR001906), Terpene synthase, metal-binding domain (IPR005630), Terpenoid cylases/protein prenyltransferase alpha-alpha toroid (IPR008930), Terpenoid synthase (IPR008949)	3.34347	Upregulation	2.63e-13	6.74e-12	6927.53	682.428
Os04g0301500	LOC_Os04g23550.1,LOC_Os04g23550.2	Helix-loop-helix DNA-binding domain containing protein.				Helix-loop-helix DNA-binding (IPR011598)	3.33573	Upregulation	0.000326102	0.00133784	3825.24	378.937
Os03g0741050	None	Non-protein coding transcript.					3.33043	Upregulation	3.75e-42	2.24e-39	1478.56	146.972
Os10g0465950	LOC_Os10g32840.1	Hypothetical conserved gene.				Domain of unknown function DUF861, cupin-3 (IPR008579), Cupin, RmlC-type (IPR011051), RmlC-like jelly roll fold (IPR014710)	3.31478	Upregulation	2.51e-09	3.3e-08	39.2358	3.93916
Os01g0848700	LOC_Os01g62950.1	Similar to Ras-related protein Rab11C.			Biological Process: GTP catabolic process (GO:0006184), Biological Process: intracellular protein transport (GO:0006886), Biological Process: nucleocytoplasmic transport (GO:0006913), Biological Process: signal transduction (GO:0007165), Biological Process: small GTPase mediated signal transduction (GO:0007264), Biological Process: protein transport (GO:0015031), Cellular Component: intracellular…	Small GTPase superfamily (IPR001806), Ran GTPase (IPR002041), Small GTPase superfamily, Rho type (IPR003578), Small GTPase superfamily, Rab type (IPR003579), Small GTP-binding protein domain (IPR005225), Small GTPase superfamily, Ras type (IPR020849), Small GTPase superfamily, ARF type (IPR024156)	3.31439	Upregulation	2.33e-14	7.06e-13	69.9183	7.00154
Os10g0570200	LOC_Os10g42040.1	Similar to RIR1b protein precursor.					3.29479	Upregulation	6.59e-09	7.95e-08	148.273	15.1837
Os12g0635400	None	VQ domain containing protein.				VQ (IPR008889)	3.27374	Upregulation	5.98e-24	5.76e-22	238.701	24.7595
Os04g0206500	LOC_Os04g12960.1	UDP-glucuronosyl/UDP-glucosyltransferase family protein.			Biological Process: metabolic process (GO:0008152), Molecular Function: transferase activity, transferring hexosyl groups (GO:0016758)	UDP-glucuronosyl/UDP-glucosyltransferase (IPR002213)	3.26983	Upregulation	0.000203207	0.000880486	209.108	21.7422
Os05g0526700	LOC_Os05g45070.1	Harpin-induced 1 domain containing protein.				Late embryogenesis abundant protein, LEA-14 (IPR004864)	3.26867	Upregulation	9.6e-11	1.61e-09	122.297	12.7094
Os11g0303800	LOC_Os11g19864.1	Hypothetical protein.					3.26702	Upregulation	5.2e-22	4.19e-20	232.868	24.1535
Os11g0261900	LOC_Os11g15570.1	Metallophosphoesterase domain containing protein.			Molecular Function: hydrolase activity (GO:0016787)	Metallophosphoesterase domain (IPR004843)	3.25915	Upregulation	8.75e-20	5.45e-18	689.215	72.0901
Os11g0117600	LOC_Os11g02540.1	Similar to WRKY transcription factor 50 (Fragment).			Biological Process: regulation of transcription, DNA-dependent (GO:0006355), Molecular Function: sequence-specific DNA binding transcription factor activity (GO:0003700), Molecular Function: sequence-specific DNA binding (GO:0043565)	DNA-binding WRKY (IPR003657)	3.244	Upregulation	7.93e-10	1.13e-08	91.0609	9.63986
Os05g0227600	LOC_Os05g13940.1	Proline-rich glycoprotein, ABA-dependent inhibition of root growth	OsRePRP1.2	REPETITIVE PROLINE-RICH PROTEIN 1.2			3.23621	Upregulation	6.66e-10	9.66e-09	4448.58	472.075
Os03g0740900	None	Non-protein coding transcript.					3.22613	Upregulation	7.23e-29	1.25e-26	179.047	19.1847
Os08g0434500	LOC_Os08g33740.1	Hypothetical protein.					3.2239	Upregulation	1.98e-12	4.45e-11	265.403	28.4049
Os11g0213800	LOC_Os11g10770.1	Similar to NBS-LRR disease resistance protein homologue (Fragment).			Biological Process: defense response (GO:0006952), Molecular Function: ADP binding (GO:0043531)	Disease resistance protein (IPR000767), NB-ARC (IPR002182)	3.22131	Upregulation	2.06e-28	3.4e-26	527.34	56.6543
Os03g0803600	LOC_Os03g58900.1	Glycosyl transferase, family 31 protein.			Biological Process: protein glycosylation (GO:0006486), Cellular Component: membrane (GO:0016020), Molecular Function: galactosyltransferase activity (GO:0008378)	Glycosyl transferase, family 31 (IPR002659)	3.2213	Upregulation	1.79e-07	1.59e-06	42.6893	4.58623
Os06g0547400	LOC_Os06g35520.1	Similar to Peroxidase P7 (EC 1.11.1.7) (TP7).			Biological Process: response to oxidative stress (GO:0006979), Biological Process: oxidation-reduction process (GO:0055114), Molecular Function: peroxidase activity (GO:0004601), Molecular Function: heme binding (GO:0020037)	Plant peroxidase (IPR000823), Haem peroxidase, plant/fungal/bacterial (IPR002016), Haem peroxidase (IPR010255), Peroxidases heam-ligand binding site (IPR019793), Peroxidase, active site (IPR019794)	3.20652	Upregulation	6.31e-22	4.99e-20	530.418	57.6429
Os04g0435100	LOC_Os04g35540.1	Amino acid/polyamine transporter I family protein.			Biological Process: amino acid transmembrane transport (GO:0003333), Biological Process: transport (GO:0006810), Biological Process: amino acid transport (GO:0006865), Biological Process: transmembrane transport (GO:0055085), Cellular Component: membrane (GO:0016020), Cellular Component: integral to membrane (GO:0016021), Molecular Function: amino acid transmembrane transporter activity (GO:00151…	Amino acid/polyamine transporter I (IPR002293), Amino acid permease, conserved site (IPR004840), Amino acid permease domain (IPR004841)	3.20294	Upregulation	1.63e-28	2.74e-26	259.631	28.2712
Os03g0741000	LOC_Os03g53010.1	Similar to Acyl-[acyl-carrier protein] desaturase.			Biological Process: fatty acid metabolic process (GO:0006631), Biological Process: oxidation-reduction process (GO:0055114), Molecular Function: oxidoreductase activity (GO:0016491), Molecular Function: acyl-[acyl-carrier-protein] desaturase activity (GO:0045300), Molecular Function: transition metal ion binding (GO:0046914)	Fatty acid desaturase, type 2 (IPR005067), Ferritin/ribonucleotide reductase-like (IPR009078), Ribonucleotide reductase-related (IPR012348)	3.19911	Upregulation	1.19e-22	1.02e-20	284.528	31.0129
Os05g0421450	None	Hypothetical protein.					3.19723	Upregulation	5.6e-27	7.4e-25	330.035	35.8885
Os03g0734200	LOC_Os03g52380.1	Conserved hypothetical protein.					3.19564	Upregulation	1.96e-13	5.12e-12	41.929	4.63346
Os03g0286900	LOC_Os03g17790.1	RCI2 (rare cold-inducible 2) family protein, Drought resistance	OsRCI2-5	rare cold-inducible 2-5	Cellular Component: integral component of membrane (GO:0016021)	Proteolipid membrane potential modulator (IPR000612)	3.18999	Upregulation	4.31e-11	7.66e-10	96.4649	10.4873
Os08g0520000	LOC_Os08g40850.1	Mitochondrial substrate carrier family protein.			Biological Process: transport (GO:0006810), Biological Process: transmembrane transport (GO:0055085), Cellular Component: mitochondrial inner membrane (GO:0005743), Molecular Function: binding (GO:0005488)	Mitochondrial carrier protein (IPR002067), Mitochondrial substrate/solute carrier (IPR018108), Mitochondrial carrier domain (IPR023395)	3.18887	Upregulation	2.58e-12	5.65e-11	5838.03	640.304
Os12g0569700	LOC_Os12g38180.1	Similar to Heat shock protein 70.			Molecular Function: ATP binding (GO:0005524)	Heat shock protein Hsp70 (IPR001023), Heat shock protein 70 (IPR013126)	3.18777	Upregulation	1.83e-37	6.49e-35	1910.3	209.546
Os07g0677100	LOC_Os07g48010.1	Peroxidase.			Biological Process: response to oxidative stress (GO:0006979), Biological Process: oxidation-reduction process (GO:0055114), Molecular Function: peroxidase activity (GO:0004601), Molecular Function: heme binding (GO:0020037)	Plant peroxidase (IPR000823), Haem peroxidase, plant/fungal/bacterial (IPR002016), Haem peroxidase (IPR010255), Peroxidases heam-ligand binding site (IPR019793), Peroxidase, active site (IPR019794)	3.1839	Upregulation	7.44e-36	2.22e-33	2106.95	231.878
Os09g0379600	LOC_Os09g21180.1	Similar to Homeobox-leucine zipper protein HOX25.			Biological Process: regulation of transcription, DNA-dependent (GO:0006355), Cellular Component: nucleus (GO:0005634), Molecular Function: transcription regulatory region sequence-specific DNA binding (GO:0000976), Molecular Function: DNA binding (GO:0003677), Molecular Function: sequence-specific DNA binding transcription factor activity (GO:0003700), Molecular Function: protein binding (GO:0005…	Helix-turn-helix motif, lambda-like repressor (IPR000047), Homeobox (IPR001356), Leucine zipper, homeobox-associated (IPR003106), Homeodomain-like (IPR009057), Homeodomain-related (IPR012287), Homeobox, conserved site (IPR017970)	3.17393	Upregulation	4.13e-15	1.41e-13	244.025	26.9589
Os05g0102000	LOC_Os05g01140.1	SAM dependent carboxyl methyltransferase family protein.			Molecular Function: methyltransferase activity (GO:0008168)	SAM dependent carboxyl methyltransferase (IPR005299)	3.16801	Upregulation	8.83e-20	5.48e-18	4781.24	531.917
Os02g0209400	LOC_Os02g11870.1	Conserved hypothetical protein.					3.16689	Upregulation	2.19e-16	9e-15	83.2635	9.22037
Os08g0412700	LOC_Os08g31850.1	Protein of unknown function DUF1262 family protein.				Protein of unknown function DUF1262 (IPR010683)	3.1597	Upregulation	3.04e-07	2.58e-06	113.607	12.8081
Os05g0421600	LOC_Os05g34830.1,LOC_Os05g34830.2,LOC_Os05g34830.3	No apical meristem (NAM) protein domain containing protein.			Biological Process: regulation of transcription, DNA-dependent (GO:0006355), Molecular Function: DNA binding (GO:0003677)	No apical meristem (NAM) protein (IPR003441)	3.12166	Upregulation	9.85e-34	2.28e-31	497.912	57.1563
Os05g0487300	LOC_Os05g40890.2	Conserved hypothetical protein.					3.12104	Upregulation	3.43e-36	1.08e-33	275.201	31.5792
Os05g0312600	LOC_Os05g24780.1	EF-Hand type domain containing protein.			Molecular Function: calcium ion binding (GO:0005509)	Calcium-binding EF-hand (IPR002048), EF-hand-like domain (IPR011992), EF-Hand 1, calcium-binding site (IPR018247), EF-hand (IPR018248), EF-HAND 2 (IPR018249)	3.12008	Upregulation	7.21e-09	8.62e-08	103.808	11.8643
Os03g0773300	LOC_Os03g56250.1	Protein kinase, core domain containing protein.			Biological Process: protein phosphorylation (GO:0006468), Molecular Function: protein kinase activity (GO:0004672), Molecular Function: protein binding (GO:0005515), Molecular Function: ATP binding (GO:0005524), Molecular Function: transferase activity, transferring phosphorus-containing groups (GO:0016772)	Protein kinase, catalytic domain (IPR000719), Leucine-rich repeat (IPR001611), Protein kinase-like domain (IPR011009), Serine/threonine-protein kinase-like domain (IPR017442)	3.1182	Upregulation	1.77e-12	4.01e-11	1224.3	141.138
Os02g0720500	LOC_Os02g48860.1	Peptidase A1 domain containing protein.			Biological Process: proteolysis (GO:0006508), Molecular Function: aspartic-type endopeptidase activity (GO:0004190)	Peptidase A1 (IPR001461), Peptidase aspartic, catalytic (IPR009007), Peptidase aspartic (IPR021109)	3.1155	Upregulation	9.86e-19	5.39e-17	107.064	12.4445
Os01g0241400	LOC_Os01g13950.1	Thioredoxin fold domain containing protein.			Biological Process: cell redox homeostasis (GO:0045454), Molecular Function: electron carrier activity (GO:0009055), Molecular Function: protein disulfide oxidoreductase activity (GO:0015035)	Glutaredoxin (IPR002109), Glutaredoxin-like, plant II (IPR011905), Thioredoxin-like fold (IPR012336)	3.1138	Upregulation	3.78e-09	4.78e-08	39.8827	4.65996
Os01g0940800	LOC_Os01g71350.1	Similar to Beta-1, 3-glucanase precursor.			Biological Process: carbohydrate metabolic process (GO:0005975), Molecular Function: catalytic activity (GO:0003824), Molecular Function: hydrolase activity, hydrolyzing O-glycosyl compounds (GO:0004553), Molecular Function: cation binding (GO:0043169)	Glycoside hydrolase, family 17 (IPR000490), Glycoside hydrolase, subgroup, catalytic domain (IPR013781), Glycoside hydrolase, superfamily (IPR017853)	3.10589	Upregulation	1.02e-21	7.93e-20	648.919	75.4885
Os11g0183900	LOC_Os11g08100.1	Similar to Aspartic proteinase Asp1 precursor (EC 3.4.23.-) (OsAsp1) (Nucellin- like protein).			Biological Process: proteolysis (GO:0006508), Molecular Function: aspartic-type endopeptidase activity (GO:0004190)	Peptidase A1 (IPR001461), Peptidase aspartic, active site (IPR001969), Peptidase aspartic, catalytic (IPR009007), Peptidase aspartic (IPR021109)	3.0962	Upregulation	2.54e-18	1.33e-16	1521.45	178.024
Os08g0331800	LOC_Os08g24300.1	Conserved hypothetical protein.					3.07804	Upregulation	5.41e-05	0.000274245	60.625	7.25457
Os06g0710700	LOC_Os06g49660.1	Similar to Benzoyl coenzyme A: benzyl alcohol benzoyl transferase (Benzoyl- CoA:benzyl alcohol/phenylethanol benzoyltransferase).			Molecular Function: transferase activity, transferring acyl groups other than amino-acyl groups (GO:0016747)	Transferase (IPR003480), Chloramphenicol acetyltransferase-like domain (IPR023213)	3.07221	Upregulation	6.36e-05	0.000316801	63.3438	7.45996
Os01g0508100	LOC_Os01g32380.1	Ferritin/ribonucleotide reductase-like family protein.					3.06731	Upregulation	2.39e-11	4.53e-10	268.545	32.163
Os06g0688200	LOC_Os06g47360.1	Similar to blight-associated protein p12.				Expansin/pollen allergen, DPBB domain (IPR007112), Barwin-related endoglucanase (IPR009009), Barwin-like endoglucanase (IPR014733)	3.0656	Upregulation	0.000774527	0.00285388	153.083	18.3236
Os03g0124500	LOC_Os03g03320.1	Conserved hypothetical protein.					3.06417	Upregulation	1.03e-13	2.83e-12	194.696	23.0957
Os08g0508800	LOC_Os08g39840.1	Lipoxygenase, chloroplast precursor (EC 1.13.11.12).			Biological Process: oxidation-reduction process (GO:0055114), Molecular Function: iron ion binding (GO:0005506), Molecular Function: protein binding (GO:0005515), Molecular Function: lipoxygenase activity (GO:0016165), Molecular Function: oxidoreductase activity, acting on single donors with incorporation of molecular oxygen, incorporation of two atoms of oxygen (GO:0016702), Molecular Function: …	Lipoxygenase (IPR000907), Lipoxygenase, LH2 (IPR001024), Lipoxygenase, plant (IPR001246), Lipase/lipooxygenase, PLAT/LH2 (IPR008976), Lipoxygenase, C-terminal (IPR013819), Lipoxygenase, iron binding site (IPR020833), Lipoxygenase, conserved site (IPR020834)	3.06405	Upregulation	1.71e-15	6.19e-14	5832.82	697.504
Os02g0720450	None	Hypothetical protein.					3.06344	Upregulation	4.74e-29	8.38e-27	190.941	22.7214
Os01g0839100	LOC_Os01g62190.1	Zinc finger, C2H2 domain containing protein.			Cellular Component: intracellular (GO:0005622), Molecular Function: nucleic acid binding (GO:0003676), Molecular Function: zinc ion binding (GO:0008270)	Zinc finger, C2H2 (IPR007087), Zinc finger, C2H2-type/integrase, DNA-binding (IPR013087), Zinc finger, C2H2-like (IPR015880)	3.03299	Upregulation	8.86e-08	8.48e-07	61.5425	7.54761
Os04g0535200	LOC_Os04g45270.1	Peptidase A1 domain containing protein.					3.02737	Upregulation	3.16e-09	4.07e-08	101.968	12.4625
Os01g0717000	LOC_Os01g51920.1	Similar to GmCK1p (EC 2.7.1.32).			Molecular Function: transferase activity, transferring phosphorus-containing groups (GO:0016772), Molecular Function: phosphotransferase activity, alcohol group as acceptor (GO:0016773)	Choline/ethanolamine kinase (IPR002573), Choline kinase, N-terminal (IPR007521), Protein kinase-like domain (IPR011009)	3.02585	Upregulation	2.52e-17	1.14e-15	8922.2	1095.58
Os03g0230300	LOC_Os03g12820.1,LOC_Os03g12820.2	Homologue of SRO (similar to RCD one), Regulation of stomatal closure, Abiotic stress response	OsSRO1c	SRO protein 1c	Molecular Function: NAD+ ADP-ribosyltransferase activity (GO:0003950)	Poly(ADP-ribose) polymerase, catalytic domain (IPR012317), RST domain of plant C-terminal (IPR022003)	3.02514	Upregulation	3.26e-25	3.69e-23	606.897	74.5728
Os05g0574600	LOC_Os05g49900.1	Similar to 3-ketoacyl-CoA synthase.			Biological Process: fatty acid biosynthetic process (GO:0006633), Biological Process: metabolic process (GO:0008152), Biological Process: lipid biosynthetic process (GO:0008610), Cellular Component: membrane (GO:0016020), Molecular Function: catalytic activity (GO:0003824), Molecular Function: transferase activity, transferring acyl groups other than amino-acyl groups (GO:0016747)	Very-long-chain 3-ketoacyl-CoA synthase (IPR012392), FAE1/Type III polyketide synthase-like protein (IPR013601), 3-Oxoacyl-[acyl-carrier-protein (ACP)] synthase III C-terminal (IPR013747), Thiolase-like, subgroup (IPR016038), Thiolase-like (IPR016039)	3.01762	Upregulation	4.37e-32	9.35e-30	117.894	14.6575
Os04g0617500	None	Similar to H0313F03.4 protein.					3.01068	Upregulation	6.89e-05	0.000339591	59.5316	7.46495
Os05g0211100	LOC_Os05g12040.1	Similar to Cytochrome P450-like protein.			Biological Process: oxidation-reduction process (GO:0055114), Molecular Function: monooxygenase activity (GO:0004497), Molecular Function: iron ion binding (GO:0005506), Molecular Function: electron carrier activity (GO:0009055), Molecular Function: oxidoreductase activity, acting on paired donors, with incorporation or reduction of molecular oxygen (GO:0016705), Molecular Function: heme binding …	Cytochrome P450 (IPR001128), Cytochrome P450, E-class, group IV (IPR002403), Cytochrome P450, conserved site (IPR017972)	3.00567	Upregulation	2.39e-17	1.09e-15	1707.65	212.714
Os10g0392400	LOC_Os10g25290.1	Tify domain containing protein.			Molecular Function: protein binding (GO:0005515)	Tify (IPR010399), CO/COL/TOC1, conserved site (IPR018467)	3.00507	Upregulation	1.82e-05	0.000103223	6855.27	853.978
Os06g0224200	LOC_Os06g12030.1,LOC_Os06g12030.2,LOC_Os06g12030.3	Thioredoxin fold domain containing protein.			Biological Process: intracellular signal transduction (GO:0035556), Biological Process: cell redox homeostasis (GO:0045454), Molecular Function: electron carrier activity (GO:0009055), Molecular Function: protein disulfide oxidoreductase activity (GO:0015035)	DEP domain (IPR000591), Glutaredoxin (IPR002109), Domain of unknown function DUF547 (IPR006869), Winged helix-turn-helix transcription repressor DNA-binding (IPR011991), Thioredoxin-like fold (IPR012336)	3.00445	Upregulation	8.43e-29	1.45e-26	343.219	42.9137
Os04g0486950	LOC_Os04g40990.1,LOC_Os04g40990.2	Similar to Malate synthase.			Biological Process: glyoxylate cycle (GO:0006097), Molecular Function: catalytic activity (GO:0003824), Molecular Function: malate synthase activity (GO:0004474)	Malate synthase (IPR001465), Malate synthase A (IPR006252), Malate synthase-like (IPR011076), Malate synthase, conserved site (IPR019830)	3.00351	Upregulation	1.21e-10	2e-09	77.2547	9.69572
Os04g0430700	LOC_Os04g35140.1	Peptidase S8, subtilisin-related domain containing protein.			Biological Process: proteolysis (GO:0006508), Biological Process: negative regulation of catalytic activity (GO:0043086), Molecular Function: serine-type endopeptidase activity (GO:0004252), Molecular Function: identical protein binding (GO:0042802)	Peptidase S8/S53, subtilisin/kexin/sedolisin (IPR000209), Protease-associated domain, PA (IPR003137), Proteinase inhibitor I9, subtilisin propeptide (IPR010259), Peptidase S8, subtilisin-related (IPR015500), Peptidase S8, subtilisin, Ser-active site (IPR023828)	2.99809	Upregulation	9.92e-45	7.16e-42	244.26	30.6702
Os06g0726200	LOC_Os06g51060.1	Similar to Chitinase 1.			Biological Process: carbohydrate metabolic process (GO:0005975), Biological Process: chitin catabolic process (GO:0006032), Biological Process: cell wall macromolecule catabolic process (GO:0016998), Molecular Function: chitinase activity (GO:0004568), Molecular Function: chitin binding (GO:0008061)	Glycoside hydrolase, family 19, catalytic (IPR000726), Chitin-binding, type 1 (IPR001002), Glycoside hydrolase, family 19 (IPR016283), Chitin-binding, type 1, conserved site (IPR018371), Lysozyme-like domain (IPR023346)	2.98935	Upregulation	2.51e-14	7.59e-13	77.8625	9.69856
Os06g0207000	LOC_Os06g10520.1	Fumble domain containing protein.			Biological Process: coenzyme A biosynthetic process (GO:0015937), Molecular Function: pantothenate kinase activity (GO:0004594), Molecular Function: ATP binding (GO:0005524)	Type II pantothenate kinase (IPR004567)	2.98872	Upregulation	2.95e-30	5.74e-28	1348.08	169.875
Os01g0558100	LOC_Os01g37750.1	Similar to Glutathione S-transferase TSI-1 (EC 2.5.1.18) (Glutathione S- transferase 1).			Molecular Function: protein binding (GO:0005515)	Glutathione S-transferase, N-terminal (IPR004045), Glutathione S-transferase, C-terminal (IPR004046), Glutathione S-transferase, C-terminal-like (IPR010987), Thioredoxin-like fold (IPR012336), Glutathione S-transferase/chloride channel, C-terminal (IPR017933)	2.98743	Upregulation	6.99e-28	1.06e-25	724.824	91.4866
Os08g0498400	LOC_Os08g38910.1,LOC_Os08g38910.2,LOC_Os08g38910.3,LOC_Os08g38910.4	Similar to Caffeoyl-CoA 3-O-methyltransferase (Fragment).			Molecular Function: O-methyltransferase activity (GO:0008171)	O-methyltransferase, family 3 (IPR002935)	2.98654	Upregulation	3.26e-18	1.67e-16	10431.1	1316.17
Os04g0322100	LOC_Os04g25650.1	Protein of unknown function DUF26 domain containing protein.				Gnk2-homologous domain (IPR002902)	2.9863	Upregulation	1.34e-18	7.23e-17	353.178	44.6381
Os06g0220900	LOC_Os06g11760.1	Conserved hypothetical protein.					2.97707	Upregulation	2.86e-11	5.3e-10	479.891	61.081
Os04g0497000	LOC_Os04g41960.1	Similar to Allyl alcohol dehydrogenase.			Biological Process: oxidation-reduction process (GO:0055114), Molecular Function: nucleotide binding (GO:0000166), Molecular Function: zinc ion binding (GO:0008270), Molecular Function: oxidoreductase activity (GO:0016491), Molecular Function: transferase activity, transferring acyl groups other than amino-acyl groups (GO:0016747)	Alcohol dehydrogenase superfamily, zinc-type (IPR002085), GroES-like (IPR011032), Alcohol dehydrogenase, C-terminal (IPR013149), NAD(P)-binding domain (IPR016040), Polyketide synthase, enoylreductase (IPR020843)	2.96846	Upregulation	7.16e-05	0.000351217	4867.32	621.935
Os02g0600400	LOC_Os02g38840.1,LOC_Os02g38840.2	Similar to Glucose-6-phosphate dehydrogenase.			Biological Process: glucose metabolic process (GO:0006006), Biological Process: oxidation-reduction process (GO:0055114), Molecular Function: nucleotide binding (GO:0000166), Molecular Function: glucose-6-phosphate dehydrogenase activity (GO:0004345), Molecular Function: NADP binding (GO:0050661)	Glucose-6-phosphate dehydrogenase (IPR001282), NAD(P)-binding domain (IPR016040), Glucose-6-phosphate dehydrogenase, active site (IPR019796), Glucose-6-phosphate dehydrogenase, NAD-binding (IPR022674), Glucose-6-phosphate dehydrogenase, C-terminal (IPR022675)	2.96741	Upregulation	3.15e-24	3.1e-22	432.916	55.3413
Os10g0512400	LOC_Os10g36848.1	Coniferaldehyde 5-hydroxylase, Lignin biosynthesis	CYP84A5, F5H1, OsCAld5H1	coniferaldehyde 5-hydroxylase 1, ferulate 5-hydroxylase 1	Biological Process: oxidation-reduction process (GO:0055114), Molecular Function: iron ion binding (GO:0005506), Molecular Function: oxidoreductase activity, acting on paired donors, with incorporation or reduction of molecular oxygen (GO:0016705), Molecular Function: heme binding (GO:0020037)	Cytochrome P450 (IPR001128), Cytochrome P450, E-class, group I (IPR002401), Cytochrome P450, conserved site (IPR017972)	2.96426	Upregulation	4.16e-13	1.04e-11	68.4678	8.64276
Os05g0465000	LOC_Os05g38940.1	Conserved hypothetical protein.					2.95668	Upregulation	1.65e-12	3.77e-11	56.8444	7.39898
Os06g0355300	LOC_Os06g24850.1	Similar to Auxin-responsive protein IAA22.					2.95657	Upregulation	1.08e-25	1.27e-23	135.373	17.4577
Os09g0448200	LOC_Os09g27580.1,LOC_Os09g27580.2,LOC_Os09g27580.3	Similar to High-affinity potassium transporter.			Biological Process: potassium ion transmembrane transport (GO:0071805), Cellular Component: membrane (GO:0016020), Molecular Function: potassium ion transmembrane transporter activity (GO:0015079)	K+ potassium transporter (IPR003855)	2.94332	Upregulation	3.05e-30	5.87e-28	1289.35	167.776
Os11g0303600	LOC_Os11g19840.1	Similar to Herbicide safener binding protein.			Molecular Function: methyltransferase activity (GO:0008168), Molecular Function: O-methyltransferase activity (GO:0008171), Molecular Function: protein dimerization activity (GO:0046983)	O-methyltransferase, family 2 (IPR001077), Winged helix-turn-helix transcription repressor DNA-binding (IPR011991), Plant methyltransferase dimerisation (IPR012967), O-methyltransferase, COMT, eukaryota (IPR016461)	2.9432	Upregulation	2.66e-07	2.29e-06	62.9452	8.14742
Os02g0707200	LOC_Os02g47810.1	Similar to Dof-like protein 34.			Biological Process: regulation of transcription, DNA-dependent (GO:0006355), Molecular Function: DNA binding (GO:0003677), Molecular Function: zinc ion binding (GO:0008270)	Zinc finger, Dof-type (IPR003851)	2.94203	Upregulation	1.58e-11	3.09e-10	93.983	12.0358
Os02g0293300	LOC_Os02g19130.1	Homolog of Arabidopsis FACTOR OF DNA METHYLATION 1, Regulation of floral organ specification and meristem determination	OsFDML1	FACTOR OF DNA METHYLATION LIKE 1	Biological Process: gene silencing by RNA (GO:0031047)	XS domain superfamily (IPR038588), Zinc finger-XS domain (IPR005381), XS domain (IPR005380), Uncharacterised domain XH (IPR005379)	2.94167	Upregulation	2.91e-16	1.18e-14	74.2512	9.56385
Os07g0621600	LOC_Os07g42910.1	Non-protein coding transcript.					2.93951	Upregulation	1.34e-11	2.65e-10	57.7922	7.59559
Os05g0130100	LOC_Os05g03920.1	Hypothetical conserved gene.			Biological Process: protein phosphorylation (GO:0006468), Molecular Function: protein kinase activity (GO:0004672), Molecular Function: protein serine/threonine kinase activity (GO:0004674), Molecular Function: protein tyrosine kinase activity (GO:0004713), Molecular Function: ATP binding (GO:0005524), Molecular Function: transferase activity, transferring phosphorus-containing groups (GO:0016772)	Protein kinase, catalytic domain (IPR000719), Serine/threonine-protein kinase, catalytic domain (IPR002290), Gnk2-homologous domain (IPR002902), Serine/threonine-protein kinase, active site (IPR008271), Protein kinase-like domain (IPR011009), Concanavalin A-like lectin/glucanase, subgroup (IPR013320), Protein kinase, ATP binding site (IPR017441), Serine/threonine-protein kinase-like domain (IPR01…	2.93636	Upregulation	9.41e-20	5.8e-18	205.1	26.8034
Os01g0511100	LOC_Os01g32780.1	UspA domain containing protein.			Biological Process: response to stress (GO:0006950)	Universal stress protein A (IPR006015), UspA (IPR006016), Rossmann-like alpha/beta/alpha sandwich fold (IPR014729)	2.9321	Upregulation	3.85e-28	6.09e-26	384.751	50.2582
Os02g0212900	LOC_Os02g12130.1	Similar to Protein kinase domain containing protein, expressed.			Biological Process: protein phosphorylation (GO:0006468), Molecular Function: protein kinase activity (GO:0004672), Molecular Function: ATP binding (GO:0005524), Molecular Function: transferase activity, transferring phosphorus-containing groups (GO:0016772)	Protein kinase, catalytic domain (IPR000719), Serine-threonine/tyrosine-protein kinase (IPR001245), Protein kinase-like domain (IPR011009), Protein kinase, ATP binding site (IPR017441)	2.93005	Upregulation	1.76e-09	2.37e-08	63.2135	8.29252
Os10g0580900	LOC_Os10g43060.1	Conserved hypothetical protein.					2.9234	Upregulation	4.32e-22	3.53e-20	1536.53	202.752
Os04g0439600	LOC_Os04g35890.1	Regulator of chromosome condensation/beta-lactamase-inhibitor protein II domain containing protein.			Biological Process: protein phosphorylation (GO:0006468), Molecular Function: protein kinase activity (GO:0004672), Molecular Function: protein serine/threonine kinase activity (GO:0004674), Molecular Function: ATP binding (GO:0005524), Molecular Function: transferase activity, transferring phosphorus-containing groups (GO:0016772)	Protein kinase, catalytic domain (IPR000719), Serine/threonine-protein kinase, active site (IPR008271), Regulator of chromosome condensation/beta-lactamase-inhibitor protein II (IPR009091), Protein kinase-like domain (IPR011009), Concanavalin A-like lectin/glucanase, subgroup (IPR013320), Protein kinase, ATP binding site (IPR017441), Serine/threonine-protein kinase-like domain (IPR017442)	2.91173	Upregulation	1.95e-05	0.000110307	42.7239	5.54938
Os05g0588900	LOC_Os05g51130.1	Similar to mitochondrial chaperone BCS1.			Molecular Function: nucleotide binding (GO:0000166), Molecular Function: ATP binding (GO:0005524), Molecular Function: nucleoside-triphosphatase activity (GO:0017111)	ATPase, AAA+ type, core (IPR003593), ATPase, AAA-type, core (IPR003959), ATPase, AAA-type, conserved site (IPR003960)	2.89618	Upregulation	1.17e-12	2.77e-11	52.2726	6.98936
Os05g0217800	LOC_Os05g12640.1,LOC_Os05g12640.2,LOC_Os05g12640.3,LOC_Os05g12640.4,LOC_Os05g12640.6	BURP domain containing protein.				BURP (IPR004873)	2.89585	Upregulation	0.00084588	0.0030879	55.7076	7.45173
Os03g0142500	LOC_Os03g04890.1	Zinc finger, RING/FYVE/PHD-type domain containing protein.			Molecular Function: protein binding (GO:0005515), Molecular Function: zinc ion binding (GO:0008270)	Zinc finger, RING-type (IPR001841), von Willebrand factor, type A (IPR002035), Zinc finger, RING/FYVE/PHD-type (IPR013083), Zinc finger, C3HC4 RING-type (IPR018957)	2.89563	Upregulation	1.08e-14	3.4e-13	95.4875	12.9479
Os02g0535901	LOC_Os02g33240.1	Cyclin-like F-box domain containing protein.			Molecular Function: protein binding (GO:0005515)	F-box domain, cyclin-like (IPR001810), F-box domain, Skp2-like (IPR022364)	2.887	Upregulation	1.99e-13	5.17e-12	82.5392	11.275
Os04g0223500	LOC_Os04g14690.1	Dimethylaniline monooxygenase, N-oxide-forming domain containing protein.			Biological Process: oxidation-reduction process (GO:0055114), Cellular Component: intrinsic to endoplasmic reticulum membrane (GO:0031227), Molecular Function: flavin-containing monooxygenase activity (GO:0004499), Molecular Function: flavin adenine dinucleotide binding (GO:0050660), Molecular Function: NADP binding (GO:0050661)	Dimethylaniline monooxygenase, N-oxide-forming (IPR012143), Flavin monooxygenase-like (IPR020946)	2.88105	Upregulation	2.01e-10	3.19e-09	91.8609	12.3836
Os11g0582000	LOC_Os11g37210.1	Hypothetical conserved gene.			Molecular Function: protein binding (GO:0005515)	Epidermal growth factor-like, type 3 (IPR000742)	2.87984	Upregulation	3.01e-09	3.9e-08	85.1898	11.5688
Os05g0179100	LOC_Os05g08620.1	DVL family protein.				DVL (IPR012552)	2.87955	Upregulation	5.9e-18	2.9e-16	171.355	23.2385
Os03g0168300	LOC_Os03g07200.1,LOC_Os03g07200.2,LOC_Os03g07200.3	Protein of unknown function DUF1997 domain containing protein.				Protein of unknown function DUF1997 (IPR018971)	2.87893	Upregulation	2.07e-10	3.28e-09	55.7006	7.49791
Os10g0391400	LOC_Os10g25230.1	Tify domain containing protein.			Molecular Function: protein binding (GO:0005515)	Tify (IPR010399), CO/COL/TOC1, conserved site (IPR018467)	2.8779	Upregulation	0.000368542	0.00148522	556.988	75.8289
Os01g0248500	LOC_Os01g14590.1	Similar to Pathogen-related protein.					2.87519	Upregulation	5.75e-20	3.66e-18	231.396	31.6069
Os03g0792800	LOC_Os03g57880.1,LOC_Os03g57880.2,LOC_Os03g57880.3	Beta-1, 3-glucanase-like protein.			Biological Process: carbohydrate metabolic process (GO:0005975), Molecular Function: catalytic activity (GO:0003824), Molecular Function: hydrolase activity, hydrolyzing O-glycosyl compounds (GO:0004553), Molecular Function: cation binding (GO:0043169)	Glycoside hydrolase, family 17 (IPR000490), X8 (IPR012946), Glycoside hydrolase, subgroup, catalytic domain (IPR013781), Glycoside hydrolase, superfamily (IPR017853)	2.87137	Upregulation	1.74e-10	2.8e-09	42.8606	5.88884
Os02g0613900	LOC_Os02g40010.1,LOC_Os02g40010.2,LOC_Os02g40010.3,LOC_Os02g40010.4	Similar to Adenine phosphoribosyltransferase 2 (EC 2.4.2.7) (APRT).			Biological Process: adenine salvage (GO:0006168), Biological Process: nucleoside metabolic process (GO:0009116), Cellular Component: cytoplasm (GO:0005737), Molecular Function: adenine phosphoribosyltransferase activity (GO:0003999)	Phosphoribosyltransferase (IPR000836), Adenine phosphoribosyl transferase (IPR005764)	2.86036	Upregulation	8.6e-08	8.25e-07	63.5249	8.68068
Os10g0569800	LOC_Os10g42020.1,LOC_Os10g42020.2,LOC_Os10g42020.3	Similar to RIR1b protein.					2.85872	Upregulation	2.08e-26	2.63e-24	2800.78	386.418
Os06g0730200	LOC_Os06g51380.1	Similar to ROOT HAIRLESS 1.					2.85588	Upregulation	6.21e-08	6.11e-07	42.3863	5.73369
Os10g0147200	LOC_Os10g05660.1	Similar to Thaumatin-like protein.				Thaumatin, pathogenesis-related (IPR001938)	2.85343	Upregulation	8.19e-07	6.37e-06	98.8473	13.759
Os05g0546400	LOC_Os05g46840.1	Hypothetical protein.					2.85002	Upregulation	4.27e-18	2.16e-16	229.341	31.8961
Os08g0540400	LOC_Os08g42750.1	Similar to Calcium-dependent protein kinase.			Biological Process: protein phosphorylation (GO:0006468), Molecular Function: protein kinase activity (GO:0004672), Molecular Function: protein serine/threonine kinase activity (GO:0004674), Molecular Function: calcium ion binding (GO:0005509), Molecular Function: ATP binding (GO:0005524), Molecular Function: transferase activity, transferring phosphorus-containing groups (GO:0016772)	Protein kinase, catalytic domain (IPR000719), Calcium-binding EF-hand (IPR002048), Serine/threonine-protein kinase, catalytic domain (IPR002290), Serine/threonine-protein kinase, active site (IPR008271), Protein kinase-like domain (IPR011009), EF-hand-like domain (IPR011992), Protein kinase, ATP binding site (IPR017441), Serine/threonine-protein kinase-like domain (IPR017442), EF-Hand 1, calcium-…	2.84825	Upregulation	8.75e-06	5.4e-05	128.968	17.9464
Os01g0609501	None	Hypothetical protein.					2.84608	Upregulation	3.82e-14	1.13e-12	171.437	23.8595
Os01g0183300	LOC_Os01g08780.1	Endonuclease/exonuclease/phosphatase domain containing protein.			Molecular Function: inositol or phosphatidylinositol phosphatase activity (GO:0004437)	Inositol polyphosphate-related phosphatase (IPR000300), Endonuclease/exonuclease/phosphatase (IPR005135)	2.84001	Upregulation	6.52e-09	7.88e-08	59.8849	8.38521
Os02g0720600	LOC_Os02g48870.1	Peptidase A1 domain containing protein.			Biological Process: proteolysis (GO:0006508), Molecular Function: aspartic-type endopeptidase activity (GO:0004190)	Peptidase A1 (IPR001461), Peptidase aspartic, active site (IPR001969), Peptidase aspartic, catalytic (IPR009007), Peptidase aspartic (IPR021109)	2.83587	Upregulation	1.36e-13	3.66e-12	616.441	86.394
Os08g0497900	LOC_Os08g38890.1	Conserved hypothetical protein.					2.82925	Upregulation	5.25e-42	3.03e-39	953.93	134.245
Os03g0153500	LOC_Os03g05880.1,LOC_Os03g05880.2	Similar to FAD binding domain containing protein, expressed.			Biological Process: metabolic process (GO:0008152), Molecular Function: oxidoreductase activity (GO:0016491)	Monooxygenase, FAD-binding (IPR002938), Aromatic-ring hydroxylase-like (IPR003042)	2.82544	Upregulation	1.76e-11	3.4e-10	1291.01	181.969
Os08g0498100	LOC_Os08g38900.1,LOC_Os08g38900.2,LOC_Os08g38900.3	Similar to Caffeoyl-CoA O-methyltransferase 2 (EC 2.1.1.104) (Trans-caffeoyl-CoA 3-O-methyltransferase 2) (CCoAMT-2) (CCoAOMT-2).			Molecular Function: O-methyltransferase activity (GO:0008171)	O-methyltransferase, family 3 (IPR002935)	2.82464	Upregulation	1.07e-29	1.99e-27	8463.42	1194.62
Os11g0171700	LOC_Os11g07050.1	Forkhead-associated domain containing protein.			Molecular Function: protein binding (GO:0005515)	Forkhead-associated (FHA) domain (IPR000253), SMAD/FHA domain (IPR008984)	2.80744	Upregulation	0.000476397	0.00186186	72.4037	10.3973
Os12g0116600	LOC_Os12g02440.1,LOC_Os12g02440.2,LOC_Os12g02440.3,LOC_Os12g02440.4	Similar to Transcription factor (Fragment).			Biological Process: regulation of transcription, DNA-dependent (GO:0006355), Molecular Function: sequence-specific DNA binding transcription factor activity (GO:0003700), Molecular Function: sequence-specific DNA binding (GO:0043565)	DNA-binding WRKY (IPR003657)	2.80732	Upregulation	5.49e-46	4.75e-43	5725.54	817.931
Os12g0131150	LOC_Os12g03720.1,LOC_Os12g03720.2	Similar to Glucosamine-fructose-6-phosphate aminotransferase, isomerizing family protein, expressed.					2.8061	Upregulation	4.59e-13	1.14e-11	297.633	42.676
Os07g0550900	LOC_Os07g36570.1	Similar to Receptor-like protein kinase 6.			Biological Process: protein phosphorylation (GO:0006468), Biological Process: recognition of pollen (GO:0048544), Molecular Function: protein kinase activity (GO:0004672), Molecular Function: protein serine/threonine kinase activity (GO:0004674), Molecular Function: protein binding (GO:0005515), Molecular Function: ATP binding (GO:0005524), Molecular Function: sugar binding (GO:0005529), Molecula…	Protein kinase, catalytic domain (IPR000719), S-locus glycoprotein (IPR000858), Serine-threonine/tyrosine-protein kinase (IPR001245), Bulb-type lectin domain (IPR001480), Apple-like (IPR003609), Epidermal growth factor-like (IPR006210), Serine/threonine-protein kinase, active site (IPR008271), Protein kinase-like domain (IPR011009), PAN-2 domain (IPR013227), Protein kinase, ATP binding site (IPR0…	2.80373	Upregulation	5.68e-13	1.39e-11	65.0457	9.3005
Os10g0146901	None	Hypothetical protein.					2.8007	Upregulation	4.15e-08	4.21e-07	70.3529	10.1569
Os11g0155100	LOC_Os11g05660.1	Similar to F-box domain containing protein.			Molecular Function: protein binding (GO:0005515)	F-box domain, cyclin-like (IPR001810), F-box domain, Skp2-like (IPR022364)	2.79827	Upregulation	5.19e-07	4.21e-06	58.8831	8.37348
Os11g0490900	LOC_Os11g29870.1	Similar to WRKY transcription factor 72.			Biological Process: regulation of transcription, DNA-dependent (GO:0006355), Molecular Function: sequence-specific DNA binding transcription factor activity (GO:0003700), Molecular Function: sequence-specific DNA binding (GO:0043565)	DNA-binding WRKY (IPR003657)	2.79466	Upregulation	3.79e-21	2.73e-19	307.138	44.2892
Os06g0623600	LOC_Os06g41840.1,LOC_Os06g41840.2,LOC_Os06g41840.3,LOC_Os06g41840.4	Similar to Cinnamoyl-CoA reductase (EC 1.2.1.44).			Biological Process: cellular metabolic process (GO:0044237), Molecular Function: nucleotide binding (GO:0000166), Molecular Function: catalytic activity (GO:0003824), Molecular Function: coenzyme binding (GO:0050662)	NAD-dependent epimerase/dehydratase (IPR001509), NAD(P)-binding domain (IPR016040)	2.79351	Upregulation	4.34e-35	1.21e-32	470.982	67.9085
Os04g0468000	LOC_Os04g39300.1	Similar to OSIGBa0128P10.7 protein.					2.79268	Upregulation	0.000343346	0.00139832	65.4446	9.46242
Os08g0473900	LOC_Os08g36910.1,LOC_Os08g36910.2,LOC_Os08g36910.3	Alpha-amylase isozyme 3D precursor (EC 3.2.1.1) (1, 4-alpha-D-glucan glucanohydrolase).			Biological Process: carbohydrate metabolic process (GO:0005975), Molecular Function: catalytic activity (GO:0003824), Molecular Function: alpha-amylase activity (GO:0004556), Molecular Function: calcium ion binding (GO:0005509), Molecular Function: cation binding (GO:0043169)	Glycoside hydrolase, family 13 (IPR006046), Glycosyl hydrolase, family 13, catalytic domain (IPR006047), Glycosyl hydrolase, family 13, subfamily, catalytic domain (IPR006589), Alpha-amylase, C-terminal beta-sheet (IPR012850), Alpha-amylase, plant (IPR013775), Glycosyl hydrolase, family 13, all-beta (IPR013780), Glycoside hydrolase, subgroup, catalytic domain (IPR013781), Alpha amylase (IPR015902…	2.77889	Upregulation	3.9e-10	5.88e-09	44.8867	6.67167
Os02g0787300	LOC_Os02g54600.1	Mitogen-activated protein kinase kinase 4, Defense response, Cell proliferation, Grain growth	SMG1, OsMKK4, MKK4, OsMKK4/SMG1	SMALL GRAIN 1, MAPK kinase 4, mitogen-activated protein kinase kinase 4, small grain1	Biological Process: protein phosphorylation (GO:0006468), Molecular Function: protein kinase activity (GO:0004672), Molecular Function: protein serine/threonine kinase activity (GO:0004674), Molecular Function: ATP binding (GO:0005524), Molecular Function: transferase activity, transferring phosphorus-containing groups (GO:0016772)	Protein kinase-like domain (IPR011009), Protein kinase domain (IPR000719), Serine/threonine/dual specificity protein kinase, catalytic domain (IPR002290), Protein kinase, ATP binding site (IPR017441), Serine/threonine-protein kinase, active site (IPR008271)	2.77839	Upregulation	6.44e-09	7.79e-08	4610.99	672.193
Os07g0502200	LOC_Os07g31884.1	Multi antimicrobial extrusion protein MatE family protein.			Biological Process: drug transmembrane transport (GO:0006855), Biological Process: transmembrane transport (GO:0055085), Cellular Component: membrane (GO:0016020), Molecular Function: drug transmembrane transporter activity (GO:0015238), Molecular Function: antiporter activity (GO:0015297)	Multi antimicrobial extrusion protein (IPR002528)	2.77279	Upregulation	2.72e-21	2e-19	3845.53	562.673
Os09g0417800	LOC_Os09g25070.1,LOC_Os09g25070.2	WRKY transcription factor, Transcriptional repressor, Pathogen defense	WRKY62, OsWRKY62, OsWRKY62.1, XB10	WRKY GENE 62, Rice WRKY gene62, XA21 binding protein 10, WRKY transcription factor 62	Biological Process: regulation of transcription, DNA-templated (GO:0006355), Molecular Function: transcription factor activity, sequence-specific DNA binding (GO:0003700), Molecular Function: sequence-specific DNA binding (GO:0043565)	WRKY domain (IPR003657)	2.77165	Upregulation	3.28e-12	7.08e-11	1755.53	257.124
Os05g0363200	LOC_Os05g29990.1	UDP-glucuronic acid decarboxylase.			Biological Process: cellular metabolic process (GO:0044237), Molecular Function: nucleotide binding (GO:0000166), Molecular Function: catalytic activity (GO:0003824), Molecular Function: coenzyme binding (GO:0050662)	NAD-dependent epimerase/dehydratase (IPR001509), NAD(P)-binding domain (IPR016040)	2.77151	Upregulation	6.02e-18	2.95e-16	8771.6	1284.62
Os03g0757900	LOC_Os03g55070.1,LOC_Os03g55070.2	Similar to UDP-glucose 6-dehydrogenase (EC 1.1.1.22) (UDP-Glc dehydrogenase) (UDP-GlcDH) (UDPGDH).			Biological Process: oxidation-reduction process (GO:0055114), Molecular Function: nucleotide binding (GO:0000166), Molecular Function: oxidoreductase activity (GO:0016491), Molecular Function: oxidoreductase activity, acting on the CH-OH group of donors, NAD or NADP as acceptor (GO:0016616), Molecular Function: NAD binding (GO:0051287)	UDP-glucose/GDP-mannose dehydrogenase, N-terminal (IPR001732), 6-phosphogluconate dehydrogenase, C-terminal-like (IPR008927), UDP-glucose/GDP-mannose dehydrogenase, dimerisation (IPR014026), UDP-glucose/GDP-mannose dehydrogenase, C-terminal (IPR014027), NAD(P)-binding domain (IPR016040), Nucleotide sugar dehydrogenase (IPR017476), Cytochrome c1, transmembrane anchor, C-terminal (IPR021157)	2.77062	Upregulation	5.84e-20	3.7e-18	594.151	86.9738
Os08g0275200	LOC_Os08g17320.1	Protein kinase, core domain containing protein.			Biological Process: protein phosphorylation (GO:0006468), Molecular Function: protein kinase activity (GO:0004672), Molecular Function: protein serine/threonine kinase activity (GO:0004674), Molecular Function: protein tyrosine kinase activity (GO:0004713), Molecular Function: ATP binding (GO:0005524), Molecular Function: transferase activity, transferring phosphorus-containing groups (GO:0016772)	Protein kinase, catalytic domain (IPR000719), Serine/threonine-protein kinase, catalytic domain (IPR002290), Serine/threonine-protein kinase, active site (IPR008271), Protein kinase-like domain (IPR011009), Serine/threonine-protein kinase-like domain (IPR017442), Tyrosine-protein kinase, catalytic domain (IPR020635)	2.75924	Upregulation	8.03e-15	2.59e-13	140.713	20.6202
Os01g0113800	LOC_Os01g02360.1	Protein kinase, core domain containing protein.			Biological Process: protein phosphorylation (GO:0006468), Molecular Function: protein kinase activity (GO:0004672), Molecular Function: protein serine/threonine kinase activity (GO:0004674), Molecular Function: ATP binding (GO:0005524), Molecular Function: transferase activity, transferring phosphorus-containing groups (GO:0016772)	Protein kinase, catalytic domain (IPR000719), Serine/threonine-protein kinase, active site (IPR008271), Protein kinase-like domain (IPR011009), Concanavalin A-like lectin/glucanase, subgroup (IPR013320), Protein kinase, ATP binding site (IPR017441), Serine/threonine-protein kinase-like domain (IPR017442)	2.75771	Upregulation	7.05e-12	1.44e-10	74.1947	11.0893
Os12g0569500	LOC_Os12g38170.1	Thaumatin, pathogenesis-related family protein.				Thaumatin, pathogenesis-related (IPR001938)	2.75583	Upregulation	9.05e-37	3.08e-34	22680.7	3357.95
Os04g0201500	LOC_Os04g12499.1	Similar to amino acid permease.					2.75226	Upregulation	1.44e-13	3.86e-12	49.3386	7.40252
Os07g0575900	LOC_Os07g38840.1,LOC_Os07g38840.2	Protein of unknown function DUF946, plant family protein.				Vacuolar protein sorting-associated protein 62 (IPR009291)	2.7327	Upregulation	2.09e-20	1.4e-18	1497.21	225.308
Os02g0588500	LOC_Os02g37590.1	Hypothetical conserved gene.			Biological Process: lipid metabolic process (GO:0006629), Molecular Function: phosphoric diester hydrolase activity (GO:0008081)	PLC-like phosphodiesterase, TIM beta/alpha-barrel domain (IPR017946)	2.7315	Upregulation	0.000155175	0.000694659	449.034	67.6825
Os12g0491800	LOC_Os12g30824.1,LOC_Os12g30824.2	Similar to Ent-kaurene synthase 1A.			Biological Process: metabolic process (GO:0008152), Molecular Function: magnesium ion binding (GO:0000287), Molecular Function: lyase activity (GO:0016829)	Terpene synthase-like (IPR001906), Terpene synthase, metal-binding domain (IPR005630), Terpenoid cylases/protein prenyltransferase alpha-alpha toroid (IPR008930), Terpenoid synthase (IPR008949)	2.72948	Upregulation	6.33e-09	7.67e-08	108.547	16.3078
Os01g0584900	LOC_Os01g40260.1	WRKY transcription factor 28-like (WRKY5) (WRKY transcription factor 77).			Biological Process: regulation of transcription, DNA-dependent (GO:0006355), Molecular Function: sequence-specific DNA binding transcription factor activity (GO:0003700), Molecular Function: sequence-specific DNA binding (GO:0043565)	DNA-binding WRKY (IPR003657)	2.72516	Upregulation	1.18e-07	1.1e-06	105.525	16.0572
Os05g0125300	LOC_Os05g03460.1	Similar to Receptor protein kinase-like protein.			Biological Process: protein phosphorylation (GO:0006468), Molecular Function: protein kinase activity (GO:0004672), Molecular Function: protein serine/threonine kinase activity (GO:0004674), Molecular Function: ATP binding (GO:0005524), Molecular Function: transferase activity, transferring phosphorus-containing groups (GO:0016772)	Protein kinase, catalytic domain (IPR000719), Serine/threonine-protein kinase, active site (IPR008271), Protein kinase-like domain (IPR011009), Protein kinase, ATP binding site (IPR017441), Serine/threonine-protein kinase-like domain (IPR017442)	2.72329	Upregulation	2.12e-08	2.31e-07	74.4866	11.3043
Os11g0634200	LOC_Os11g41600.1,LOC_Os11g41600.2	Conserved hypothetical protein.					2.71935	Upregulation	1.13e-21	8.69e-20	848.47	128.709
Os10g0544950	None	Hypothetical gene.					2.71763	Upregulation	1.27e-13	3.44e-12	63.2662	9.49356
Os01g0110200	LOC_Os01g02010.1	Conserved hypothetical protein.					2.71273	Upregulation	9.24e-05	0.000439389	97.588	14.7561
Os07g0677200	LOC_Os07g48020.1	Peroxidase.			Biological Process: response to oxidative stress (GO:0006979), Biological Process: oxidation-reduction process (GO:0055114), Molecular Function: peroxidase activity (GO:0004601), Molecular Function: heme binding (GO:0020037)	Plant peroxidase (IPR000823), Haem peroxidase, plant/fungal/bacterial (IPR002016), Haem peroxidase (IPR010255), Peroxidases heam-ligand binding site (IPR019793), Peroxidase, active site (IPR019794)	2.71016	Upregulation	9.13e-05	0.000435417	1909.47	291.861
Os12g0194600	LOC_Os12g09250.1	Similar to DNA binding protein.			Biological Process: regulation of transcription, DNA-dependent (GO:0006355), Molecular Function: sequence-specific DNA binding transcription factor activity (GO:0003700), Molecular Function: sequence-specific DNA binding (GO:0043565), Molecular Function: protein dimerization activity (GO:0046983)	Basic-leucine zipper (bZIP) transcription factor (IPR004827), bZIP transcription factor, bZIP-1 (IPR011616)	2.70312	Upregulation	3.92e-34	9.57e-32	347.058	53.3534
Os12g0131100	LOC_Os12g03720.1,LOC_Os12g03720.2	Similar to Glucosamine--fructose-6-phosphate aminotransferase [isomerizing] (EC 2.6.1.16) (Hexosephosphate aminotransferase) (D-fructose-6- phosphate amidotransferase) (GFAT).			Biological Process: carbohydrate metabolic process (GO:0005975), Molecular Function: sugar binding (GO:0005529)	Sugar isomerase (SIS) (IPR001347)	2.70184	Upregulation	3.02e-12	6.56e-11	1228.6	188.959
Os04g0607450	None	Non-protein coding transcript.					2.69725	Upregulation	4.79e-09	5.97e-08	75.2759	11.6995
Os02g0654300	LOC_Os02g43740.1	Similar to Protein kinase KIPK.			Biological Process: protein phosphorylation (GO:0006468), Molecular Function: protein kinase activity (GO:0004672), Molecular Function: protein serine/threonine kinase activity (GO:0004674), Molecular Function: ATP binding (GO:0005524), Molecular Function: transferase activity, transferring phosphorus-containing groups (GO:0016772)	Protein kinase, catalytic domain (IPR000719), Serine/threonine-protein kinase, catalytic domain (IPR002290), Serine/threonine-protein kinase, active site (IPR008271), Protein kinase-like domain (IPR011009), Serine/threonine-protein kinase-like domain (IPR017442)	2.69421	Upregulation	1.53e-09	2.09e-08	72.7141	11.147
Os01g0609300	LOC_Os01g42380.1	Similar to Pleiotropic drug resistance protein 3.			Cellular Component: membrane (GO:0016020), Molecular Function: nucleotide binding (GO:0000166), Molecular Function: ATP binding (GO:0005524), Molecular Function: ATPase activity (GO:0016887), Molecular Function: nucleoside-triphosphatase activity (GO:0017111)	ABC transporter-like (IPR003439), ATPase, AAA+ type, core (IPR003593), ABC-2 type transporter (IPR013525), Plant PDR ABC transporter associated (IPR013581)	2.69206	Upregulation	5.42e-17	2.37e-15	3065.8	474.514
Os07g0671000	LOC_Os07g47450.1	Similar to FPF1.					2.69112	Upregulation	1.73e-13	4.56e-12	195.418	30.351
Os03g0258200	LOC_Os03g15270.1	Alpha/beta hydrolase fold-3 domain containing protein.			Biological Process: metabolic process (GO:0008152), Molecular Function: hydrolase activity (GO:0016787)	Lipase, GDXG, active site (IPR002168), Alpha/beta hydrolase fold-3 (IPR013094)	2.69082	Upregulation	1.39e-11	2.73e-10	1052.28	163.108
Os03g0172100	LOC_Os03g07590.1	Similar to Leucine zipper protein.					2.68869	Upregulation	4.82e-11	8.49e-10	750.831	116.56
Os01g0892800	LOC_Os01g66860.2,LOC_Os01g66860.3,LOC_Os01g66860.4	Similar to Ankyrin-kinase.			Biological Process: protein phosphorylation (GO:0006468), Biological Process: regulation of signal transduction (GO:0009966), Molecular Function: protein kinase activity (GO:0004672), Molecular Function: protein serine/threonine kinase activity (GO:0004674), Molecular Function: protein tyrosine kinase activity (GO:0004713), Molecular Function: protein binding (GO:0005515), Molecular Function: ATP…	Protein kinase, catalytic domain (IPR000719), Ankyrin repeat (IPR002110), Serine/threonine-protein kinase, catalytic domain (IPR002290), Serine/threonine-protein kinase, active site (IPR008271), Protein kinase-like domain (IPR011009), Integrin-linked protein kinase (IPR016253), Serine/threonine-protein kinase-like domain (IPR017442), Tyrosine-protein kinase, catalytic domain (IPR020635), Ankyrin …	2.67855	Upregulation	2.5e-13	6.41e-12	1042.6	162.957
Os03g0844700	LOC_Os03g62750.1,LOC_Os03g62750.2,LOC_Os03g62750.3,LOC_Os03g62750.4	Similar to ALBINO3-like protein 1, chloroplastic.			Biological Process: protein insertion into membrane (GO:0051205), Cellular Component: integral to membrane (GO:0016021)	Membrane insertion protein, OxaA/YidC (IPR001708)	2.67838	Upregulation	2.86e-45	2.15e-42	504.95	78.8355
Os03g0829200	LOC_Os03g61360.1	Similar to Soluble epoxide hydrolase.			Molecular Function: catalytic activity (GO:0003824)	Epoxide hydrolase-like (IPR000639)	2.67518	Upregulation	2.78e-21	2.03e-19	139.7	21.9421
Os07g0615200	LOC_Os07g42370.1,LOC_Os07g42370.2,LOC_Os07g42370.3	Tify domain containing protein.			Molecular Function: protein binding (GO:0005515)	Tify (IPR010399), CO/COL/TOC1, conserved site (IPR018467)	2.67364	Upregulation	4.5e-20	2.92e-18	13157.8	2062.37
Os09g0520800	LOC_Os09g34920.1	Glycoside hydrolase, family 29 (alpha-L-fucosidase) protein.			Biological Process: carbohydrate metabolic process (GO:0005975), Biological Process: cell adhesion (GO:0007155), Molecular Function: catalytic activity (GO:0003824), Molecular Function: alpha-L-fucosidase activity (GO:0004560), Molecular Function: cation binding (GO:0043169)	Coagulation factor 5/8 C-terminal type domain (IPR000421), Glycoside hydrolase, family 29 (IPR000933), Galactose-binding domain-like (IPR008979), Glycoside hydrolase, subgroup, catalytic domain (IPR013781), Glycoside hydrolase, superfamily (IPR017853)	2.66474	Upregulation	1.06e-14	3.34e-13	56.5335	8.86451
Os04g0449400	LOC_Os04g37660.1,LOC_Os04g37660.2	Similar to H0818E04.11 protein.			Molecular Function: catalytic activity (GO:0003824)	Protein phosphatase 2C-like (IPR001932), Protein phosphatase 2C (IPR015655)	2.66002	Upregulation	5.7e-13	1.39e-11	175.099	27.7896
Os06g0713100	LOC_Os06g49890.1	Protein of unknown function DUF1640 family protein.				Protein of unknown function DUF1640 (IPR024461)	2.65719	Upregulation	1.41e-14	4.35e-13	236.799	37.6721
Os04g0565200	LOC_Os04g47720.1	Similar to Cis-zeatin O-glucosyltransferase 1 (EC 2.4.1.215) (cisZOG1).			Biological Process: metabolic process (GO:0008152), Molecular Function: transferase activity, transferring hexosyl groups (GO:0016758)	UDP-glucuronosyl/UDP-glucosyltransferase (IPR002213)	2.65596	Upregulation	6.73e-07	5.31e-06	62.4401	9.81105
Os12g0441600	LOC_Os12g25490.1	O-methyltransferase, family 2 domain containing protein.			Molecular Function: methyltransferase activity (GO:0008168), Molecular Function: O-methyltransferase activity (GO:0008171), Molecular Function: protein dimerization activity (GO:0046983)	O-methyltransferase, family 2 (IPR001077), Winged helix-turn-helix transcription repressor DNA-binding (IPR011991), Plant methyltransferase dimerisation (IPR012967), O-methyltransferase, COMT, eukaryota (IPR016461)	2.64593	Upregulation	1.91e-29	3.44e-27	5244.99	838.027
Os05g0442400	LOC_Os05g37060.1	R-R-type MYB-like transcription factor, Response to drought stress during reproductive development	MID1, OsMYB-1	MYB Important for Drought Response1, Myb-like DNA-binding domain containing protein 1	Molecular Function: DNA binding (GO:0003677)	Homeodomain-like (IPR009057), SANT/Myb domain (IPR001005), Myb domain (IPR017930), Myb domain, plants (IPR006447)	2.64338	Upregulation	1.67e-07	1.51e-06	104.087	16.7704
Os01g0825800	LOC_Os01g61044.1,LOC_Os01g61044.2	Amino acid transporter, transmembrane domain containing protein.				Amino acid transporter, transmembrane (IPR013057)	2.64309	Upregulation	1.08e-14	3.39e-13	1389.06	222.475
Os03g0125600	LOC_Os03g03410.1	Ser Thr specific protein kinase-like protein.			Biological Process: protein phosphorylation (GO:0006468), Molecular Function: protein kinase activity (GO:0004672), Molecular Function: protein serine/threonine kinase activity (GO:0004674), Molecular Function: protein tyrosine kinase activity (GO:0004713), Molecular Function: ATP binding (GO:0005524), Molecular Function: transferase activity, transferring phosphorus-containing groups (GO:0016772)	Protein kinase, catalytic domain (IPR000719), Serine/threonine-protein kinase, catalytic domain (IPR002290), Serine/threonine-protein kinase, active site (IPR008271), Protein kinase-like domain (IPR011009), Protein kinase, ATP binding site (IPR017441), Serine/threonine-protein kinase-like domain (IPR017442), Tyrosine-protein kinase, catalytic domain (IPR020635)	2.64188	Upregulation	2.89e-21	2.11e-19	2067.98	331.404
Os11g0614400	LOC_Os11g39990.1	Similar to Patatin-like protein 1.			Biological Process: lipid metabolic process (GO:0006629), Biological Process: metabolic process (GO:0008152)	Patatin/Phospholipase A2-related (IPR002641), Acyl transferase/acyl hydrolase/lysophospholipase (IPR016035)	2.64068	Upregulation	1.52e-12	3.51e-11	181.522	29.1175
Os02g0822900	LOC_Os02g57700.1	Hypothetical conserved gene.			Biological Process: protein phosphorylation (GO:0006468), Biological Process: protein ubiquitination (GO:0016567), Cellular Component: ubiquitin ligase complex (GO:0000151), Molecular Function: protein kinase activity (GO:0004672), Molecular Function: protein serine/threonine kinase activity (GO:0004674), Molecular Function: protein tyrosine kinase activity (GO:0004713), Molecular Function: ubiqu…	Protein kinase, catalytic domain (IPR000719), Serine-threonine/tyrosine-protein kinase (IPR001245), Serine/threonine-protein kinase, catalytic domain (IPR002290), U box domain (IPR003613), Protein kinase-like domain (IPR011009), Zinc finger, RING/FYVE/PHD-type (IPR013083), Rossmann-like alpha/beta/alpha sandwich fold (IPR014729), Tyrosine-protein kinase, catalytic domain (IPR020635)	2.63863	Upregulation	3.96e-15	1.36e-13	1017.77	163.475
Os07g0524900	LOC_Os07g34070.1	Protein of unknown function DUF6, transmembrane domain containing protein.			Cellular Component: membrane (GO:0016020)	Drug/metabolite transporter (IPR000620)	2.63769	Upregulation	1.92e-10	3.08e-09	165.2	26.4986
Os04g0201800	LOC_Os04g12499.1,LOC_Os04g12530.1	Similar to H0512B01.7 protein.				Amino acid transporter, transmembrane (IPR013057)	2.63508	Upregulation	2.86e-11	5.3e-10	179.263	28.7619
Os10g0535800	LOC_Os10g39100.1	Protein of unknown function Cys-rich domain containing protein.				Uncharacterised protein family Cys-rich (IPR006461)	2.62618	Upregulation	7.37e-14	2.08e-12	292.737	47.4813
Os12g0555200	LOC_Os12g36850.1	Similar to Probenazole-inducible protein PBZ1.			Biological Process: defense response (GO:0006952), Biological Process: response to biotic stimulus (GO:0009607)	Bet v I allergen (IPR000916), START-like domain (IPR023393)	2.62518	Upregulation	8.82e-05	0.000421778	112.417	18.2712
Os03g0746900	LOC_Os03g53540.1	Protein of unknown function DUF1677, plant family protein.				Protein of unknown function DUF1677, plant (IPR012876)	2.62466	Upregulation	2.01e-10	3.2e-09	658.125	106.791
Os11g0126900	LOC_Os11g03300.1,LOC_Os11g03300.2	NAC-domain protein, Drought tolerance	NAC122, OsNAC10, ONAC122, NAC122	NAC DOMAIN-CONTAINING PROTEIN 122, NAC domain-containing protein 10, NAC domain-containing protein 122	Biological Process: regulation of transcription, DNA-dependent (GO:0006355), Molecular Function: DNA binding (GO:0003677)	No apical meristem (NAM) protein (IPR003441)	2.62322	Upregulation	4.15e-07	3.42e-06	66.2001	10.7397
Os07g0168300	LOC_Os07g07320.1	Similar to Glutathione S-transferase GSTU6.			Molecular Function: protein binding (GO:0005515)	Glutathione S-transferase, N-terminal (IPR004045), Glutathione S-transferase, C-terminal-like (IPR010987), Thioredoxin-like fold (IPR012336), Glutathione S-transferase/chloride channel, C-terminal (IPR017933)	2.62086	Upregulation	5.77e-20	3.66e-18	545.713	88.9007
Os05g0402900	LOC_Os05g33400.1	Similar to EDGP.			Biological Process: proteolysis (GO:0006508), Molecular Function: aspartic-type endopeptidase activity (GO:0004190)	Peptidase A1 (IPR001461), Peptidase aspartic, catalytic (IPR009007), Peptidase aspartic (IPR021109)	2.61927	Upregulation	1.3e-05	7.63e-05	173.173	28.2766
Os04g0379933	None	Hypothetical conserved gene.					2.61589	Upregulation	1.05e-08	1.21e-07	44.7634	7.35371
Os08g0127100	LOC_Os08g03350.1	Amino acid transporter, transmembrane family protein.				Amino acid transporter, transmembrane (IPR013057)	2.59198	Upregulation	1.4e-27	2.02e-25	2959.11	490.864
Os10g0517500	LOC_Os10g37340.1	Cys/Met metabolism, pyridoxal phosphate-dependent enzyme domain containing protein.					2.5916	Upregulation	3.84e-05	0.000201913	2124.46	352.353
Os04g0398000	LOC_Os04g32620.1	ERF transcription factor, A member of APETALA2/Ethylene-Responsive Element Binding Protein(AP2/EREBP) family, Regulation of drought stress response, Innate immunity	OsERF101, OsRAP2.6	ethylene response factor 101, Oryza sativa Rap2.6	Biological Process: regulation of transcription, DNA-templated (GO:0006355), Molecular Function: DNA binding (GO:0003677), Molecular Function: DNA-binding transcription factor activity (GO:0003700)	AP2/ERF domain superfamily (IPR036955), DNA-binding domain superfamily (IPR016177), AP2/ERF domain (IPR001471)	2.59028	Upregulation	3.95e-25	4.33e-23	379.161	62.8021
Os02g0327500	LOC_Os02g22160.1	Protein of unknown function DUF266, plant family protein.			Cellular Component: membrane (GO:0016020), Molecular Function: acetylglucosaminyltransferase activity (GO:0008375)	Glycosyl transferase, family 14 (IPR003406)	2.58555	Upregulation	1.72e-06	1.25e-05	341.251	56.9653
Os05g0273800	LOC_Os05g19150.1	Similar to Soluble epoxide hydrolase.			Molecular Function: catalytic activity (GO:0003824)	Alpha/beta hydrolase fold-1 (IPR000073), Epoxide hydrolase-like (IPR000639)	2.58472	Upregulation	3.91e-11	7e-10	1301.34	217.056
Os02g0483500	LOC_Os02g28170.1	Transferase family protein.			Molecular Function: transferase activity, transferring acyl groups other than amino-acyl groups (GO:0016747)	Transferase (IPR003480), Chloramphenicol acetyltransferase-like domain (IPR023213)	2.57448	Upregulation	5.1e-06	3.33e-05	374.864	63.0204
Os02g0621300	LOC_Os02g40784.1,LOC_Os02g40784.3	Homologous protein of CER1, Very-long-chain (VLC) alkane biosynthesis, Regulation of anther development and plastids differentiation	OsCER1	ECERIFERUM1	Biological Process: lipid biosynthetic process (GO:0008610), Biological Process: oxidation-reduction process (GO:0055114), Molecular Function: iron ion binding (GO:0005506), Molecular Function: oxidoreductase activity (GO:0016491)	Fatty acid hydroxylase (IPR006694), Uncharacterised domain Wax2, C-terminal (IPR021940)	2.56534	Upregulation	3.45e-05	0.000183796	186.714	31.4202
Os12g0147800	LOC_Os12g05260.1	Similar to Phytosulfokines 5 precursor (Secretory protein SH27A).			Biological Process: cell proliferation (GO:0008283), Cellular Component: extracellular region (GO:0005576), Molecular Function: growth factor activity (GO:0008083)	Phytosulfokine (IPR009438)	2.56283	Upregulation	2.42e-27	3.25e-25	1936.45	327.891
Os03g0225200	LOC_Os03g12414.1,LOC_Os03g12414.2	Cyclin, A/B/D/E domain containing protein.			Biological Process: regulation of cyclin-dependent protein kinase activity (GO:0000079), Biological Process: regulation of cell cycle (GO:0051726), Cellular Component: nucleus (GO:0005634), Molecular Function: protein kinase binding (GO:0019901)	Cyclin, C-terminal (IPR004367), Cyclin, N-terminal (IPR006671), Cyclin-like (IPR013763), Cyclin A/B/D/E (IPR014400)	2.56119	Upregulation	1.34e-19	8.09e-18	127.372	21.7111
Os11g0214900	LOC_Os11g10850.1	Plant disease resistance response protein family protein.				Plant disease resistance response protein (IPR004265)	2.55964	Upregulation	5.66e-13	1.39e-11	282.332	47.9378
Os09g0521400	LOC_Os09g34960.1	Similar to HMG-CoA synthase.			Biological Process: metabolic process (GO:0008152), Biological Process: isoprenoid biosynthetic process (GO:0008299), Molecular Function: catalytic activity (GO:0003824), Molecular Function: hydroxymethylglutaryl-CoA synthase activity (GO:0004421)	Hydroxymethylglutaryl-coenzyme A synthase, active site (IPR000590), Hydroxymethylglutaryl-CoA synthase, eukaryotic (IPR010122), Hydroxymethylglutaryl-coenzyme A synthase, N-terminal (IPR013528), Hydroxymethylglutaryl-coenzyme A synthase C-terminal (IPR013746), Thiolase-like, subgroup (IPR016038), Thiolase-like (IPR016039)	2.5581	Upregulation	6.26e-22	4.97e-20	241.877	41.0384
Os10g0497700	LOC_Os10g35460.1	Similar to Phytochelatin synthetase.				Glycosyl-phosphatidyl inositol-anchored, plant (IPR006918), COBRA-like (IPR017391)	2.55685	Upregulation	2.31e-10	3.63e-09	91.5713	15.653
Os06g0567200	LOC_Os06g37080.1	Ascorbate oxidase, Abiotic stress response	OsAAO1	ascorbate oxidase 1	Biological Process: oxidation-reduction process (GO:0055114), Molecular Function: copper ion binding (GO:0005507), Molecular Function: oxidoreductase activity (GO:0016491), Cellular Component: extracellular region (GO:0005576)	Cupredoxin (IPR008972), L-ascorbate oxidase, plants (IPR017760), Multicopper oxidase, type 3 (IPR011707), Ascorbate oxidase, first cupredoxin domain (IPR034259), Multicopper oxidase, type 1 (IPR001117), Multicopper oxidase, type 2 (IPR011706), Ascorbate oxidase, third cupredoxin domain (IPR034267), Multicopper oxidases, conserved site (IPR033138), Multicopper oxidase, copper-binding site (IPR0023…	2.55122	Upregulation	6.13e-09	7.45e-08	40.6438	6.81433
Os01g0214500	LOC_Os01g11600.1	Conserved hypothetical protein.					2.55004	Upregulation	2.82e-07	2.42e-06	82.9709	14.3136
Os04g0346800	LOC_Os04g27950.1	Similar to OSIGBa0111I14.3 protein.				NTP pyrophosphohydrolase MazG, putative catalytic core (IPR004518), EAR (IPR009039)	2.54985	Upregulation	3.09e-13	7.87e-12	137.777	23.4772
Os02g0315600	LOC_Os02g21090.1,LOC_Os02g21090.2,LOC_Os02g21090.3	Helix-loop-helix DNA-binding domain containing protein.				Helix-loop-helix DNA-binding (IPR011598)	2.54956	Upregulation	1.01e-17	4.86e-16	118.581	20.1981
Os06g0564700	LOC_Os06g36880.1	Similar to Cysteine synthase (EC 4.2.99.8).			Biological Process: cysteine biosynthetic process from serine (GO:0006535), Biological Process: metabolic process (GO:0008152), Molecular Function: catalytic activity (GO:0003824), Molecular Function: cysteine synthase activity (GO:0004124), Molecular Function: pyridoxal phosphate binding (GO:0030170)	Pyridoxal phosphate-dependent enzyme, beta subunit (IPR001926), Cysteine synthase K/M (IPR005856), Cysteine synthase A (IPR005859)	2.54929	Upregulation	1.28e-20	8.64e-19	179.778	30.7206
Os02g0187800	LOC_Os02g09490.1	Cinnamyl-alcohol dehydrogenase, Lignin biosynthesis, Monolignol biosynthesis	GH2, gh2, CAD2, CAD, OsCAD2	GOLD HULL AND INTERNODE 2, gold hull and internode2, gold hull and internode-2, Cinnamyl alcohol dehydrogenase 2, Sinapyl alcohol dehydrogenase, Protein GOLD HULL AND INTERNODE 2, Cinnamyl alcohol dehydrogenase	Biological Process: oxidation-reduction process (GO:0055114), Molecular Function: zinc ion binding (GO:0008270), Molecular Function: oxidoreductase activity (GO:0016491)	Alcohol dehydrogenase superfamily, zinc-type (IPR002085), GroES-like (IPR011032), Polyketide synthase, enoylreductase domain (IPR020843), Alcohol dehydrogenase, N-terminal (IPR013154), NAD(P)-binding domain (IPR016040), Alcohol dehydrogenase, C-terminal (IPR013149), Alcohol dehydrogenase, zinc-type, conserved site (IPR002328)	2.54856	Upregulation	1.32e-21	9.95e-20	762.407	130.286
Os03g0187400	LOC_Os03g08840.1	Zinc finger, FYVE/PHD-type domain containing protein.					2.54834	Upregulation	3.49e-11	6.34e-10	1668.12	285.301
Os09g0417600	LOC_Os09g25060.1	WRKY transcription factor, Transcriptional repressor, Pathogen defense	WRKY76, OsWRKY76, OsWRKY76.1	WRKY GENE 76, Rice WRKY gene76	Biological Process: regulation of transcription, DNA-templated (GO:0006355), Molecular Function: transcription factor activity, sequence-specific DNA binding (GO:0003700), Molecular Function: sequence-specific DNA binding (GO:0043565)	WRKY domain (IPR003657)	2.54673	Upregulation	6.71e-09	8.08e-08	5115.09	875.566
Os05g0565900	LOC_Os05g49100.1	DNA-binding WRKY domain containing protein.			Biological Process: regulation of transcription, DNA-dependent (GO:0006355), Molecular Function: sequence-specific DNA binding transcription factor activity (GO:0003700), Molecular Function: sequence-specific DNA binding (GO:0043565)	DNA-binding WRKY (IPR003657)	2.54472	Upregulation	1.49e-10	2.44e-09	33.0523	5.80808
Os10g0469700	LOC_Os10g33140.1	Leucine-rich repeat, typical subtype containing protein.			Molecular Function: protein binding (GO:0005515)	Leucine-rich repeat (IPR001611), Leucine-rich repeat, typical subtype (IPR003591)	2.54199	Upregulation	6.35e-18	3.11e-16	471.558	81.1276
Os11g0475200	None	Non-protein coding transcript.					2.53896	Upregulation	7.55e-14	2.12e-12	78.2642	13.4535
Os02g0699000	LOC_Os02g47090.1	Tonoplast localized low-affinity nitrate transporter, Nitrate accumulation and homeostasis	OsNPF7.2		Biological Process: transport (GO:0006810), Molecular Function: transporter activity (GO:0005215), Cellular Component: membrane (GO:0016020)	Proton-dependent oligopeptide transporter family (IPR000109), Major facilitator superfamily domain (IPR020846)	2.53785	Upregulation	9.54e-07	7.3e-06	72.9647	12.6016
Os01g0949700	LOC_Os01g72120.1	Glutathione S-transferase, C-terminal domain containing protein.			Molecular Function: protein binding (GO:0005515)	Glutathione S-transferase, N-terminal (IPR004045), Glutathione S-transferase, C-terminal (IPR004046), Glutathione S-transferase, C-terminal-like (IPR010987), Thioredoxin-like fold (IPR012336), Glutathione S-transferase/chloride channel, C-terminal (IPR017933)	2.53342	Upregulation	1.73e-08	1.92e-07	60.6488	10.5351
Os12g0424700	LOC_Os12g23700.1	Serine/threonine protein kinase domain containing protein.			Biological Process: protein phosphorylation (GO:0006468), Molecular Function: protein kinase activity (GO:0004672), Molecular Function: protein serine/threonine kinase activity (GO:0004674), Molecular Function: ATP binding (GO:0005524), Molecular Function: transferase activity, transferring phosphorus-containing groups (GO:0016772)	Protein kinase, catalytic domain (IPR000719), Serine/threonine-protein kinase, catalytic domain (IPR002290), Serine/threonine-protein kinase, active site (IPR008271), Protein kinase-like domain (IPR011009), Serine/threonine-protein kinase-like domain (IPR017442)	2.52993	Upregulation	4.72e-09	5.87e-08	58.5532	10.2497
Os01g0705700	LOC_Os01g50940.1	Similar to Transcription factor ICE1 (Inducer of CBF expression 1) (Basic helix- loop-helix protein 116) (bHLH116) (AtbHLH116).				Helix-loop-helix DNA-binding (IPR011598)	2.52954	Upregulation	1.12e-06	8.46e-06	147.394	25.6401
Os01g0327400	LOC_Os01g22370.1	Similar to Peroxidase (Fragment).			Biological Process: response to oxidative stress (GO:0006979), Biological Process: oxidation-reduction process (GO:0055114), Molecular Function: peroxidase activity (GO:0004601), Molecular Function: heme binding (GO:0020037)	Plant peroxidase (IPR000823), Haem peroxidase, plant/fungal/bacterial (IPR002016), Haem peroxidase (IPR010255), Peroxidases heam-ligand binding site (IPR019793), Peroxidase, active site (IPR019794)	2.52934	Upregulation	3.65e-25	4.05e-23	324.962	56.2806
Os11g0170300	LOC_Os11g06930.1	Similar to CBS domain containing protein.			Biological Process: metabolic process (GO:0008152), Molecular Function: catalytic activity (GO:0003824), Molecular Function: protein binding (GO:0005515)	Phox/Bem1p (IPR000270), Cystathionine beta-synthase, core (IPR000644), Aldolase-type TIM barrel (IPR013785)	2.52219	Upregulation	4.15e-10	6.21e-09	361.488	62.9267
Os03g0180800	LOC_Os03g08310.1	TIFY domain-containing transcriptional regulator, Salt and dehydration stress tolerance	TIFY11A, OsJAZ3, OsJAZ 9, OsJAZ9, OsTIFY11a, JAZ9	TIFY GENE 11A, Jasmonate ZIM-domain protein 3, Jasmonate ZIM-domain protein 9.		Tify (IPR010399), CO/COL/TOC1, conserved site (IPR018467)	2.52214	Upregulation	0.0141787	0.0346451	1915.91	333.574
Os11g0592000	LOC_Os11g37950.1	Similar to Barwin.			Biological Process: defense response to bacterium (GO:0042742), Biological Process: defense response to fungus (GO:0050832)	Barwin (IPR001153), Barwin-related endoglucanase (IPR009009), Barwin-like endoglucanase (IPR014733), Barwin, conserved site (IPR018226)	2.52129	Upregulation	7.31e-07	5.74e-06	620.615	108.049
Os01g0862800	LOC_Os01g64310.1,LOC_Os01g64310.2	NAC (NAM ATAF1/2 CUC2) transcription factor, Early and transient regulator of abiotic stress responses	ENAC1, NAC59	NAC DOMAIN-CONTAINING PROTEIN 59, early NAC-domain protein induced by abiotic stress 1	Biological Process: regulation of transcription, DNA-templated (GO:0006355), Molecular Function: DNA binding (GO:0003677)	NAC domain (IPR003441)	2.512	Upregulation	1.16e-07	1.08e-06	1366.37	239.663
Os02g0205500	LOC_Os02g11070.1,LOC_Os02g11070.2	Similar to Fatty acid elongase 1.			Biological Process: fatty acid biosynthetic process (GO:0006633), Biological Process: metabolic process (GO:0008152), Biological Process: lipid biosynthetic process (GO:0008610), Cellular Component: membrane (GO:0016020), Molecular Function: catalytic activity (GO:0003824), Molecular Function: transferase activity, transferring acyl groups other than amino-acyl groups (GO:0016747)	Very-long-chain 3-ketoacyl-CoA synthase (IPR012392), FAE1/Type III polyketide synthase-like protein (IPR013601), 3-Oxoacyl-[acyl-carrier-protein (ACP)] synthase III C-terminal (IPR013747), Thiolase-like, subgroup (IPR016038), Thiolase-like (IPR016039)	2.51175	Upregulation	8.42e-07	6.53e-06	632.877	111.091
Os01g0121000	LOC_Os01g03080.1	Conserved hypothetical protein.					2.51175	Upregulation	0.00165708	0.00554247	36.5183	6.44767
Os01g0623200	LOC_Os01g43460.1,LOC_Os01g43460.2	Similar to C4-dicarboxylate transporter/malic acid transport protein.			Biological Process: transmembrane transport (GO:0055085), Cellular Component: integral to membrane (GO:0016021)	C4-dicarboxylate transporter/malic acid transport protein (IPR004695)	2.51165	Upregulation	0.000896359	0.00324822	768.631	134.828
Os06g0225800	LOC_Os06g12150.1,LOC_Os06g12150.2	Shikimate kinase domain containing protein.			Molecular Function: shikimate kinase activity (GO:0004765), Molecular Function: ATP binding (GO:0005524)	Shikimate kinase (IPR000623), Shikimate kinase, conserved site (IPR023000)	2.50938	Upregulation	3.63e-14	1.07e-12	320.09	56.2872
Os03g0661600	LOC_Os03g45960.1	Similar to Alpha-amylase/trypsin inhibitor (Antifungal protein).				Thaumatin, pathogenesis-related (IPR001938), Thaumatin, conserved site (IPR017949)	2.50707	Upregulation	6.55e-06	4.18e-05	47.9576	8.48666
Os06g0133500	LOC_Os06g04240.1	Conserved hypothetical protein.					2.50418	Upregulation	0.00399563	0.0117456	259.459	45.7938
Os07g0129300	LOC_Os07g03730.1	Similar to PR1a protein.			Cellular Component: extracellular region (GO:0005576)	Allergen V5/Tpx-1-related (IPR001283), Ves allergen (IPR002413), CAP domain (IPR014044), Allergen V5/Tpx-1-related, conserved site (IPR018244)	2.49716	Upregulation	4.03e-08	4.12e-07	7108.45	1259.14
Os07g0175600	LOC_Os07g07930.1	Plant lipid transfer protein and hydrophobic protein, helical domain containing protein.			Biological Process: lipid transport (GO:0006869), Molecular Function: lipid binding (GO:0008289)	Plant lipid transfer protein/Par allergen (IPR000528), Plant lipid transfer protein/seed storage/trypsin-alpha amylase inhibitor (IPR003612), Plant lipid transfer protein/hydrophobic protein, helical domain (IPR013770), Bifunctional inhibitor/plant lipid transfer protein/seed storage (IPR016140)	2.49323	Upregulation	1.25e-14	3.89e-13	120.779	21.3084
Os03g0244200	LOC_Os03g14050.1,LOC_Os03g14050.2	Similar to thaumatin-like protein 1.				Thaumatin, pathogenesis-related (IPR001938), Thaumatin, conserved site (IPR017949)	2.49059	Upregulation	2.67e-09	3.5e-08	108.328	19.0959
Os05g0528000	LOC_Os05g45210.1,LOC_Os05g45210.2,LOC_Os05g45210.3	Similar to RbohAOsp (Fragment).			Biological Process: oxidation-reduction process (GO:0055114), Cellular Component: membrane (GO:0016020), Cellular Component: integral to membrane (GO:0016021), Molecular Function: peroxidase activity (GO:0004601), Molecular Function: iron ion binding (GO:0005506), Molecular Function: calcium ion binding (GO:0005509), Molecular Function: electron carrier activity (GO:0009055), Molecular Function: …	Cytochrome b245, heavy chain (IPR000778), EF-hand-like domain (IPR011992), FAD-binding 8 (IPR013112), Ferric reductase, NAD binding (IPR013121), Flavoprotein transmembrane component (IPR013130), NADPH oxidase Respiratory burst (IPR013623), Ferredoxin reductase-type FAD-binding domain (IPR017927), Riboflavin synthase-like beta-barrel (IPR017938), EF-Hand 1, calcium-binding site (IPR018247), EF-HAN…	2.48871	Upregulation	1.64e-12	3.75e-11	339.853	60.5262
Os01g0833500	LOC_Os01g61690.1	Similar to Serine carboxypeptidase II-1 precursor (EC 3.4.16.6) (CP-MII.1) (Fragment).			Biological Process: proteolysis (GO:0006508), Molecular Function: serine-type carboxypeptidase activity (GO:0004185)	Peptidase S10, serine carboxypeptidase (IPR001563), Peptidase S10, serine carboxypeptidase, active site (IPR018202)	2.48739	Upregulation	6.92e-06	4.38e-05	75.3933	13.5367
Os07g0656200	LOC_Os07g46280.1,LOC_Os07g46280.2,LOC_Os07g46280.3	Similar to Beta-glucosidase 26.			Biological Process: carbohydrate metabolic process (GO:0005975), Molecular Function: catalytic activity (GO:0003824), Molecular Function: hydrolase activity, hydrolyzing O-glycosyl compounds (GO:0004553), Molecular Function: cation binding (GO:0043169)	Glycoside hydrolase, family 1 (IPR001360), Glycoside hydrolase, subgroup, catalytic domain (IPR013781), Glycoside hydrolase, superfamily (IPR017853)	2.48403	Upregulation	5.33e-11	9.3e-10	84.0725	14.8675
Os04g0615200	LOC_Os04g52504.1	Hypothetical protein.					2.48248	Upregulation	2.45e-18	1.29e-16	816.019	145.998
Os08g0478466	LOC_Os08g37345.1	Protein of unknown function DUF296 domain containing protein.			Molecular Function: DNA binding (GO:0003677)	Domain of unknown function DUF296 (IPR005175), Predicted AT-hook DNA-binding (IPR014476), AT hook, DNA-binding motif (IPR017956)	2.47897	Upregulation	4.33e-19	2.44e-17	118.829	21.4136
Os08g0189600	LOC_Os08g09010.1	Germin-like protein 8-7, Disease resistance	GLP8-7, OsGLP8-7, GER6, OsRGLP2, RGLP2	GERMIN-LIKE PROTEIN 8-7, Germin-like protein 8-7, Germin-like protein 6, germin-like protein gene 2, Root GLP 2, root GLP2, root Germin-like protein 2	Cellular Component: apoplast (GO:0048046), Molecular Function: manganese ion binding (GO:0030145), Molecular Function: nutrient reservoir activity (GO:0045735)	Germin (IPR001929), Cupin 1 (IPR006045), Cupin, RmlC-type (IPR011051), RmlC-like jelly roll fold (IPR014710), Germin, manganese binding site (IPR019780)	2.47883	Upregulation	4.06e-06	2.72e-05	34.1724	6.21184
Os05g0468800	LOC_Os05g39250.1	Phosphatidylethanolamine-binding protein PEBP domain containing protein.				YbhB/YbcL (IPR005247), Phosphatidylethanolamine-binding protein PEBP (IPR008914)	2.47796	Upregulation	2.97e-18	1.53e-16	116.703	20.9543
Os03g0606100	LOC_Os03g40930.1	Similar to predicted protein.				Protein of unknown function DUF620 (IPR006873)	2.47441	Upregulation	5.65e-05	0.000284582	155.544	28.0553
Os08g0140500	LOC_Os08g04560.1	Tryptophan decarboxylase, Key enzyme of serotonin biosynthesis	TDC3	tryptophan decarboxylase 3	Biological Process: cellular amino acid metabolic process (GO:0006520), Biological Process: carboxylic acid metabolic process (GO:0019752), Molecular Function: catalytic activity (GO:0003824), Molecular Function: carboxy-lyase activity (GO:0016831), Molecular Function: pyridoxal phosphate binding (GO:0030170)	Pyridoxal phosphate-dependent transferase (IPR015424), Pyridoxal phosphate-dependent transferase, major domain (IPR015421), Pyridoxal phosphate-dependent transferase domain 1 (IPR015422), Pyridoxal phosphate-dependent decarboxylase (IPR002129), Aromatic-L-amino-acid decarboxylase (IPR010977), Pyridoxal-phosphate binding site (IPR021115)	2.46726	Upregulation	5.69e-05	0.000286331	59.8201	10.7819
Os01g0933900	LOC_Os01g70770.1	Similar to Glutathione transferase III(B) (EC 2.5.1.18).			Molecular Function: protein binding (GO:0005515)	Glutathione S-transferase, N-terminal (IPR004045), Glutathione S-transferase, C-terminal (IPR004046), Glutathione S-transferase, C-terminal-like (IPR010987), Thioredoxin-like fold (IPR012336), Glutathione S-transferase/chloride channel, C-terminal (IPR017933)	2.46383	Upregulation	1.15e-15	4.37e-14	321.904	58.3593
Os03g0213100	LOC_Os03g11440.1	Similar to Sec61p.			Biological Process: protein transport (GO:0015031), Cellular Component: membrane (GO:0016020), Molecular Function: P-P-bond-hydrolysis-driven protein transmembrane transporter activity (GO:0015450)	SecY protein (IPR002208), Translocon Sec61/SecY, plug domain (IPR019561), SecY subunit domain (IPR023201)	2.46062	Upregulation	6.33e-19	3.51e-17	213.252	38.8716
Os03g0724300	LOC_Os03g51440.1	Tyrosine protein kinase domain containing protein.			Biological Process: protein phosphorylation (GO:0006468), Molecular Function: protein kinase activity (GO:0004672), Molecular Function: protein serine/threonine kinase activity (GO:0004674), Molecular Function: protein tyrosine kinase activity (GO:0004713), Molecular Function: ATP binding (GO:0005524), Molecular Function: transferase activity, transferring phosphorus-containing groups (GO:0016772)	Protein kinase, catalytic domain (IPR000719), Serine-threonine/tyrosine-protein kinase (IPR001245), Serine/threonine-protein kinase, catalytic domain (IPR002290), Protein kinase-like domain (IPR011009), Tyrosine-protein kinase, catalytic domain (IPR020635)	2.4591	Upregulation	7.99e-09	9.46e-08	71.2736	13.0131
Os04g0463500	LOC_Os04g38950.1,LOC_Os04g38950.2,LOC_Os04g38950.3	Similar to Anthranilate synthase beta chain.			Biological Process: glutamine metabolic process (GO:0006541), Biological Process: metabolic process (GO:0008152), Biological Process: biosynthetic process (GO:0009058), Molecular Function: catalytic activity (GO:0003824)	Carbamoyl-phosphate synthase, GATase domain (IPR001317), Anthranilate synthase component II/delta crystallin (IPR006220), Anthranilate synthase, glutamine amidotransferase (IPR006221), Glutamine amidotransferase superfamily (IPR011702), Glutamine amidotransferase type 1 (IPR017926)	2.45871	Upregulation	9.13e-10	1.3e-08	1920.62	349.488
Os09g0431900	LOC_Os09g26210.1	Zinc finger, C2H2-type domain containing protein.			Cellular Component: intracellular (GO:0005622), Molecular Function: zinc ion binding (GO:0008270)	Zinc finger, C2H2 (IPR007087)	2.45767	Upregulation	1.27e-24	1.33e-22	117.403	21.3474
Os04g0540900	LOC_Os04g45730.1	Receptor-like cytoplasmic kinase, Salt tolerance, Oxidative stress tolerance	STRK1	salt tolerance receptor-like cytoplasmic kinase 1	Biological Process: protein phosphorylation (GO:0006468), Molecular Function: protein kinase activity (GO:0004672), Molecular Function: ATP binding (GO:0005524)	Protein kinase-like domain superfamily (IPR011009), Protein kinase domain (IPR000719), Serine/threonine-protein kinase, active site (IPR008271)	2.45431	Upregulation	8.07e-06	5.02e-05	187.523	34.3036
Os01g0290700	LOC_Os01g18670.1	Similar to CjMDR1.			Molecular Function: ATP binding (GO:0005524), Molecular Function: ATPase activity (GO:0016887)	ABC transporter-like (IPR003439)	2.45146	Upregulation	1.27e-15	4.73e-14	71.6518	13.1779
Os09g0555100	LOC_Os09g38210.1	Similar to auxin Efflux Carrier family protein.			Biological Process: transmembrane transport (GO:0055085), Cellular Component: integral to membrane (GO:0016021)	Auxin efflux carrier (IPR004776)	2.44882	Upregulation	0.00027423	0.00114841	40.6418	7.45473
Os06g0604300	LOC_Os06g40180.1	Chloroplast-localized phospholipase D, Herbivore defense	OsPLD&alpha;5, OsPLDa5, OsPLDalpha5, PLDalpha5	PHOSPHOLIPASE D ALPHA 5, Phospholipase D &alpha;5, Phospholipase D a5, Phospholipase D alpha 5	Biological Process: phosphatidylcholine metabolic process (GO:0046470), Molecular Function: catalytic activity (GO:0003824), Molecular Function: phospholipase D activity (GO:0004630), Molecular Function: calcium ion binding (GO:0005509), Cellular Component: membrane (GO:0016020)	Phospholipase D family (IPR015679), Phospholipase D, plant (IPR011402), C2 domain (IPR000008), Phospholipase D/Transphosphatidylase (IPR001736), Phospholipase D, C-terminal (IPR024632)	2.44629	Upregulation	6.03e-07	4.82e-06	109.405	20.1908
Os04g0345400	LOC_Os04g27790.1	Similar to OSIGBa0106G08.7 protein.			Biological Process: metabolic process (GO:0008152), Molecular Function: magnesium ion binding (GO:0000287), Molecular Function: lyase activity (GO:0016829)	Terpene synthase-like (IPR001906), Terpene synthase, metal-binding domain (IPR005630), Terpenoid cylases/protein prenyltransferase alpha-alpha toroid (IPR008930), Terpenoid synthase (IPR008949)	2.43988	Upregulation	3.54e-05	0.000187829	93.3867	17.22
Os06g0129100	LOC_Os06g03830.1,LOC_Os06g03830.2	Short-chain dehydrogenase/reductase SDR family protein.			Biological Process: metabolic process (GO:0008152), Molecular Function: nucleotide binding (GO:0000166), Molecular Function: oxidoreductase activity (GO:0016491)	Short-chain dehydrogenase/reductase SDR (IPR002198), Glucose/ribitol dehydrogenase (IPR002347), NAD(P)-binding domain (IPR016040)	2.43807	Upregulation	1.68e-10	2.72e-09	75.1587	13.8832
Os01g0760900	LOC_Os01g55560.1	Conserved hypothetical protein.					2.43412	Upregulation	7.9e-06	4.92e-05	55.1917	10.3005
Os03g0158600	LOC_Os03g06250.1	Hypothetical conserved gene.			Molecular Function: nucleic acid binding (GO:0003676)	Ribonuclease H-like (IPR012337)	2.42655	Upregulation	3.13e-17	1.41e-15	262.979	48.966
Os12g0268000	LOC_Os12g16720.1	Cytochrome P450 monooxygenase, Tryptamine 5-hydroxylase, Regulation of cell death and disease resistance	SL, OsSL, CYP71P1, LLM1, CYP71A1, T5H	Sekiguchi lesion, Cytochrome P450 71P1, large lesion mimic 1, tryptamine 5-hydroxylase	Biological Process: oxidation-reduction process (GO:0055114), Molecular Function: iron ion binding (GO:0005506), Molecular Function: oxidoreductase activity, acting on paired donors, with incorporation or reduction of molecular oxygen (GO:0016705), Molecular Function: heme binding (GO:0020037)	Cytochrome P450 superfamily (IPR036396), Cytochrome P450 (IPR001128), Cytochrome P450, E-class, group I (IPR002401), Cytochrome P450, conserved site (IPR017972)	2.4252	Upregulation	4.22e-08	4.28e-07	64.4628	12.0095
Os04g0449450	None	Hypothetical gene.					2.42136	Upregulation	1.02e-19	6.23e-18	1043.57	194.869
Os09g0454600	LOC_Os09g28160.1	Similar to Mitochondrial phosphate transporter (Fragment).				Mitochondrial substrate/solute carrier (IPR018108), Mitochondrial carrier domain (IPR023395)	2.41528	Upregulation	5.15e-12	1.07e-10	687.797	129.101
Os04g0137201	LOC_Os04g05050.1,LOC_Os04g05050.2	Pectate lyase-like protein, Pollen development	OsPLL4.1	Pectate lyase-like 4.1		Pectin lyase fold/virulence factor (IPR011050), Pectin lyase fold (IPR012334), AmbAllergen (IPR018082), Pectate lyase (IPR002022)	2.40841	Upregulation	5.36e-05	0.000272028	54.3582	10.1509
Os07g0182100	LOC_Os07g08430.1	Similar to Tryptophan synthase alpha chain.			Biological Process: tryptophan metabolic process (GO:0006568), Biological Process: metabolic process (GO:0008152), Molecular Function: catalytic activity (GO:0003824), Molecular Function: tryptophan synthase activity (GO:0004834)	Tryptophan synthase, alpha chain (IPR002028), Ribulose-phosphate binding barrel (IPR011060), Aldolase-type TIM barrel (IPR013785), Tryptophan synthase, alpha chain, active site (IPR018204)	2.40732	Upregulation	9.01e-14	2.5e-12	1887.53	355.845
Os06g0708400	LOC_Os06g49470.1	Cyclophilin, Cold tolerance	CYP19-4, OsCYP19-4, OsCYP-16, OsCYP19-3	CYCLOPHILIN 19-4, cyclophilin 19-4, cyclophilin 16	Biological Process: protein peptidyl-prolyl isomerization (GO:0000413), Biological Process: protein folding (GO:0006457), Molecular Function: peptidyl-prolyl cis-trans isomerase activity (GO:0003755)	Cyclophilin-type peptidyl-prolyl cis-trans isomerase (IPR024936), Cyclophilin-like domain (IPR029000), Cyclophilin-type peptidyl-prolyl cis-trans isomerase domain (IPR002130), Cyclophilin-type peptidyl-prolyl cis-trans isomerase, conserved site (IPR020892)	2.40526	Upregulation	4.49e-05	0.000233004	92.8019	17.5639
Os01g0750500	LOC_Os01g54670.1,LOC_Os01g54670.2	Protein of unknown function DUF814 domain containing protein.					2.40461	Upregulation	4.91e-10	7.28e-09	409.971	77.5211
Os03g0302100	None	Non-protein coding transcript.					2.40188	Upregulation	2.53e-15	8.98e-14	47.1917	9.0119
Os05g0564400	LOC_Os05g48980.1	Similar to GTP-binding protein.					2.39876	Upregulation	1.55e-12	3.55e-11	303.08	57.474
Os05g0135500	LOC_Os05g04500.1	Haem peroxidase family protein.			Biological Process: response to oxidative stress (GO:0006979), Biological Process: oxidation-reduction process (GO:0055114), Molecular Function: peroxidase activity (GO:0004601), Molecular Function: heme binding (GO:0020037)	Plant peroxidase (IPR000823), Haem peroxidase, plant/fungal/bacterial (IPR002016), Haem peroxidase (IPR010255), Peroxidases heam-ligand binding site (IPR019793)	2.39694	Upregulation	1.05e-05	6.29e-05	158.914	30.1283
Os02g0536500	LOC_Os02g33330.1	Similar to H0622F05.5 protein.					2.39687	Upregulation	2.47e-10	3.85e-09	1222.3	232.207
Os02g0682300	LOC_Os02g45780.1	RING-type E3 ligase, Negative regulation of cuticular wax biosynthesis, Drought stress response	DHS	DROUGHT HYPERSENSITIVE		Zinc finger, RING/FYVE/PHD-type (IPR013083), Zinc finger, RING-type (IPR001841)	2.39136	Upregulation	1.5e-05	8.71e-05	430.559	82.1772
Os09g0376400	LOC_Os09g20940.1	Hypothetical conserved gene.				Helix-loop-helix DNA-binding (IPR011598)	2.39133	Upregulation	7.84e-05	0.00037987	113.46	21.5217
Os10g0571600	LOC_Os10g42130.1	No apical meristem (NAM) protein domain containing protein.			Biological Process: regulation of transcription, DNA-dependent (GO:0006355), Molecular Function: DNA binding (GO:0003677)	No apical meristem (NAM) protein (IPR003441)	2.38876	Upregulation	1.16e-15	4.39e-14	165.1	31.2888
Os05g0444200	LOC_Os05g37190.1	Similar to T6J4.5 protein (WIP6 protein).			Cellular Component: intracellular (GO:0005622), Molecular Function: nucleic acid binding (GO:0003676), Molecular Function: zinc ion binding (GO:0008270)	Post-SET domain (IPR003616), Zinc finger, C2H2 (IPR007087), Zinc finger, C2H2-type/integrase, DNA-binding (IPR013087), Zinc finger, C2H2-like (IPR015880)	2.38636	Upregulation	0.00584194	0.0162705	435.936	83.2948
Os05g0545300	LOC_Os05g46750.1	Serine/threonine protein kinase domain containing protein.			Biological Process: protein phosphorylation (GO:0006468), Molecular Function: protein kinase activity (GO:0004672), Molecular Function: protein serine/threonine kinase activity (GO:0004674), Molecular Function: protein tyrosine kinase activity (GO:0004713), Molecular Function: ATP binding (GO:0005524), Molecular Function: transferase activity, transferring phosphorus-containing groups (GO:0016772)	Protein kinase, catalytic domain (IPR000719), Serine/threonine-protein kinase, catalytic domain (IPR002290), Serine/threonine-protein kinase, active site (IPR008271), Protein kinase-like domain (IPR011009), Protein kinase, ATP binding site (IPR017441), Serine/threonine-protein kinase-like domain (IPR017442), Tyrosine-protein kinase, catalytic domain (IPR020635)	2.38001	Upregulation	0.00463242	0.0133237	171.801	33.0524
Os02g0126500	LOC_Os02g03420.1	Pentatricopeptide repeat domain containing protein.			Molecular Function: binding (GO:0005488)	Pentatricopeptide repeat (IPR002885), Tetratricopeptide-like helical (IPR011990)	2.37608	Upregulation	3.95e-06	2.66e-05	339.006	65.3798
Os04g0527700	LOC_Os04g44550.1,LOC_Os04g44550.2	CHCH domain containing protein.					2.37605	Upregulation	1.38e-15	5.11e-14	252.345	48.5829
Os12g0538600	LOC_Os12g35330.1	Thioredoxin fold domain containing protein.			Biological Process: cell redox homeostasis (GO:0045454), Molecular Function: electron carrier activity (GO:0009055), Molecular Function: protein disulfide oxidoreductase activity (GO:0015035)	Glutaredoxin (IPR002109), Glutaredoxin-like, plant II (IPR011905), Thioredoxin-like fold (IPR012336)	2.36815	Upregulation	1.13e-13	3.09e-12	101.734	19.6925
Os03g0402800	LOC_Os03g28940.1,LOC_Os03g28940.2	Tify domain containing protein.			Molecular Function: protein binding (GO:0005515)	Tify (IPR010399), CO/COL/TOC1, conserved site (IPR018467)	2.36604	Upregulation	2.21e-07	1.94e-06	26847.8	5208
Os11g0557500	LOC_Os11g35330.1	Protein kinase, core domain containing protein.			Biological Process: protein phosphorylation (GO:0006468), Biological Process: cell wall macromolecule catabolic process (GO:0016998), Molecular Function: protein kinase activity (GO:0004672), Molecular Function: ATP binding (GO:0005524), Molecular Function: transferase activity, transferring phosphorus-containing groups (GO:0016772)	Protein kinase, catalytic domain (IPR000719), Protein kinase-like domain (IPR011009), Serine/threonine-protein kinase-like domain (IPR017442), Peptidoglycan-binding lysin domain (IPR018392)	2.36492	Upregulation	2.72e-15	9.57e-14	65.6765	12.8907
Os08g0470200	LOC_Os08g36630.1	Similar to Nectarin III.				Carbonic anhydrase, alpha-class, catalytic domain (IPR001148), Carbonic anhydrase, alpha-class (IPR023561)	2.36307	Upregulation	4.78e-11	8.44e-10	139.244	27.1084
Os01g0218100	LOC_Os01g11910.1	Helix-loop-helix DNA-binding domain containing protein.				Helix-loop-helix DNA-binding (IPR011598)	2.36199	Upregulation	1.83e-11	3.52e-10	71.3205	13.9957
Os04g0638300	LOC_Os04g54564.1	Hypothetical protein.					2.3605	Upregulation	7.24e-14	2.05e-12	146.488	28.6356
Os10g0560700	LOC_Os10g41130.1	Conserved hypothetical protein.					2.35932	Upregulation	4.45e-05	0.000230953	63.994	12.427
Os03g0264400	LOC_Os03g15780.1,LOC_Os03g15780.2,LOC_Os03g15780.4,LOC_Os03g15780.5	Anthranilate synthase alpha 2 subunit.			Biological Process: tryptophan biosynthetic process (GO:0000162), Biological Process: biosynthetic process (GO:0009058), Molecular Function: anthranilate synthase activity (GO:0004049), Molecular Function: oxo-acid-lyase activity (GO:0016833)	Anthranilate synthase component I, PabB-like (IPR005256), ADC synthase (IPR005801), Anthranilate synthase component I, N-terminal (IPR006805), Chorismate binding, C-terminal (IPR015890), Anthranilate synthase component I (IPR019999)	2.35535	Upregulation	1.67e-11	3.25e-10	3013.35	588.97
Os03g0189400	LOC_Os03g08999.1	Similar to Alcohol dehydrogenase ADH.			Biological Process: oxidation-reduction process (GO:0055114), Molecular Function: nucleotide binding (GO:0000166), Molecular Function: zinc ion binding (GO:0008270), Molecular Function: oxidoreductase activity (GO:0016491)	Alcohol dehydrogenase superfamily, zinc-type (IPR002085), Alcohol dehydrogenase, zinc-type, conserved site (IPR002328), GroES-like (IPR011032), Alcohol dehydrogenase, C-terminal (IPR013149), Alcohol dehydrogenase GroES-like (IPR013154), NAD(P)-binding domain (IPR016040)	2.35409	Upregulation	7.06e-19	3.89e-17	777.643	151.996
Os06g0164400	LOC_Os06g06900.1	Similar to predicted protein.				Helix-loop-helix DNA-binding (IPR011598)	2.35352	Upregulation	9.36e-06	5.73e-05	357.045	69.9711
Os04g0518400	LOC_Os04g43800.1	Similar to Phenylalanine ammonia-lyase (Fragment).			Biological Process: L-phenylalanine catabolic process (GO:0006559), Biological Process: biosynthetic process (GO:0009058), Cellular Component: cytoplasm (GO:0005737), Molecular Function: catalytic activity (GO:0003824), Molecular Function: ammonia-lyase activity (GO:0016841)	Phenylalanine/histidine ammonia-lyase (IPR001106), Phenylalanine ammonia-lyase (IPR005922), L-Aspartase-like (IPR008948), Phenylalanine/histidine ammonia-lyases, active site (IPR022313), Phenylalanine ammonia-lyase, shielding domain (IPR023144), L-Aspartase-like, N-terminal (IPR024083)	2.35344	Upregulation	0.00159559	0.00536533	1014.28	198.541
Os03g0326200	LOC_Os03g20970.1,LOC_Os03g20970.2	Similar to aminophospholipid ATPase.			Biological Process: phospholipid transport (GO:0015914), Cellular Component: integral to membrane (GO:0016021), Molecular Function: nucleotide binding (GO:0000166), Molecular Function: magnesium ion binding (GO:0000287), Molecular Function: phospholipid-translocating ATPase activity (GO:0004012), Molecular Function: ATP binding (GO:0005524), Molecular Function: metal ion binding (GO:0046872)	ATPase, P-type, phospholipid-translocating, flippase (IPR006539), ATPase, P-type, ATPase-associated domain (IPR008250), ATPase, P-type phosphorylation site (IPR018303), HAD-like domain (IPR023214), ATPase, P-type, cytoplasmic domain N (IPR023299), ATPase, P-type, cytoplasmic transduction domain A (IPR023300)	2.35344	Upregulation	2.81e-07	2.41e-06	34.8128	6.78218
Os08g0384500	LOC_Os08g29570.1	ABC transporter-like domain containing protein.			Cellular Component: membrane (GO:0016020), Molecular Function: nucleotide binding (GO:0000166), Molecular Function: ATP binding (GO:0005524), Molecular Function: ATPase activity (GO:0016887), Molecular Function: nucleoside-triphosphatase activity (GO:0017111)	ABC transporter-like (IPR003439), ATPase, AAA+ type, core (IPR003593), ABC-2 type transporter (IPR013525), Plant PDR ABC transporter associated (IPR013581)	2.35184	Upregulation	1.63e-09	2.2e-08	3774.13	739.466
Os11g0208651	None	Hypothetical protein.					2.35077	Upregulation	0.000238368	0.00101316	38.7018	7.62736
Os06g0538400	LOC_Os06g34730.1	Conserved hypothetical protein.					2.34857	Upregulation	5.77e-22	4.63e-20	845.744	166.087
Os01g0626400	LOC_Os01g43650.1,LOC_Os01g43650.2	WRKY transcription factor, Control of flowering time and plant height	WRKY11, OsWRKY11, Dlf1, OsWRKY11.1	WRKY GENE11, Rice WRKY gene11, semidwarf and late flowering 1	Biological Process: regulation of transcription, DNA-templated (GO:0006355), Molecular Function: transcription factor activity, sequence-specific DNA binding (GO:0003700), Molecular Function: sequence-specific DNA binding (GO:0043565)	WRKY domain (IPR003657)	2.345	Upregulation	1.18e-16	5.04e-15	83.1474	16.3499
Os05g0287800	LOC_Os05g21180.1,LOC_Os05g21180.2,LOC_Os05g21180.3,LOC_Os05g21180.4	Similar to Phosphatidic acid phosphatase-like protein.					2.3326	Upregulation	4.68e-15	1.58e-13	2584.75	513.28
Os07g0523400	LOC_Os07g33910.2	Glucose-6-phosphate/phosphate-translocator precursor.			Cellular Component: membrane (GO:0016020)	Drug/metabolite transporter (IPR000620)	2.32919	Upregulation	0.00150667	0.00510842	45.0999	8.86721
Os08g0448000	LOC_Os08g34790.1	4-coumarate:coenzyme A ligase, Lignin biosynthesis, Defense against wounding	4CL5, Os4CL5	4-COUMARATE:COENZYME A LIGASE 5, 4-Coumarate:coenzyme A ligase 5	Biological Process: metabolic process (GO:0008152), Molecular Function: catalytic activity (GO:0003824)	AMP-dependent synthetase/ligase (IPR000873), AMP-binding enzyme, C-terminal domain (IPR025110), AMP-binding, conserved site (IPR020845)	2.32362	Upregulation	2.25e-08	2.44e-07	215.837	43.1797
Os01g0802100	LOC_Os01g58790.1,LOC_Os01g58790.2	4-diphosphocytidyl-2-C-methyl-D-erythritol kinase, Isoprenoid biosynthesis, Chloroplast development	OsIspE, IspE, OsCMK, CMK	4-diphosphocytidyl-2-C-methyl-D-erythritol kinase	Biological Process: terpenoid biosynthetic process (GO:0016114), Molecular Function: ATP binding (GO:0005524), Molecular Function: 4-(cytidine 5'-diphospho)-2-C-methyl-D-erythritol kinase activity (GO:0050515)	Ribosomal protein S5 domain 2-type fold, subgroup (IPR014721), Ribosomal protein S5 domain 2-type fold (IPR020568), GHMP kinase, C-terminal domain superfamily (IPR036554), 4-diphosphocytidyl-2C-methyl-D-erythritol kinase (IPR004424), GHMP kinase N-terminal domain (IPR006204)	2.32324	Upregulation	5.11e-26	6.15e-24	768.39	153.467
Os02g0551100	LOC_Os02g34600.1,LOC_Os02g34600.2	Serine/threonine protein kinase, Dehydration-inducible SNF1-related protein kinase 2, Hyperosmotic stress response, Abscisic acid (ABA) signaling	SAPK6, OsSAPK6, OSRK1	STRESS/ABA-ACTIVATED PROTEIN KINASE 6, stress/ABA-activated protein kinase 6, Stress-Activated Protein Kinase 6	Biological Process: protein phosphorylation (GO:0006468), Molecular Function: protein kinase activity (GO:0004672), Molecular Function: ATP binding (GO:0005524)	Protein kinase-like domain (IPR011009), Protein kinase domain (IPR000719), Serine/threonine/dual specificity protein kinase, catalytic domain (IPR002290), Protein kinase, ATP binding site (IPR017441), Serine/threonine-protein kinase, active site (IPR008271)	2.32233	Upregulation	1.55e-24	1.59e-22	2297.64	459.383
Os01g0768333	LOC_Os01g56240.1	Auxin responsive SAUR protein family protein.				Auxin responsive SAUR protein (IPR003676)	2.32151	Upregulation	0.00131023	0.00452741	47.2508	9.51412
Os01g0778800	LOC_Os01g57073.1	Peptidase M16, core domain containing protein.			Biological Process: proteolysis (GO:0006508), Molecular Function: catalytic activity (GO:0003824), Molecular Function: metalloendopeptidase activity (GO:0004222), Molecular Function: zinc ion binding (GO:0008270), Molecular Function: metal ion binding (GO:0046872)	Peptidase M16, zinc-binding site (IPR001431), Peptidase M16, C-terminal (IPR007863), Peptidase M16, core (IPR011237), Metalloenzyme, LuxS/M16 peptidase-like, metal-binding (IPR011249), Peptidase M16, N-terminal (IPR011765)	2.31873	Upregulation	4.9e-21	3.49e-19	832.012	166.78
Os05g0576600	LOC_Os05g50100.1	Conserved hypothetical protein.					2.3161	Upregulation	4.2e-11	7.47e-10	477.169	95.9049
Os12g0135051	LOC_Os12g04110.1	Similar to Phosphoglycerate mutase family protein, expressed.			Biological Process: metabolic process (GO:0008152), Molecular Function: catalytic activity (GO:0003824)	Phosphoglycerate/bisphosphoglycerate mutase, active site (IPR001345), Histidine phosphatase superfamily, clade-1 (IPR013078)	2.31354	Upregulation	6.61e-10	9.59e-09	71.6771	14.3584
Os05g0247100	LOC_Os05g15770.1	Similar to Glycosyl hydrolases family 18.	DIP3, XIP, OsHI-XIP	drought-induced protein 3, Xylanase inhibitor protein 2	Biological Process: carbohydrate metabolic process (GO:0005975), Molecular Function: catalytic activity (GO:0003824), Molecular Function: cation binding (GO:0043169)	Glycoside hydrolase, subgroup, catalytic domain (IPR013781), Glycoside hydrolase, superfamily (IPR017853)	2.31321	Upregulation	6.27e-19	3.49e-17	9739.6	1959.76
Os06g0150400	LOC_Os06g05740.1	Conserved hypothetical protein.					2.31221	Upregulation	1.49e-36	4.97e-34	373.179	75.0582
Os01g0696701	None	Hypothetical protein.					2.31219	Upregulation	2.14e-10	3.39e-09	42.0863	8.45696
Os09g0333000	LOC_Os09g16380.1	ABC transporter-like domain containing protein.			Cellular Component: membrane (GO:0016020), Molecular Function: nucleotide binding (GO:0000166), Molecular Function: ATP binding (GO:0005524), Molecular Function: ATPase activity (GO:0016887), Molecular Function: nucleoside-triphosphatase activity (GO:0017111)	ABC transporter-like (IPR003439), ATPase, AAA+ type, core (IPR003593), ABC-2 type transporter (IPR013525), Plant PDR ABC transporter associated (IPR013581)	2.31206	Upregulation	3.21e-15	1.11e-13	110.326	22.1292
Os07g0685800	LOC_Os07g48640.1,LOC_Os07g48640.2	Short-chain dehydrogenase/reductase SDR domain containing protein.			Biological Process: metabolic process (GO:0008152), Molecular Function: nucleotide binding (GO:0000166), Molecular Function: oxidoreductase activity (GO:0016491)	Short-chain dehydrogenase/reductase SDR (IPR002198), Glucose/ribitol dehydrogenase (IPR002347), NAD(P)-binding domain (IPR016040)	2.30735	Upregulation	3.22e-13	8.17e-12	55.346	11.1764
Os08g0402500	LOC_Os08g31090.1	Protein of unknown function DUF761, plant domain containing protein.				Protein of unknown function DUF761, plant (IPR008480)	2.3065	Upregulation	1.63e-08	1.81e-07	63.2919	12.7716
Os10g0457600	LOC_Os10g31950.1	Similar to Acetyl-CoA C-acyltransferase (3-ketoacyl-coa thiolase b) (EC 2.3.1.16) (Fragment).			Biological Process: metabolic process (GO:0008152), Molecular Function: catalytic activity (GO:0003824), Molecular Function: transferase activity, transferring acyl groups other than amino-acyl groups (GO:0016747)	Thiolase (IPR002155), Thiolase-like, subgroup (IPR016038), Thiolase-like (IPR016039), Thiolase, active site (IPR020610), Thiolase, conserved site (IPR020613), Thiolase, acyl-enzyme intermediate active site (IPR020615), Thiolase, N-terminal (IPR020616), Thiolase, C-terminal (IPR020617)	2.30567	Upregulation	3.67e-25	4.05e-23	5834.28	1180.13
Os04g0474300	LOC_Os04g39814.1,LOC_Os04g39814.2,LOC_Os04g39814.3	Glycoside hydrolase, family 1 protein.			Biological Process: carbohydrate metabolic process (GO:0005975), Molecular Function: catalytic activity (GO:0003824), Molecular Function: hydrolase activity, hydrolyzing O-glycosyl compounds (GO:0004553), Molecular Function: cation binding (GO:0043169)	Glycoside hydrolase, family 1 (IPR001360), Glycoside hydrolase, subgroup, catalytic domain (IPR013781), Glycoside hydrolase, superfamily (IPR017853), Glycoside hydrolase, family 1, active site (IPR018120)	2.29967	Upregulation	1.18e-20	8.08e-19	220.933	44.8361
Os02g0736300	LOC_Os02g50340.1	Membrane attack complex component/perforin/complement C9 family protein.				Membrane attack complex component/perforin (MACPF) domain (IPR020864)	2.29851	Upregulation	2.03e-12	4.54e-11	65.1293	13.1832
Os11g0153300	LOC_Os11g05530.1	Conserved hypothetical protein.					2.29757	Upregulation	4.47e-21	3.2e-19	204.408	41.5418
Os06g0228500	LOC_Os06g12320.1	Amino acid transporter, transmembrane domain containing protein.				Amino acid transporter, transmembrane (IPR013057)	2.28914	Upregulation	5.64e-06	3.65e-05	381.776	78.0139
Os03g0278200	LOC_Os03g17000.2,LOC_Os03g17000.3,LOC_Os03g17000.4	NAD(P)-binding domain containing protein.			Biological Process: cellular metabolic process (GO:0044237), Biological Process: extracellular polysaccharide biosynthetic process (GO:0045226), Molecular Function: nucleotide binding (GO:0000166), Molecular Function: catalytic activity (GO:0003824), Molecular Function: dTDP-4-dehydrorhamnose reductase activity (GO:0008831), Molecular Function: coenzyme binding (GO:0050662)	NAD-dependent epimerase/dehydratase (IPR001509), dTDP-4-dehydrorhamnose reductase (IPR005913), NAD(P)-binding domain (IPR016040)	2.28717	Upregulation	6.21e-11	1.07e-09	164.906	33.8234
Os12g0131200	LOC_Os12g03730.1	Similar to zinc finger (DHHC type) family protein.			Molecular Function: zinc ion binding (GO:0008270)	Zinc finger, DHHC-type, palmitoyltransferase (IPR001594)	2.27895	Upregulation	2.16e-14	6.57e-13	53.3403	10.9199
Os02g0729100	LOC_Os02g49650.1	Protein of unknown function DUF231, plant domain containing protein.				Domain of unknown function DUF231, plant (IPR004253)	2.27728	Upregulation	2.28e-13	5.91e-12	248.936	51.317
Os11g0520500	LOC_Os11g31950.1	Conserved hypothetical protein.					2.27625	Upregulation	1.24e-15	4.63e-14	345.137	71.3729
Os09g0459800	LOC_Os09g28570.1,LOC_Os09g28570.2,LOC_Os09g28570.3	Similar to ARP protein.			Biological Process: metabolic process (GO:0008152), Biological Process: oxidation-reduction process (GO:0055114), Molecular Function: nucleotide binding (GO:0000166), Molecular Function: zinc ion binding (GO:0008270), Molecular Function: oxidoreductase activity (GO:0016491)	Alcohol dehydrogenase superfamily, zinc-type (IPR002085), Short-chain dehydrogenase/reductase SDR (IPR002198), Glucose/ribitol dehydrogenase (IPR002347), Quinone oxidoreductase/zeta-crystallin, conserved site (IPR002364), GroES-like (IPR011032), Alcohol dehydrogenase, C-terminal (IPR013149), Alcohol dehydrogenase GroES-like (IPR013154), NAD(P)-binding domain (IPR016040), Short-chain dehydrogenase…	2.27623	Upregulation	5.64e-18	2.79e-16	706.271	145.911
Os02g0527200	LOC_Os02g32580.1	Similar to OSIGBa0142C11.2 protein.					2.26822	Upregulation	6.67e-19	3.69e-17	627.45	130.358
Os06g0127100	LOC_Os06g03670.1	Dehydration-responsive element-binding protein 1C.			Biological Process: regulation of transcription, DNA-dependent (GO:0006355), Molecular Function: DNA binding (GO:0003677), Molecular Function: sequence-specific DNA binding transcription factor activity (GO:0003700)	Pathogenesis-related transcriptional factor/ERF, DNA-binding (IPR001471), DNA-binding, integrase-type (IPR016177)	2.25964	Upregulation	0.0113444	0.0287617	128.37	26.8603
Os01g0850100	LOC_Os01g63060.1	Similar to Phosphatidic acid phosphatase-like protein.					2.25692	Upregulation	4.91e-11	8.63e-10	1084.07	226.904
Os03g0689400	LOC_Os03g48320.1	Similar to NB-ARC domain containing protein, expressed.			Biological Process: defense response (GO:0006952), Molecular Function: ADP binding (GO:0043531)	Disease resistance protein (IPR000767), NB-ARC (IPR002182)	2.25519	Upregulation	2.12e-07	1.86e-06	36.2906	7.52786
Os02g0465600	LOC_Os02g26670.1	Kelch-type beta propeller domain containing protein.			Molecular Function: protein binding (GO:0005515)	WW/Rsp5/WWP (IPR001202), Galactose oxidase, beta-propeller (IPR015916)	2.25496	Upregulation	1.27e-05	7.51e-05	45.4179	9.51028
Os01g0963000	LOC_Os01g73200.1	Similar to Peroxidase BP 1 precursor.			Biological Process: response to oxidative stress (GO:0006979), Biological Process: oxidation-reduction process (GO:0055114), Molecular Function: peroxidase activity (GO:0004601), Molecular Function: heme binding (GO:0020037)	Plant peroxidase (IPR000823), Haem peroxidase, plant/fungal/bacterial (IPR002016), Haem peroxidase (IPR010255), Peroxidases heam-ligand binding site (IPR019793), Peroxidase, active site (IPR019794)	2.25075	Upregulation	6.04e-08	5.96e-07	1114.57	234.232
Os03g0778000	LOC_Os03g56660.1,LOC_Os03g56660.2,LOC_Os03g56660.3	Calmodulin binding protein-like family protein.				Calmodulin binding protein-like (IPR012416)	2.24775	Upregulation	2.26e-27	3.06e-25	410.484	86.3384
Os05g0320700	LOC_Os05g25640.1	Similar to Cytochrome P450.					2.2372	Upregulation	2.97e-20	1.96e-18	1333.01	282.479
Os03g0725800	LOC_Os03g51580.1	Helix-loop-helix DNA-binding domain containing protein.				Helix-loop-helix DNA-binding (IPR011598)	2.23487	Upregulation	1.11e-19	6.73e-18	113.832	24.0898
Os02g0705400	LOC_Os02g47650.1	Similar to Pathogen induced protein 2-4.			Biological Process: response to stress (GO:0006950)	UspA (IPR006016), Rossmann-like alpha/beta/alpha sandwich fold (IPR014729)	2.23081	Upregulation	4.19e-19	2.37e-17	771.075	164.284
Os06g0185500	LOC_Os06g08640.1	Transferase family protein.			Molecular Function: transferase activity, transferring acyl groups other than amino-acyl groups (GO:0016747)	Transferase (IPR003480), Chloramphenicol acetyltransferase-like domain (IPR023213)	2.22703	Upregulation	0.00422943	0.0123179	34.257	7.24736
Os03g0335401	None	Non-protein coding transcript.					2.21815	Upregulation	1.54e-16	6.45e-15	131.364	28.3554
Os07g0559100	LOC_Os07g37290.1	Hypothetical conserved gene.				Protein of unknown function wound-induced (IPR022251)	2.21722	Upregulation	3.34e-08	3.49e-07	48.6812	10.4201
Os02g0733500	LOC_Os02g50060.1	EF-Hand type domain containing protein.			Molecular Function: calcium ion binding (GO:0005509)	Calcium-binding EF-hand (IPR002048), Parvalbumin (IPR008080), EF-hand-like domain (IPR011992), EF-Hand 1, calcium-binding site (IPR018247), EF-hand (IPR018248), EF-HAND 2 (IPR018249)	2.21583	Upregulation	7.02e-10	1.01e-08	95.5544	20.6725
Os03g0811400	LOC_Os03g59670.1	Similar to DNA binding protein.				Helix-loop-helix DNA-binding (IPR011598)	2.21491	Upregulation	4.21e-13	1.05e-11	182.852	39.4017
Os05g0127200	LOC_Os05g03610.1	Similar to Phospholipase C (Fragment).			Biological Process: lipid metabolic process (GO:0006629), Biological Process: signal transduction (GO:0007165), Biological Process: intracellular signal transduction (GO:0035556), Molecular Function: phosphatidylinositol phospholipase C activity (GO:0004435), Molecular Function: phospholipase C activity (GO:0004629), Molecular Function: calcium ion binding (GO:0005509), Molecular Function: protei…	C2 calcium-dependent membrane targeting (IPR000008), Phospholipase C, phosphatidylinositol-specific , X domain (IPR000909), Phosphoinositide phospholipase C (IPR001192), Phospholipase C, phosphatidylinositol-specific, Y domain (IPR001711), C2 calcium/lipid-binding domain, CaLB (IPR008973), EF-hand-like domain (IPR011992), Phospholipase C, phosphoinositol-specific, EF-hand-like (IPR015359), PLC-li…	2.21108	Upregulation	2.83e-10	4.37e-09	296.123	63.8858
Os03g0820300	LOC_Os03g60560.1	TFIIIA-type zinc finger protein, Transcription activator, Abiotic stress tolerance	ZFP182	zinc finger protein ZFP182, zinc finger protein 182	Molecular Function: metal ion binding (GO:0046872)	Zinc finger, C2H2-like (IPR015880), Zinc finger, C2H2 (IPR007087)	2.20721	Upregulation	1.14e-14	3.57e-13	116.015	25.2256
Os01g0629600	LOC_Os01g43890.1	Peptidase S10, serine carboxypeptidase family protein.			Biological Process: proteolysis (GO:0006508), Molecular Function: serine-type carboxypeptidase activity (GO:0004185)	Peptidase S10, serine carboxypeptidase (IPR001563), Peptidase S10, serine carboxypeptidase, active site (IPR018202)	2.2052	Upregulation	0.000276419	0.00115618	57.5329	12.5003
Os04g0671100	LOC_Os04g57540.1,LOC_Os04g57540.2,LOC_Os04g57540.3	Similar to H0624F09.8 protein.			Biological Process: nucleobase-containing compound metabolic process (GO:0006139), Molecular Function: ATP binding (GO:0005524), Molecular Function: nucleobase-containing compound kinase activity (GO:0019205)	Adenylate kinase (IPR000850)	2.20392	Upregulation	2.43e-13	6.27e-12	1827.85	396.893
Os01g0862600	LOC_Os01g64300.1	Protein of unknown function DUF584 family protein.				Protein of unknown function DUF584 (IPR007608)	2.20305	Upregulation	6.53e-15	2.13e-13	92.9406	20.2542
Os07g0679000	LOC_Os07g48130.1,LOC_Os07g48130.2,LOC_Os07g48130.3,LOC_Os07g48130.4	Similar to Potassium transporter 2 (AtPOT2) (AtKUP2) (AtKT2).			Biological Process: potassium ion transmembrane transport (GO:0071805), Cellular Component: membrane (GO:0016020), Molecular Function: potassium ion transmembrane transporter activity (GO:0015079)	K+ potassium transporter (IPR003855)	2.19614	Upregulation	7.96e-23	6.93e-21	270.124	58.8799
Os03g0664800	LOC_Os03g46200.1	Acyl-CoA N-acyltransferase domain containing protein.			Biological Process: metabolic process (GO:0008152), Molecular Function: N-acetyltransferase activity (GO:0008080)	GCN5-related N-acetyltransferase (GNAT) domain (IPR000182), Acyl-CoA N-acyltransferase (IPR016181)	2.18998	Upregulation	2.26e-05	0.000126008	86.395	18.9507
Os03g0843300	LOC_Os03g62620.2,LOC_Os03g62620.3,LOC_Os03g62620.4	Late embryogenesis abundant protein 2 family protein.			Biological Process: response to desiccation (GO:0009269)	Late embryogenesis abundant protein, LEA-14 (IPR004864), Immunoglobulin-like fold (IPR013783), Water stress and hypersensitive response domain (IPR013990)	2.18373	Upregulation	2.3e-24	2.3e-22	3222.4	709.199
Os09g0332700	LOC_Os09g16330.1,LOC_Os09g16330.2	Similar to PDR-type ABC transporter 2 (Fragment).			Molecular Function: nucleotide binding (GO:0000166), Molecular Function: ATP binding (GO:0005524), Molecular Function: ATPase activity (GO:0016887), Molecular Function: nucleoside-triphosphatase activity (GO:0017111)	ABC transporter-like (IPR003439), ATPase, AAA+ type, core (IPR003593)	2.18339	Upregulation	1.32e-17	6.29e-16	1956.42	430.794
Os03g0289300	LOC_Os03g18000.1,LOC_Os03g18010.1	Similar to Phosphoinositide-specific phospholipase C.			Biological Process: lipid metabolic process (GO:0006629), Biological Process: signal transduction (GO:0007165), Biological Process: intracellular signal transduction (GO:0035556), Molecular Function: phosphatidylinositol phospholipase C activity (GO:0004435), Molecular Function: phospholipase C activity (GO:0004629), Molecular Function: protein binding (GO:0005515), Molecular Function: phosphoric…	C2 calcium-dependent membrane targeting (IPR000008), Phospholipase C, phosphatidylinositol-specific , X domain (IPR000909), Phosphoinositide phospholipase C (IPR001192), Phospholipase C, phosphatidylinositol-specific, Y domain (IPR001711), C2 calcium/lipid-binding domain, CaLB (IPR008973), Phospholipase C, phosphoinositol-specific, EF-hand-like (IPR015359), PLC-like phosphodiesterase, TIM beta/al…	2.18065	Upregulation	1.97e-12	4.43e-11	47.2814	10.4943
Os01g0290800	None	Hypothetical protein.					2.17618	Upregulation	2.95e-34	7.42e-32	1001.91	221.856
Os04g0600300	LOC_Os04g51160.1	Homodimeric diiron-carboxylate protein, Cyanide-resistant respiration in mitochondria, Reactive oxygen species (ROS) scavenging	AOX1B, AOX1b, OsAOX1b	ALTERNATIVE OXIDASE 1B, alternative oxidase-1b	Biological Process: respiratory gaseous exchange (GO:0007585), Biological Process: oxidation-reduction process (GO:0055114), Cellular Component: mitochondrial envelope (GO:0005740)	Alternative oxidase (IPR002680)	2.17485	Upregulation	7.01e-07	5.52e-06	53.431	11.9462
Os07g0580300	LOC_Os07g39210.1	Hypothetical conserved gene.					2.17482	Upregulation	7.19e-06	4.54e-05	50.8074	11.2939
Os01g0307624	LOC_Os01g20204.1	Conserved hypothetical protein.					2.17404	Upregulation	1.52e-12	3.51e-11	123.142	27.4178
Os02g0733900	LOC_Os02g50110.1	Conserved hypothetical protein.					2.17381	Upregulation	0.00110774	0.00390321	527.924	117.081
Os01g0876400	LOC_Os01g65520.1	Sad1/UNC-like, C-terminal domain containing protein.				Galactose-binding domain-like (IPR008979), Sad1/UNC-like, C-terminal (IPR012919)	2.17178	Upregulation	1.41e-17	6.69e-16	1087.99	241.567
Os07g0621800	LOC_Os07g42924.1,LOC_Os07g42924.2,LOC_Os07g42924.3	Alcohol dehydrogenase superfamily, zinc-containing protein.			Biological Process: oxidation-reduction process (GO:0055114), Molecular Function: nucleotide binding (GO:0000166), Molecular Function: zinc ion binding (GO:0008270), Molecular Function: oxidoreductase activity (GO:0016491)	Alcohol dehydrogenase superfamily, zinc-type (IPR002085), Alcohol dehydrogenase, zinc-type, conserved site (IPR002328), GroES-like (IPR011032), Alcohol dehydrogenase, C-terminal (IPR013149), Alcohol dehydrogenase GroES-like (IPR013154), NAD(P)-binding domain (IPR016040)	2.16872	Upregulation	5.92e-08	5.86e-07	52.8504	11.8526
Os05g0530400	LOC_Os05g45410.1	Heat stress transcription factor Spl7 (Heat shock transcription factor) (Heat shock factor RHSF10).			Biological Process: regulation of transcription, DNA-dependent (GO:0006355), Cellular Component: nucleus (GO:0005634), Molecular Function: sequence-specific DNA binding transcription factor activity (GO:0003700), Molecular Function: sequence-specific DNA binding (GO:0043565)	Heat shock factor (HSF)-type, DNA-binding (IPR000232), Winged helix-turn-helix transcription repressor DNA-binding (IPR011991)	2.16568	Upregulation	2.62e-08	2.79e-07	173.885	38.9195
Os03g0236200	LOC_Os03g13300.1	Similar to Glutamate decarboxylase isozyme 3 (EC 4.1.1.15).			Biological Process: glutamate metabolic process (GO:0006536), Biological Process: carboxylic acid metabolic process (GO:0019752), Molecular Function: catalytic activity (GO:0003824), Molecular Function: glutamate decarboxylase activity (GO:0004351), Molecular Function: carboxy-lyase activity (GO:0016831), Molecular Function: pyridoxal phosphate binding (GO:0030170)	Pyridoxal phosphate-dependent decarboxylase (IPR002129), Glutamate decarboxylase (IPR010107), Pyridoxal phosphate-dependent transferase, major region, subdomain 1 (IPR015421), Pyridoxal phosphate-dependent transferase, major domain (IPR015424)	2.16409	Upregulation	0.0208706	0.0479634	751.769	167.78
Os10g0409400	LOC_Os10g26940.1	beta subunit of polygalacturonase 1, Abiotic stress response	RD22, OsBURP16	polygalacturonase isoenzyme 1 beta subunit, BURP domain-containing protein 16, beta subunit of polygalacturonase 1, polygalacturonase 1 beta subunit, non-catalytic PG1beta subunit		BURP domain (IPR004873)	2.16339	Upregulation	3.77e-11	6.77e-10	5622.25	1255.14
Os04g0405300	LOC_Os04g33240.1	Similar to Stem secoisolariciresinol dehydrogenase (Fragment).			Biological Process: metabolic process (GO:0008152), Molecular Function: nucleotide binding (GO:0000166), Molecular Function: oxidoreductase activity (GO:0016491)	Short-chain dehydrogenase/reductase SDR (IPR002198), Glucose/ribitol dehydrogenase (IPR002347), NAD(P)-binding domain (IPR016040), Short-chain dehydrogenase/reductase, conserved site (IPR020904)	2.16323	Upregulation	4.1e-09	5.15e-08	139.715	31.309
Os02g0736400	LOC_Os02g50350.1,LOC_Os02g50350.2	Aldolase-type TIM barrel domain containing protein.			Biological Process: 'de novo' pyrimidine base biosynthetic process (GO:0006207), Biological Process: UMP biosynthetic process (GO:0006222), Biological Process: metabolic process (GO:0008152), Biological Process: oxidation-reduction process (GO:0055114), Cellular Component: cytoplasm (GO:0005737), Molecular Function: catalytic activity (GO:0003824), Molecular Function: dihydroorotate dehydrogenase…	Dihydroorotate dehydrogenase, class 1 (IPR005720), Dihydroorotate dehydrogenase, class 1/ 2 (IPR012135), Aldolase-type TIM barrel (IPR013785)	2.16065	Upregulation	8.13e-44	5.64e-41	1021.59	228.226
Os07g0597200	LOC_Os07g40630.1	Protein kinase, core domain containing protein.			Biological Process: protein phosphorylation (GO:0006468), Molecular Function: protein kinase activity (GO:0004672), Molecular Function: protein serine/threonine kinase activity (GO:0004674), Molecular Function: protein binding (GO:0005515), Molecular Function: ATP binding (GO:0005524), Molecular Function: transferase activity, transferring phosphorus-containing groups (GO:0016772)	Protein kinase, catalytic domain (IPR000719), Leucine-rich repeat (IPR001611), Serine/threonine-protein kinase, active site (IPR008271), Protein kinase-like domain (IPR011009), Leucine-rich repeat-containing N-terminal, type 2 (IPR013210), Concanavalin A-like lectin/glucanase, subgroup (IPR013320), Protein kinase, ATP binding site (IPR017441), Serine/threonine-protein kinase-like domain (IPR01744…	2.15744	Upregulation	5.4e-12	1.12e-10	939.044	210.62
Os08g0277200	LOC_Os08g17500.1	Similar to Cinnamoyl-CoA reductase (EC 1.2.1.44).			Biological Process: cellular metabolic process (GO:0044237), Molecular Function: nucleotide binding (GO:0000166), Molecular Function: catalytic activity (GO:0003824), Molecular Function: coenzyme binding (GO:0050662)	NAD-dependent epimerase/dehydratase (IPR001509), NAD(P)-binding domain (IPR016040)	2.15743	Upregulation	3.81e-05	0.000200509	104.766	23.5523
Os02g0180700	LOC_Os02g08420.1	Similar to Cinnamoyl-CoA reductase (EC 1.2.1.44).			Biological Process: cellular metabolic process (GO:0044237), Molecular Function: nucleotide binding (GO:0000166), Molecular Function: catalytic activity (GO:0003824), Molecular Function: coenzyme binding (GO:0050662)	NAD-dependent epimerase/dehydratase (IPR001509), NAD(P)-binding domain (IPR016040)	2.15735	Upregulation	6.74e-11	1.15e-09	1795.48	402.591
Os02g0274100	LOC_Os02g17390.1	3-hydroxyacyl-CoA dehydrogenase, Multifunctional protein, RNA- and microtubule-binding protein, Salicylic acid (SA) biosynthesis, Maintenance of root meristem activity, Beta -oxidation of fatty acids	AIM1, MFP	ABNORMAL INFLORESCENCE MERISTEM1, multifunctional protein, peroxisomal multifunctional protein	Biological Process: fatty acid metabolic process (GO:0006631), Biological Process: fatty acid beta-oxidation (GO:0006635), Biological Process: metabolic process (GO:0008152), Biological Process: oxidation-reduction process (GO:0055114), Molecular Function: catalytic activity (GO:0003824), Molecular Function: 3-hydroxyacyl-CoA dehydrogenase activity (GO:0003857), Molecular Function: oxidoreductase…	Crotonase superfamily (IPR001753), Peroxisomal fatty acid beta-oxidation multifunctional protein AIM1 (IPR033346), ClpP/crotonase-like domain (IPR029045), NAD(P)-binding domain (IPR016040), 3-hydroxyacyl-CoA dehydrogenase, NAD binding (IPR006176), 3-hydroxyacyl-CoA dehydrogenase, C-terminal (IPR006108), 6-phosphogluconate dehydrogenase C-terminal domain-like (IPR008927), 6-phosphogluconate dehydr…	2.15719	Upregulation	9.46e-31	1.88e-28	4092.57	917.353
Os07g0622000	LOC_Os07g42940.1,LOC_Os07g42940.2,LOC_Os07g42940.3,LOC_Os07g42940.4,LOC_Os07g42940.5,LOC_Os07g42940.6,LOC_Os07g42940.7,LOC_Os07g42940.8,LOC_Os07g42940.9	Serine/threonine protein kinase, Hyperosmotic stress response, Abscisic acid (ABA)-dependent gene regulation	SAPK2, OsSAPK2	STRESS/ABA-ACTIVATED PROTEIN KINASE 2, stress/ABA-activated protein kinase 2, Stress-Activated Protein Kinase 2	Biological Process: protein phosphorylation (GO:0006468), Molecular Function: protein kinase activity (GO:0004672), Molecular Function: ATP binding (GO:0005524)	Protein kinase-like domain (IPR011009), Protein kinase domain (IPR000719), Serine/threonine/dual specificity protein kinase, catalytic domain (IPR002290), Protein kinase, ATP binding site (IPR017441), Serine/threonine-protein kinase, active site (IPR008271)	2.15664	Upregulation	8.99e-12	1.81e-10	11002.2	2467.7
Os05g0382600	LOC_Os05g31750.1	Similar to Annexin-like protein RJ4.					2.15647	Upregulation	3.77e-15	1.29e-13	4578.21	1026.99
Os11g0133700	LOC_Os11g03900.1	Similar to Glucosamine-fructose-6-phosphate aminotransferase, isomerizing family protein, expressed.					2.15296	Upregulation	1.19e-07	1.11e-06	176.381	39.7789
Os02g0570400	LOC_Os02g36140.2,LOC_Os02g36140.3,LOC_Os02g36140.4,LOC_Os02g36140.5	Similar to Ent-kaurene synthase 1A.			Biological Process: metabolic process (GO:0008152), Molecular Function: magnesium ion binding (GO:0000287), Molecular Function: lyase activity (GO:0016829)	Terpene synthase-like (IPR001906), Terpene synthase, metal-binding domain (IPR005630), Terpenoid cylases/protein prenyltransferase alpha-alpha toroid (IPR008930), Terpenoid synthase (IPR008949)	2.15223	Upregulation	1.05e-11	2.1e-10	589.326	132.606
Os07g0108800	LOC_Os07g01810.1	Two-pore K+ channel family protein, K+ homeostasis, Osmotic and drought tolerance	TPKB, TPKb, OsTPKb	TWO-PORE K+ CHANNEL B, two-pore K+ channel b	Biological Process: polysaccharide catabolic process (GO:0000272), Biological Process: potassium ion transmembrane transport (GO:0071805), Molecular Function: potassium channel activity (GO:0005267), Cellular Component: membrane (GO:0016020)	Two pore domain potassium channel (IPR003280), Potassium channel domain (IPR013099), Cellulosome enzyme, dockerin type I (IPR016134), EF-hand domain pair (IPR011992), EF-Hand 1, calcium-binding site (IPR018247)	2.15212	Upregulation	0.000229085	0.000979232	92.0523	20.8173
Os04g0449500	LOC_Os04g37670.1	Similar to H0818E04.12 protein.					2.14964	Upregulation	1.83e-08	2.01e-07	52.1819	11.7089
Os07g0664400	LOC_Os07g46930.1	Short-chain dehydrogenase/reductase SDR domain containing protein.			Biological Process: metabolic process (GO:0008152), Molecular Function: nucleotide binding (GO:0000166), Molecular Function: oxidoreductase activity (GO:0016491)	Short-chain dehydrogenase/reductase SDR (IPR002198), Glucose/ribitol dehydrogenase (IPR002347), NAD(P)-binding domain (IPR016040)	2.14494	Upregulation	0.000782107	0.00287874	155.331	35.1644
Os05g0163700	LOC_Os05g07090.1,LOC_Os05g07090.3	Similar to Acyl-coenzyme A oxidase 4, peroxisomal (EC 1.3.3.6) (AOX 4) (Short- chain acyl-CoA oxidase) (SAOX) (AtCX4) (G6p) (AtG6).			Biological Process: metabolic process (GO:0008152), Biological Process: oxidation-reduction process (GO:0055114), Molecular Function: acyl-CoA dehydrogenase activity (GO:0003995), Molecular Function: oxidoreductase activity, acting on the CH-CH group of donors (GO:0016627), Molecular Function: flavin adenine dinucleotide binding (GO:0050660)	Acyl-CoA dehydrogenase, conserved site (IPR006089), Acyl-CoA oxidase/dehydrogenase, type 1 (IPR006090), Acyl-CoA oxidase/dehydrogenase, central domain (IPR006091), Acyl-CoA dehydrogenase, N-terminal (IPR006092), Acyl-CoA dehydrogenase/oxidase C-terminal (IPR009075), Acyl-CoA dehydrogenase/oxidase (IPR009100), Acyl-CoA dehydrogenase/oxidase, N-terminal (IPR013786)	2.14474	Upregulation	1.97e-22	1.65e-20	1925.41	435.16
Os06g0109500	LOC_Os06g01990.1	Similar to Beta-phosphoglucomutase.			Biological Process: metabolic process (GO:0008152), Molecular Function: catalytic activity (GO:0003824), Molecular Function: hydrolase activity (GO:0016787)	Haloacid dehalogenase-like hydrolase (IPR005834), HAD-superfamily hydrolase, subfamily IA, variant 3 (IPR006402), HAD-like domain (IPR023214)	2.14462	Upregulation	1.29e-14	3.99e-13	56.6792	12.718
Os06g0222400	LOC_Os06g11860.1	Similar to DRE-binding protein 2.					2.14275	Upregulation	2.78e-11	5.17e-10	193.097	43.8021
Os05g0392700	LOC_Os05g32630.1	Mitochondrial substrate carrier family protein.				Mitochondrial substrate/solute carrier (IPR018108), Mitochondrial carrier domain (IPR023395)	2.14224	Upregulation	1.71e-25	1.99e-23	2722.33	616.718
Os05g0509500	LOC_Os05g43390.1	Similar to Signal recognition particle 54 kDa protein 2 (SRP54).			Biological Process: SRP-dependent cotranslational protein targeting to membrane (GO:0006614), Cellular Component: signal recognition particle (GO:0048500), Molecular Function: nucleotide binding (GO:0000166), Molecular Function: GTP binding (GO:0005525), Molecular Function: 7S RNA binding (GO:0008312), Molecular Function: nucleoside-triphosphatase activity (GO:0017111)	Signal recognition particle, SRP54 subunit, GTPase (IPR000897), ATPase, AAA+ type, core (IPR003593), Signal recognition particle, SRP54 subunit, M-domain (IPR004125), Signal recognition particle, SRP54 subunit (IPR006325), Signal recognition particle, SRP54 subunit, helical bundle (IPR013822)	2.14143	Upregulation	7e-05	0.00034413	35.9926	8.0914
Os03g0300400	LOC_Os03g18850.1	Pathogen-related protein (JIOsPR10).			Biological Process: defense response (GO:0006952), Biological Process: response to biotic stimulus (GO:0009607)	Bet v I allergen (IPR000916), START-like domain (IPR023393)	2.14058	Upregulation	2.19e-05	0.000122463	127.957	28.8698
Os04g0650800	LOC_Os04g55720.1,LOC_Os04g55720.2	Similar to Phosphoglycerate dehydrogenase.			Biological Process: L-serine biosynthetic process (GO:0006564), Biological Process: metabolic process (GO:0008152), Biological Process: oxidation-reduction process (GO:0055114), Molecular Function: nucleotide binding (GO:0000166), Molecular Function: phosphoglycerate dehydrogenase activity (GO:0004617), Molecular Function: amino acid binding (GO:0016597), Molecular Function: oxidoreductase activi…	Amino acid-binding ACT (IPR002912), D-isomer specific 2-hydroxyacid dehydrogenase, catalytic domain (IPR006139), D-isomer specific 2-hydroxyacid dehydrogenase, NAD-binding (IPR006140), D-3-phosphoglycerate dehydrogenase (IPR006236), Twin-arginine translocation pathway, signal sequence (IPR006311), NAD(P)-binding domain (IPR016040)	2.1405	Upregulation	7.93e-11	1.34e-09	1021.24	231.538
Os04g0218400	LOC_Os04g14150.1	Similar to ankyrin protein kinase-like.			Molecular Function: methyltransferase activity (GO:0008168)	Protein of unknown function DUF248, methyltransferase putative (IPR004159)	2.13986	Upregulation	3.8e-10	5.74e-09	273.073	61.9878
Os02g0120100	LOC_Os02g02780.1	Serine/threonine/tyrosine protein kinase, STY kinase, Regulation of ammonium uptake	OsACTPK1		Biological Process: protein phosphorylation (GO:0006468), Molecular Function: protein kinase activity (GO:0004672), Molecular Function: ATP binding (GO:0005524)	Protein kinase-like domain superfamily (IPR011009), ACT domain (IPR002912), Protein kinase domain (IPR000719), Serine-threonine/tyrosine-protein kinase, catalytic domain (IPR001245), Serine/threonine-protein kinase, active site (IPR008271)	2.13864	Upregulation	6.1e-15	2.01e-13	794.012	180.471
Os06g0703300	LOC_Os06g49000.1,LOC_Os06g49000.2	Hypothetical conserved gene.					2.13545	Upregulation	8.14e-08	7.87e-07	42.6548	9.70214
Os05g0406100	LOC_Os05g33630.1,LOC_Os05g33630.2,LOC_Os05g33630.3,LOC_Os05g33630.4,LOC_Os05g33630.5,LOC_Os05g33630.6	Inosine/uridine-preferring nucleoside hydrolase domain containing protein.				Inosine/uridine-preferring nucleoside hydrolase domain (IPR001910), Inosine/uridine-preferring nucleoside hydrolase (IPR023186)	2.13433	Upregulation	1.81e-14	5.52e-13	1535.8	349.982
Os03g0138600	LOC_Os03g04560.1	Hypothetical conserved gene.				Protein of unknown function DUF810 (IPR008528), Munc13 homology 1 (IPR014770), Mammalian uncoordinated homology 13, domain 2 (IPR014772)	2.13209	Upregulation	3.97e-07	3.28e-06	50.2338	11.4986
Os04g0422300	LOC_Os04g34490.1	Protein of unknown function DUF6, transmembrane domain containing protein.			Cellular Component: membrane (GO:0016020)	Drug/metabolite transporter (IPR000620)	2.13073	Upregulation	3.4e-07	2.86e-06	106.426	24.2646
Os10g0536400	LOC_Os10g39140.1,LOC_Os10g39140.2,LOC_Os10g39140.3,LOC_Os10g39140.4	Similar to Oxidoreductase, 2OG-Fe oxygenase family protein, expressed.					2.13071	Upregulation	9.96e-08	9.44e-07	6413.39	1464.61
Os01g0900800	LOC_Os01g67480.1	Helix-loop-helix DNA-binding domain containing protein.				Helix-loop-helix DNA-binding (IPR011598)	2.12883	Upregulation	1.33e-18	7.21e-17	4917.05	1124.35
Os10g0543500	LOC_Os10g39710.1,LOC_Os10g39710.2	Six-bladed beta-propeller, TolB-like domain containing protein.			Biological Process: biosynthetic process (GO:0009058), Molecular Function: strictosidine synthase activity (GO:0016844)	Six-bladed beta-propeller, TolB-like (IPR011042), Strictosidine synthase, conserved region (IPR018119)	2.12858	Upregulation	7.32e-05	0.000357551	42.491	9.77291
Os08g0327400	LOC_Os08g23810.1,LOC_Os08g23810.2	Similar to Enoyl-ACP reductase (Fragment).			Molecular Function: nucleotide binding (GO:0000166)	Glucose/ribitol dehydrogenase (IPR002347), NAD(P)-binding domain (IPR016040)	2.1259	Upregulation	2.95e-08	3.1e-07	180.775	41.3346
Os05g0257333	None	Non-protein coding transcript.					2.12172	Upregulation	7.64e-15	2.48e-13	351.623	80.7984
Os01g0946200	LOC_Os01g71790.1	No apical meristem (NAM) protein domain containing protein.			Biological Process: regulation of transcription, DNA-dependent (GO:0006355), Molecular Function: DNA binding (GO:0003677)	No apical meristem (NAM) protein (IPR003441)	2.11978	Upregulation	1.3e-12	3.04e-11	693.034	159.556
Os10g0544900	LOC_Os10g39780.1,LOC_Os10g39780.2,LOC_Os10g39780.3,LOC_Os10g39780.4	Similar to Protein phosphatase 2C-like protein.			Biological Process: protein dephosphorylation (GO:0006470), Cellular Component: protein serine/threonine phosphatase complex (GO:0008287), Molecular Function: catalytic activity (GO:0003824), Molecular Function: protein serine/threonine phosphatase activity (GO:0004722)	Protein phosphatase 2C, manganese/magnesium aspartate binding site (IPR000222), Protein phosphatase 2C-like (IPR001932), Protein phosphatase 2C (IPR015655)	2.11961	Upregulation	2.98e-16	1.2e-14	542.347	124.811
Os03g0667100	LOC_Os03g46440.1,LOC_Os03g46440.2,LOC_Os03g46440.3	Similar to NPR1-like protein.			Molecular Function: protein binding (GO:0005515)	BTB/POZ-like (IPR000210), Ankyrin repeat (IPR002110), BTB/POZ fold (IPR011333), BTB/POZ (IPR013069), Ankyrin repeat-containing domain (IPR020683), NPR1/NIM1-like, C-terminal (IPR021094), Domain of unknown function DUF3420 (IPR024228)	2.11776	Upregulation	6.05e-11	1.04e-09	3913.24	901.774
Os03g0255100	LOC_Os03g15020.1,LOC_Os03g15020.2,LOC_Os03g15020.3	Similar to Relative to SR12 protein (Fragment).			Biological Process: carbohydrate metabolic process (GO:0005975), Molecular Function: catalytic activity (GO:0003824), Molecular Function: hydrolase activity, hydrolyzing O-glycosyl compounds (GO:0004553), Molecular Function: sugar binding (GO:0005529), Molecular Function: cation binding (GO:0043169)	D-galactoside/L-rhamnose binding SUEL lectin domain (IPR000922), Glycoside hydrolase, family 35 (IPR001944), Galactose-binding domain-like (IPR008979), Glycoside hydrolase, subgroup, catalytic domain (IPR013781), Glycoside hydrolase, superfamily (IPR017853), Glycoside hydrolase, family 35, conserved site (IPR019801)	2.11569	Upregulation	3.1e-12	6.72e-11	1240.04	286.052
Os07g0111900	LOC_Os07g02120.1	Flavin-containing monooxygenase FMO family protein.			Biological Process: oxidation-reduction process (GO:0055114), Molecular Function: flavin-containing monooxygenase activity (GO:0004499), Molecular Function: flavin adenine dinucleotide binding (GO:0050660), Molecular Function: NADP binding (GO:0050661)	Flavin monooxygenase FMO (IPR000960), Flavin monooxygenase-like (IPR020946)	2.11508	Upregulation	1.9e-12	4.3e-11	168.197	38.7886
Os02g0122100	LOC_Os02g02970.1	Similar to JHL05D22.13 protein.			Molecular Function: nucleotidyltransferase activity (GO:0016779)	PAP/25A-associated (IPR002058), Nucleotidyl transferase domain (IPR002934)	2.11226	Upregulation	1.74e-05	9.97e-05	35.8802	8.41214
Os04g0629300	LOC_Os04g53720.1	Similar to H0303G06.18 protein.			Molecular Function: DNA binding (GO:0003677), Molecular Function: ATP binding (GO:0005524)	SNF2-related (IPR000330), DEAD-like helicase (IPR014001)	2.11213	Upregulation	1.98e-09	2.65e-08	35.8886	8.25355
Os07g0274700	LOC_Os07g17330.1	HvB12D protein (B12Dg1 protein).				NADH-ubiquinone reductase complex 1 MLRQ subunit (IPR010530)	2.11205	Upregulation	2.35e-14	7.13e-13	3552.95	821.85
Os12g0123500	LOC_Os12g02980.1,LOC_Os12g02980.2	Similar to Apyrase precursor (EC 3.6.1.5) (ATP-diphosphatase) (Adenosine diphosphatase) (ADPase) (ATP-diphosphohydrolase).			Molecular Function: hydrolase activity (GO:0016787)	Nucleoside phosphatase GDA1/CD39 (IPR000407)	2.1107	Upregulation	1.69e-38	6.49e-36	1253.67	290.274
Os02g0814000	LOC_Os02g56900.1	Protein of unknown function DUF862, eukaryotic domain containing protein.				Domain of unknown function DUF862, eukaryotic (IPR008580)	2.10991	Upregulation	5.02e-09	6.22e-08	769.479	178.348
Os02g0191300	LOC_Os02g09810.1,LOC_Os02g09810.2,LOC_Os02g09810.3	Similar to Amino acid transporter-like protein.				Amino acid transporter, transmembrane (IPR013057)	2.10921	Upregulation	2.76e-18	1.43e-16	1128.63	261.775
Os05g0406150	LOC_Os05g33620.1	Hypothetical protein.					2.10724	Upregulation	6.21e-15	2.04e-13	881.196	204.648
Os05g0149400	LOC_Os05g05680.1	ACC oxidase, Ethylene biosynthesis	ACO5, OsACO5	AMINOCYCLOPROPANE-1-CARBOXYLIC ACID OXIDASE 5, ACC oxidase 5	Biological Process: oxidation-reduction process (GO:0055114), Molecular Function: oxidoreductase activity (GO:0016491), Molecular Function: oxidoreductase activity, acting on paired donors, with incorporation or reduction of molecular oxygen, 2-oxoglutarate as one donor, and incorporation of one atom each of oxygen into both donors (GO:0016706)	Non-haem dioxygenase N-terminal domain (IPR026992), Isopenicillin N synthase-like (IPR027443), Oxoglutarate/iron-dependent dioxygenase (IPR005123)	2.10578	Upregulation	6.63e-12	1.36e-10	2621.7	609.243
Os02g0755000	LOC_Os02g51860.1	Putative methyltransferase, Pectin synthesis and methylesterification, Root development, Cellular adhesion	OsTSD2		Molecular Function: methyltransferase activity (GO:0008168)	Putative S-adenosyl-L-methionine-dependent methyltransferase (IPR004159), S-adenosyl-L-methionine-dependent methyltransferase (IPR029063)	2.10311	Upregulation	1.44e-12	3.34e-11	520.736	121.2
Os10g0554200	LOC_Os10g40600.1	TGF-beta receptor, type I/II extracellular region family protein.			Biological Process: oligopeptide transport (GO:0006857), Cellular Component: membrane (GO:0016020), Molecular Function: transporter activity (GO:0005215)	Oligopeptide transporter (IPR000109), Major facilitator superfamily domain, general substrate transporter (IPR016196)	2.09466	Upregulation	2.73e-07	2.34e-06	427.064	100.078
Os01g0369900	LOC_Os01g27230.1	Similar to 12-oxo-phytodienoic acid reductase6.			Biological Process: metabolic process (GO:0008152), Biological Process: oxidation-reduction process (GO:0055114), Molecular Function: catalytic activity (GO:0003824), Molecular Function: FMN binding (GO:0010181), Molecular Function: oxidoreductase activity (GO:0016491)	NADH:flavin oxidoreductase/NADH oxidase, N-terminal (IPR001155), Aldolase-type TIM barrel (IPR013785)	2.094	Upregulation	1.54e-19	9.13e-18	424.173	99.3439
Os03g0159100	LOC_Os03g06330.1	Similar to Protein kinase APK1B, chloroplast precursor (EC 2.7.1.-).			Biological Process: protein phosphorylation (GO:0006468), Molecular Function: protein kinase activity (GO:0004672), Molecular Function: protein serine/threonine kinase activity (GO:0004674), Molecular Function: protein tyrosine kinase activity (GO:0004713), Molecular Function: ATP binding (GO:0005524), Molecular Function: transferase activity, transferring phosphorus-containing groups (GO:0016772)	Protein kinase, catalytic domain (IPR000719), Serine-threonine/tyrosine-protein kinase (IPR001245), Serine/threonine-protein kinase, catalytic domain (IPR002290), Serine/threonine-protein kinase, active site (IPR008271), Protein kinase-like domain (IPR011009), Protein kinase, ATP binding site (IPR017441), Tyrosine-protein kinase, catalytic domain (IPR020635)	2.09162	Upregulation	4.97e-17	2.18e-15	970.55	227.839
Os04g0585900	LOC_Os04g49650.1,LOC_Os04g49650.2	Protein of unknown function DUF581 family protein.				Protein of unknown function DUF581 (IPR007650)	2.08473	Upregulation	4.94e-05	0.000253077	82.7608	19.465
Os01g0595600	LOC_Os01g41240.1	Alpha/beta hydrolase fold-1 domain containing protein.					2.08396	Upregulation	1.16e-19	6.98e-18	637.868	150.379
Os07g0535800	LOC_Os07g35140.1,LOC_Os07g35140.2	Similar to SRK15 protein (Fragment).			Biological Process: protein phosphorylation (GO:0006468), Molecular Function: protein kinase activity (GO:0004672), Molecular Function: protein serine/threonine kinase activity (GO:0004674), Molecular Function: ATP binding (GO:0005524), Molecular Function: transferase activity, transferring phosphorus-containing groups (GO:0016772)	Protein kinase, catalytic domain (IPR000719), Serine-threonine/tyrosine-protein kinase (IPR001245), Gnk2-homologous domain (IPR002902), Serine/threonine-protein kinase, active site (IPR008271), Protein kinase-like domain (IPR011009)	2.0839	Upregulation	6.68e-08	6.55e-07	143.459	33.8498
Os02g0745400	LOC_Os02g51130.1	Glycosyl transferase, family 8 protein.			Molecular Function: transferase activity, transferring glycosyl groups (GO:0016757)	Glycosyl transferase, family 8 (IPR002495)	2.08014	Upregulation	1.07e-10	1.78e-09	100.41	23.7817
Os05g0491200	LOC_Os05g41220.1,LOC_Os05g41220.2	Similar to SNF1 kinase complex anchoring protein (Fragment).			Molecular Function: protein binding (GO:0005515)	5-AMP-activated protein kinase, beta subunit, interaction domain (IPR006828)	2.07824	Upregulation	4.86e-13	1.2e-11	883.576	209.247
Os11g0153000	LOC_Os11g05490.1	Conserved hypothetical protein.					2.07386	Upregulation	9.13e-14	2.53e-12	102.923	24.4147
Os04g0636400	LOC_Os04g54390.1	Similar to H0410G08.16 protein.			Biological Process: DNA catabolic process (GO:0006308), Molecular Function: nucleic acid binding (GO:0003676), Molecular Function: endonuclease activity (GO:0004519), Molecular Function: hydrolase activity, acting on ester bonds (GO:0016788)	S1/P1 nuclease (IPR003154), Phospholipase C/P1 nuclease, core (IPR008947)	2.07043	Upregulation	5.65e-06	3.66e-05	60.3283	14.2447
Os01g0716800	LOC_Os01g51890.1	Endonuclease/exonuclease/phosphatase domain containing protein.			Molecular Function: inositol or phosphatidylinositol phosphatase activity (GO:0004437)	Inositol polyphosphate-related phosphatase (IPR000300), Endonuclease/exonuclease/phosphatase (IPR005135)	2.06896	Upregulation	2.23e-08	2.42e-07	3717.6	886.166
Os06g0143400	LOC_Os06g05130.1	Similar to Acyl-ACP thioesterase (Fragment).			Biological Process: fatty acid biosynthetic process (GO:0006633), Molecular Function: thiolester hydrolase activity (GO:0016790)	Acyl-ACP thioesterase (IPR002864), Acyl-ACP-thioesterase, N-terminal (IPR021113)	2.0683	Upregulation	2.17e-06	1.54e-05	727.741	173.561
Os01g0736100	LOC_Os01g53430.1	UDP-glucuronosyl/UDP-glucosyltransferase family protein.			Biological Process: metabolic process (GO:0008152), Molecular Function: transferase activity, transferring hexosyl groups (GO:0016758)	UDP-glucuronosyl/UDP-glucosyltransferase (IPR002213)	2.06798	Upregulation	3.28e-07	2.77e-06	76.7965	18.3447
Os10g0485800	LOC_Os10g34440.1	Conserved hypothetical protein.					2.06387	Upregulation	1.09e-06	8.22e-06	91.6501	21.9621
Os03g0116400	LOC_Os03g02530.1	Similar to Membrane protein.			Biological Process: proteolysis (GO:0006508), Cellular Component: integral to membrane (GO:0016021), Molecular Function: serine-type endopeptidase activity (GO:0004252)	Peptidase S54, rhomboid (IPR002610), Peptidase S54, rhomboid domain (IPR022764)	2.0633	Upregulation	0.000201867	0.000875414	64.8892	15.6054
Os12g0218100	LOC_Os12g11620.1	Similar to cDNA, clone: J065028F04, full insert sequence.					2.06176	Upregulation	0.00101918	0.0036318	51.8021	12.4358
Os04g0229100	LOC_Os04g15920.1	Similar to Sinapyl alcohol dehydrogenase.			Biological Process: oxidation-reduction process (GO:0055114), Molecular Function: nucleotide binding (GO:0000166), Molecular Function: zinc ion binding (GO:0008270), Molecular Function: oxidoreductase activity (GO:0016491), Molecular Function: transferase activity, transferring acyl groups other than amino-acyl groups (GO:0016747)	Alcohol dehydrogenase superfamily, zinc-type (IPR002085), Alcohol dehydrogenase, zinc-type, conserved site (IPR002328), GroES-like (IPR011032), Alcohol dehydrogenase, C-terminal (IPR013149), Alcohol dehydrogenase GroES-like (IPR013154), NAD(P)-binding domain (IPR016040), Polyketide synthase, enoylreductase (IPR020843)	2.05975	Upregulation	9.36e-10	1.33e-08	1970.33	472.631
Os01g0712700	LOC_Os01g51540.1	CMP/dCMP deaminase, zinc-binding domain containing protein.			Biological Process: cytidine deamination (GO:0009972), Molecular Function: catalytic activity (GO:0003824), Molecular Function: cytidine deaminase activity (GO:0004126), Molecular Function: zinc ion binding (GO:0008270), Molecular Function: hydrolase activity (GO:0016787)	CMP/dCMP deaminase, zinc-binding (IPR002125), Cytidine deaminase, homodimeric (IPR006263), Cytidine/deoxycytidylate deaminase, zinc-binding domain (IPR013171), APOBEC/CMP deaminase, zinc-binding (IPR016192), Cytidine deaminase-like (IPR016193)	2.0589	Upregulation	2.16e-27	2.97e-25	380.495	91.0793
Os01g0706600	LOC_Os01g51030.1	Conserved hypothetical protein.					2.05849	Upregulation	8.93e-11	1.5e-09	363.207	87.1249
Os03g0154100	LOC_Os03g05920.1	Aromatic-ring hydroxylase family protein.			Biological Process: metabolic process (GO:0008152), Molecular Function: oxidoreductase activity (GO:0016491)	Monooxygenase, FAD-binding (IPR002938), Aromatic-ring hydroxylase-like (IPR003042)	2.05678	Upregulation	2.41e-07	2.09e-06	1075.07	258.506
Os06g0218300	LOC_Os06g11450.1	Zinc finger, RING-type domain containing protein.			Molecular Function: protein binding (GO:0005515), Molecular Function: zinc ion binding (GO:0008270)	Zinc finger, RING-type (IPR001841), Zinc finger, RING/FYVE/PHD-type (IPR013083), Zinc finger, RING-H2-type (IPR024766)	2.05664	Upregulation	1.73e-08	1.92e-07	186.367	44.9428
Os11g0661800	LOC_Os11g43990.1	Concanavalin A-like lectin/glucanase domain containing protein.					2.05555	Upregulation	2.09e-07	1.83e-06	154.759	37.2808
Os12g0123700	LOC_Os12g03040.1	NAC domain containing transcription factor, Abiotic and biotic stress response	NAC131, ONAC131	NAC DOMAIN-CONTAINING PROTEIN 131, NAC domain-containing protein 131	Biological Process: regulation of transcription, DNA-templated (GO:0006355), Molecular Function: DNA binding (GO:0003677)	NAC domain (IPR003441)	2.05434	Upregulation	7.39e-07	5.8e-06	237.612	57.1763
Os01g0944900	LOC_Os01g71690.2,LOC_Os01g71690.3	Similar to Glucan endo-1, 3-beta-D-glucosidase.					2.0543	Upregulation	2.06e-08	2.25e-07	117.063	28.1995
Os07g0121000	LOC_Os07g02970.1	Protein of unknown function DUF1719, Oryza sativa family protein.				Protein of unknown function DUF1719, Oryza sativa (IPR013181)	2.05415	Upregulation	1.91e-08	2.1e-07	62.1107	15.0769
Os03g0326000	LOC_Os03g20949.1	Phospholipid-transporting ATPase 1 (EC 3.6.3.1) (Aminophospholipid flippase 1).					2.05304	Upregulation	7.56e-10	1.08e-08	154.576	37.3295
Os01g0586800	LOC_Os01g40430.1	Similar to WRKY transcription factor 5 (Fragment).			Biological Process: regulation of transcription, DNA-dependent (GO:0006355), Molecular Function: sequence-specific DNA binding transcription factor activity (GO:0003700), Molecular Function: sequence-specific DNA binding (GO:0043565)	DNA-binding WRKY (IPR003657)	2.0501	Upregulation	8.84e-06	5.44e-05	102	24.6972
Os04g0674400	LOC_Os04g57810.1,LOC_Os04g57810.2,LOC_Os04g57810.3	Similar to Anamorsin (Cytokine induced apoptosis inhibitor 1) (CUA001). Splice isoform 2.				Cytokine-induced anti-apoptosis inhibitor 1 (IPR007785)	2.05001	Upregulation	7.19e-16	2.78e-14	685.462	165.678
Os05g0197200	LOC_Os05g10830.1,LOC_Os05g10830.2	Hypothetical conserved gene.				Cupin, RmlC-type (IPR011051), RmlC-like jelly roll fold (IPR014710)	2.04832	Upregulation	4.3e-08	4.35e-07	33.3284	8.00477
Os01g0863300	LOC_Os01g64360.1	Similar to MCB2 protein.			Biological Process: regulation of transcription, DNA-dependent (GO:0006355), Molecular Function: DNA binding (GO:0003677), Molecular Function: protein binding (GO:0005515)	SANT domain, DNA binding (IPR001005), Myb-like DNA-binding domain, SHAQKYF class (IPR006447), Homeodomain-like (IPR009057), Homeodomain-related (IPR012287), Myb, DNA-binding (IPR014778), Transcription regulator HTH, Myb-type, DNA-binding (IPR017930)	2.04769	Upregulation	4.95e-05	0.000253336	1797.57	434.895
Os12g0169000	LOC_Os12g07150.1,LOC_Os12g07150.2	Similar to Amidase family protein, expressed.			Molecular Function: carbon-nitrogen ligase activity, with glutamine as amido-N-donor (GO:0016884)	Amidase (IPR000120), Amidase signature domain (IPR023631)	2.04543	Upregulation	2.58e-21	1.91e-19	815.925	197.535
Os10g0536450	None	Hypothetical protein.					2.04525	Upregulation	2.47e-06	1.74e-05	5964.7	1445.26
Os05g0528701	None	Non-protein coding transcript.					2.04507	Upregulation	2.29e-06	1.62e-05	34.7124	8.34217
Os04g0497200	LOC_Os04g41970.1	Putative membrane-bound endo-1, 4-beta-glucanase, Synthesis of root cellulose, Modulation of root cell division and elongation	OsGLU3	endo-1, 4-&beta;-glucanase 3, "endo-1, 4-beta-glucanase 3"	Biological Process: carbohydrate metabolic process (GO:0005975), Molecular Function: catalytic activity (GO:0003824), Molecular Function: hydrolase activity, hydrolyzing O-glycosyl compounds (GO:0004553)	Glycoside hydrolase family 9 (IPR001701), Six-hairpin glycosidase-like (IPR008928), Glycoside hydrolase family 9, His active site (IPR018221), Glycosyl hydrolases family 9, Asp/Glu active sites (IPR033126)	2.04484	Upregulation	1.11e-06	8.35e-06	127.884	30.7968
Os01g0296166	None	Hypothetical protein.					2.04137	Upregulation	4.3e-06	2.86e-05	52.1348	12.7688
Os04g0182200	LOC_Os04g10350.1	2OG-Fe(II) oxygenase domain containing protein.			Biological Process: oxidation-reduction process (GO:0055114), Molecular Function: oxidoreductase activity (GO:0016491), Molecular Function: oxidoreductase activity, acting on paired donors, with incorporation or reduction of molecular oxygen, 2-oxoglutarate as one donor, and incorporation of one atom each of oxygen into both donors (GO:0016706)	Oxoglutarate/iron-dependent oxygenase (IPR005123)	2.0413	Upregulation	3.83e-07	3.18e-06	146.295	35.6246
Os12g0116700	LOC_Os12g02450.1	Similar to WRKY transcription factor 64.			Biological Process: regulation of transcription, DNA-dependent (GO:0006355), Molecular Function: sequence-specific DNA binding transcription factor activity (GO:0003700), Molecular Function: sequence-specific DNA binding (GO:0043565)	DNA-binding WRKY (IPR003657)	2.04105	Upregulation	8.77e-16	3.38e-14	586.256	142.497
Os05g0268500	LOC_Os05g18604.1,LOC_Os05g18604.2,LOC_Os05g18604.3,LOC_Os05g18604.4,LOC_Os05g18604.5,LOC_Os05g18604.6	Similar to Serine carboxypeptidase 2.			Biological Process: proteolysis (GO:0006508), Molecular Function: serine-type carboxypeptidase activity (GO:0004185)	Peptidase S10, serine carboxypeptidase (IPR001563), Peptidase S10, serine carboxypeptidase, active site (IPR018202)	2.03934	Upregulation	4.21e-19	2.38e-17	536.033	130.455
Os04g0606200	LOC_Os04g51680.1	Similar to OSIGBa0113I13.1 protein.					2.03686	Upregulation	2.82e-05	0.000153185	358.684	87.4209
Os04g0556400	LOC_Os04g46970.1	Similar to UDP-glycosyltransferase UGT93B9.			Biological Process: metabolic process (GO:0008152), Molecular Function: transferase activity, transferring hexosyl groups (GO:0016758)	UDP-glucuronosyl/UDP-glucosyltransferase (IPR002213)	2.03191	Upregulation	0.00047732	0.00186463	291.004	71.2636
Os09g0115500	LOC_Os09g02710.1	Proteinase inhibitor I3, Kunitz legume domain containing protein.			Molecular Function: protein binding (GO:0005515)	Cystathionine beta-synthase, core (IPR000644)	2.03045	Upregulation	3.87e-14	1.14e-12	15317.1	3749.42
Os03g0729000	LOC_Os03g51920.1	Similar to Peptidase, M50 family.					2.03029	Upregulation	3.29e-17	1.47e-15	2540.07	621.579
Os05g0531500	LOC_Os05g45490.1	Similar to cDNA, clone: J075118M20, full insert sequence.				Protein of unknown function DUF616 (IPR006852)	2.02919	Upregulation	2.16e-15	7.75e-14	1290.65	316.254
Os05g0257100	LOC_Os05g16824.1,LOC_Os05g16824.2,LOC_Os05g16824.3,LOC_Os05g16824.4,LOC_Os05g16824.5	Leucine-rich repeat, plant specific containing protein.			Molecular Function: protein binding (GO:0005515)	Leucine-rich repeat (IPR001611), Malectin (IPR021720)	2.02405	Upregulation	4.18e-12	8.9e-11	596.377	146.634
Os04g0586000	LOC_Os04g49660.1	Protein of unknown function DUF581 family protein.				Protein of unknown function DUF581 (IPR007650)	2.01981	Upregulation	4.68e-14	1.36e-12	201.561	49.5095
Os05g0125400	None	Similar to protein kinase APK1B.			Biological Process: protein phosphorylation (GO:0006468), Molecular Function: protein kinase activity (GO:0004672), Molecular Function: protein serine/threonine kinase activity (GO:0004674), Molecular Function: protein tyrosine kinase activity (GO:0004713), Molecular Function: ATP binding (GO:0005524), Molecular Function: transferase activity, transferring phosphorus-containing groups (GO:0016772)	Protein kinase, catalytic domain (IPR000719), Serine/threonine-protein kinase, catalytic domain (IPR002290), Serine/threonine-protein kinase, active site (IPR008271), Protein kinase-like domain (IPR011009), Protein kinase, ATP binding site (IPR017441), Serine/threonine-protein kinase-like domain (IPR017442), Tyrosine-protein kinase, catalytic domain (IPR020635)	2.01936	Upregulation	1.95e-13	5.1e-12	186.747	45.953
Os03g0709300	LOC_Os03g50160.1	Similar to Chemocyanin precursor (Basic blue protein) (Plantacyanin).			Molecular Function: copper ion binding (GO:0005507), Molecular Function: electron carrier activity (GO:0009055)	Blue (type 1) copper domain (IPR000923), Plastocyanin-like (IPR003245), Cupredoxin (IPR008972)	2.01879	Upregulation	1.43e-10	2.34e-09	185.571	45.5774
Os08g0297800	LOC_Os08g20130.1	Sulfotransferase family protein.			Molecular Function: sulfotransferase activity (GO:0008146)	Sulfotransferase domain (IPR000863)	2.01761	Upregulation	3.46e-07	2.9e-06	61.5303	15.2101
Os01g0860800	LOC_Os01g64170.1,LOC_Os01g64170.2,LOC_Os01g64170.3,LOC_Os01g64170.4,LOC_Os01g64170.5	Glycoside hydrolase, family 17 protein.			Biological Process: carbohydrate metabolic process (GO:0005975), Molecular Function: catalytic activity (GO:0003824), Molecular Function: hydrolase activity, hydrolyzing O-glycosyl compounds (GO:0004553), Molecular Function: cation binding (GO:0043169)	Glycoside hydrolase, family 17 (IPR000490), Glycoside hydrolase, subgroup, catalytic domain (IPR013781), Glycoside hydrolase, superfamily (IPR017853)	2.01479	Upregulation	1.7e-18	9.12e-17	3385.07	837.696
Os11g0704800	LOC_Os11g47840.1	Similar to Membrane protein.			Biological Process: proteolysis (GO:0006508), Cellular Component: integral to membrane (GO:0016021), Molecular Function: serine-type endopeptidase activity (GO:0004252)	Peptidase S54, rhomboid (IPR002610), Peptidase S54, rhomboid domain (IPR022764)	2.01418	Upregulation	1.65e-08	1.83e-07	37.6665	9.28991
Os07g0539900	LOC_Os07g35560.1,LOC_Os07g35560.2,LOC_Os07g35560.3	Similar to Beta-1, 3-glucanase-like protein.			Biological Process: carbohydrate metabolic process (GO:0005975), Molecular Function: catalytic activity (GO:0003824), Molecular Function: hydrolase activity, hydrolyzing O-glycosyl compounds (GO:0004553), Molecular Function: cation binding (GO:0043169)	Glycoside hydrolase, family 17 (IPR000490), X8 (IPR012946), Glycoside hydrolase, subgroup, catalytic domain (IPR013781), Glycoside hydrolase, superfamily (IPR017853)	2.01318	Upregulation	1.56e-07	1.41e-06	1958.24	485.183
Os11g0182900	LOC_Os11g08020.1	Ankyrin repeat domain containing protein.			Molecular Function: protein binding (GO:0005515)	Ankyrin repeat (IPR002110), Ankyrin repeat-containing domain (IPR020683)	2.0065	Upregulation	2.46e-08	2.63e-07	2581.3	642.539
Os11g0116900	LOC_Os11g02480.1,LOC_Os11g02480.2	Similar to WRKY DNA binding domain containing protein, expressed.			Biological Process: regulation of transcription, DNA-dependent (GO:0006355), Molecular Function: sequence-specific DNA binding transcription factor activity (GO:0003700), Molecular Function: sequence-specific DNA binding (GO:0043565)	DNA-binding WRKY (IPR003657)	2.00605	Upregulation	1.14e-21	8.74e-20	108.541	26.8782
Os05g0142400	LOC_Os05g05060.1	Conserved hypothetical protein.					2.00567	Upregulation	1.8e-10	2.89e-09	52.5089	13.0633
Os03g0348200	LOC_Os03g22634.1	Terpene synthase-like domain containing protein.			Biological Process: metabolic process (GO:0008152), Molecular Function: magnesium ion binding (GO:0000287), Molecular Function: lyase activity (GO:0016829)	Terpene synthase-like (IPR001906), Terpene synthase, metal-binding domain (IPR005630), Terpenoid cylases/protein prenyltransferase alpha-alpha toroid (IPR008930), Terpenoid synthase (IPR008949)	2.00388	Upregulation	9.55e-07	7.3e-06	355.58	88.5862
Os09g0135100	LOC_Os09g04960.1	Hypothetical conserved gene.					2.00352	Upregulation	3.5e-10	5.34e-09	73.4079	18.2251
Os02g0803300	LOC_Os02g55970.1,LOC_Os02g55970.2	Epsin-like, N-terminal domain containing protein.			Biological Process: clathrin coat assembly (GO:0048268), Cellular Component: clathrin coat (GO:0030118), Molecular Function: phospholipid binding (GO:0005543), Molecular Function: 1-phosphatidylinositol binding (GO:0005545), Molecular Function: clathrin binding (GO:0030276)	ENTH/VHS (IPR008942), ANTH (IPR011417), Epsin-like, N-terminal (IPR013809), Clathrin adaptor, phosphoinositide-binding, GAT-like (IPR014712)	2.00248	Upregulation	3.23e-15	1.12e-13	613.9	153.286
Os12g0116400	LOC_Os12g02420.1,LOC_Os12g02420.2	Similar to WRKY DNA binding domain containing protein, expressed.			Biological Process: regulation of transcription, DNA-dependent (GO:0006355), Molecular Function: sequence-specific DNA binding transcription factor activity (GO:0003700), Molecular Function: sequence-specific DNA binding (GO:0043565)	DNA-binding WRKY (IPR003657)	2.00247	Upregulation	4.3e-15	1.46e-13	81.7511	20.2356
Os08g0114300	LOC_Os08g02230.1	D-arabinono-1, 4-lactone oxidase domain containing protein.			Biological Process: oxidation-reduction process (GO:0055114), Cellular Component: membrane (GO:0016020), Molecular Function: catalytic activity (GO:0003824), Molecular Function: D-arabinono-1, 4-lactone oxidase activity (GO:0003885), Molecular Function: UDP-N-acetylmuramate dehydrogenase activity (GO:0008762), Molecular Function: oxidoreductase activity (GO:0016491), Molecular Function: oxidoredu…	FAD linked oxidase, N-terminal (IPR006094), D-arabinono-1, 4-lactone oxidase (IPR007173), Plant-specific FAD-dependent oxidoreductase (IPR010030), FAD-binding, type 2 (IPR016166), FAD-linked oxidase, FAD-binding, subdomain 2 (IPR016168)	1.99872	Upregulation	1.31e-07	1.2e-06	80.0907	20.0221
Os07g0694600	LOC_Os07g49390.1	Prephenate dehydratase domain containing protein.			Biological Process: metabolic process (GO:0008152), Biological Process: L-phenylalanine biosynthetic process (GO:0009094), Molecular Function: prephenate dehydratase activity (GO:0004664), Molecular Function: amino acid binding (GO:0016597)	Prephenate dehydratase (IPR001086), Amino acid-binding ACT (IPR002912), Prephenate dehydratase, conserved site (IPR018528)	1.99759	Upregulation	1.81e-13	4.76e-12	189.787	47.5046
Os06g0264500	LOC_Os06g15370.1	TGF-beta receptor, type I/II extracellular region family protein.			Biological Process: oligopeptide transport (GO:0006857), Cellular Component: membrane (GO:0016020), Molecular Function: transporter activity (GO:0005215)	Oligopeptide transporter (IPR000109), Major facilitator superfamily domain, general substrate transporter (IPR016196), PTR2 family proton/oligopeptide symporter, conserved site (IPR018456)	1.9955	Upregulation	5.23e-13	1.29e-11	228.294	57.174
Os04g0630400	LOC_Os04g53810.1	NAD(P)-binding domain containing protein.			Biological Process: cellular metabolic process (GO:0044237), Molecular Function: nucleotide binding (GO:0000166), Molecular Function: catalytic activity (GO:0003824), Molecular Function: coenzyme binding (GO:0050662)	NAD-dependent epimerase/dehydratase (IPR001509), NAD(P)-binding domain (IPR016040)	1.99369	Upregulation	3.9e-39	1.78e-36	6899.05	1732.5
Os07g0442900	LOC_Os07g26110.1	Uncharacterised protein family UPF0497, trans-membrane plant subgroup domain containing protein.				Uncharacterised protein family UPF0497, trans-membrane plant subgroup (IPR006459), Uncharacterised protein family UPF0497, trans-membrane plant (IPR006702)	1.99178	Upregulation	0.000110671	0.000515958	96.1987	24.2402
Os05g0495700	LOC_Os05g41590.1	Similar to Glycerol-3-phosphate dehydrogenase.			Biological Process: carbohydrate metabolic process (GO:0005975), Biological Process: glycerol-3-phosphate metabolic process (GO:0006072), Biological Process: glycerol-3-phosphate catabolic process (GO:0046168), Biological Process: oxidation-reduction process (GO:0055114), Cellular Component: cytoplasm (GO:0005737), Cellular Component: glycerol-3-phosphate dehydrogenase complex (GO:0009331), Molec…	Glycerol-3-phosphate dehydrogenase, NAD-dependent, C-terminal (IPR006109), Glycerol-3-phosphate dehydrogenase, NAD-dependent (IPR006168), 6-phosphogluconate dehydrogenase, C-terminal-like (IPR008927), Glycerol-3-phosphate dehydrogenase, NAD-dependent, N-terminal (IPR011128), Dehydrogenase, multihelical (IPR013328), NAD(P)-binding domain (IPR016040)	1.99145	Upregulation	1.22e-05	7.23e-05	187.788	47.331
Os03g0246500	LOC_Os03g14250.1	Protein of unknown function DUF869, plant family protein.				Protein of unknown function DUF869, plant (IPR008587)	1.99099	Upregulation	0.00011544	0.000535885	770.181	193.77
Os02g0715300	LOC_Os02g48470.1	Conserved hypothetical protein.					1.99007	Upregulation	2.35e-08	2.53e-07	1065.47	268.163
Os03g0341300	LOC_Os03g22200.1,LOC_Os03g22200.2	Similar to Cytochrome c oxidoreductase.			Cellular Component: integral to membrane (GO:0016021)	RAG1-activating protein-1-related (IPR004316)	1.98513	Upregulation	1.04e-05	6.27e-05	232.411	58.6398
Os02g0115900	LOC_Os02g02410.1	Endosperm lumenal binding protein.			Molecular Function: ATP binding (GO:0005524)	Heat shock protein Hsp70 (IPR001023), Heat shock protein 70 (IPR013126), Heat shock protein 70, conserved site (IPR018181)	1.98256	Upregulation	1.48e-39	7.1e-37	1939.38	490.652
Os08g0537900	LOC_Os08g42550.1,LOC_Os08g42550.2,LOC_Os08g42550.3,LOC_Os08g42550.4,LOC_Os08g42550.5,LOC_Os08g42550.6	Similar to predicted protein.				GDP-fucose protein O-fucosyltransferase (IPR019378), O-fucosyltransferase, plant (IPR024709)	1.98204	Upregulation	1.66e-12	3.78e-11	264.914	67.004
Os03g0203700	LOC_Os03g10640.1	Similar to Calcium-transporting ATPase 2, plasma membrane-type (EC 3.6.3.8) (Ca(2+)-ATPase isoform 2).			Biological Process: ATP biosynthetic process (GO:0006754), Biological Process: cation transport (GO:0006812), Biological Process: metabolic process (GO:0008152), Biological Process: calcium ion transmembrane transport (GO:0070588), Cellular Component: membrane (GO:0016020), Molecular Function: nucleotide binding (GO:0000166), Molecular Function: catalytic activity (GO:0003824), Molecular Function…	ATPase, P-type, H+ transporting proton pump (IPR000695), ATPase, P-type, K/Mg/Cd/Cu/Zn/Na/Ca/Na/H-transporter (IPR001757), ATPase, P-type cation-transporter, N-terminal (IPR004014), Haloacid dehalogenase-like hydrolase (IPR005834), ATPase, P-type cation-transporter, C-terminal (IPR006068), ATPase, P-type, calcium-transporting, PMCA-type (IPR006408), ATPase, P-type, ATPase-associated domain (IPR00…	1.97998	Upregulation	0.000255447	0.00107599	99.4293	25.2952
Os06g0203600	LOC_Os06g10210.1,LOC_Os06g10210.2,LOC_Os06g10210.3	Chalcone isomerase domain containing protein.			Biological Process: cellular modified amino acid biosynthetic process (GO:0042398), Molecular Function: intramolecular lyase activity (GO:0016872)	Chalcone isomerase, subgroup (IPR003466), Chalcone isomerase (IPR016087)	1.97863	Upregulation	6.97e-11	1.19e-09	2549.61	647.07
Os07g0522500	LOC_Os07g33780.1	Similar to PDR6 ABC transporter.			Cellular Component: membrane (GO:0016020), Molecular Function: ATP binding (GO:0005524), Molecular Function: ATPase activity (GO:0016887)	ABC transporter-like (IPR003439), ABC-2 type transporter (IPR013525)	1.97774	Upregulation	1.46e-08	1.64e-07	472.066	119.927
Os02g0766700	LOC_Os02g52780.1,LOC_Os02g52780.2	bZIP transcription factor, Regulation of ABA signaling and biosynthesis, Drought resistance	BZIP23, OsbZIP23, OsAREB1, OsABF2, Osbzip23, OsAREB2	b-ZIP TRANSCRIPTION FACTOR 23, Transcription Factor OsbZIP23, bZIP transcription factor 23, AREB/ABF-family protein 1	Biological Process: regulation of transcription, DNA-templated (GO:0006355), Molecular Function: transcription factor activity, sequence-specific DNA binding (GO:0003700), Molecular Function: sequence-specific DNA binding (GO:0043565)	Basic-leucine zipper domain (IPR004827)	1.97663	Upregulation	5.52e-28	8.54e-26	1763.84	448.074
Os04g0376300	LOC_Os04g30760.1	Similar to 3-oxoacyl-reductase.			Biological Process: metabolic process (GO:0008152), Molecular Function: nucleotide binding (GO:0000166), Molecular Function: oxidoreductase activity (GO:0016491)	Short-chain dehydrogenase/reductase SDR (IPR002198), Glucose/ribitol dehydrogenase (IPR002347), NAD(P)-binding domain (IPR016040), Short-chain dehydrogenase/reductase, conserved site (IPR020904)	1.97648	Upregulation	2.02e-19	1.18e-17	1309.91	332.736
Os03g0716900	None	Hypothetical gene.					1.97152	Upregulation	0.000130312	0.000595825	90.5217	23.1328
Os01g0274100	LOC_Os01g16750.1	Similar to disulfide oxidoreductase/ monooxygenase/ oxidoreductase.			Biological Process: oxidation-reduction process (GO:0055114), Molecular Function: flavin-containing monooxygenase activity (GO:0004499), Molecular Function: oxidoreductase activity (GO:0016491), Molecular Function: flavin adenine dinucleotide binding (GO:0050660), Molecular Function: NADP binding (GO:0050661)	Pyridine nucleotide-disulphide oxidoreductase, class-II (IPR000103), FAD-dependent pyridine nucleotide-disulphide oxidoreductase (IPR013027), Flavin monooxygenase-like (IPR020946)	1.96977	Upregulation	1.78e-05	0.000101766	31.9195	8.0477
Os03g0626700	LOC_Os03g42830.1	Multi antimicrobial extrusion protein MatE family protein.			Biological Process: drug transmembrane transport (GO:0006855), Biological Process: transmembrane transport (GO:0055085), Cellular Component: membrane (GO:0016020), Molecular Function: drug transmembrane transporter activity (GO:0015238), Molecular Function: antiporter activity (GO:0015297)	Multi antimicrobial extrusion protein (IPR002528)	1.9689	Upregulation	1.67e-17	7.79e-16	225.119	57.5874
Os11g0125900	LOC_Os11g03230.1,LOC_Os11g03230.2,LOC_Os11g03230.3	Similar to GDA1/CD39 family protein, expressed.			Molecular Function: hydrolase activity (GO:0016787)	Nucleoside phosphatase GDA1/CD39 (IPR000407)	1.96854	Upregulation	5.36e-18	2.66e-16	316.98	81.0948
Os05g0593000	LOC_Os05g51520.1	Phospholipase A2, active site domain containing protein.					1.96673	Upregulation	1.83e-12	4.13e-11	202.587	51.8766
Os01g0777200	LOC_Os01g56930.1,LOC_Os01g56930.2	Peptidase aspartic, catalytic domain containing protein.			Biological Process: proteolysis (GO:0006508), Molecular Function: aspartic-type endopeptidase activity (GO:0004190)	Peptidase A1 (IPR001461), Peptidase aspartic, catalytic (IPR009007), Peptidase aspartic (IPR021109)	1.96421	Upregulation	1.69e-10	2.74e-09	877.219	224.884
Os01g0314100	LOC_Os01g21160.1,LOC_Os01g21160.2,LOC_Os01g21160.3,LOC_Os01g21160.4	Catalytic domain of components of various dehydrogenase complexes containing protein.			Biological Process: metabolic process (GO:0008152), Biological Process: fatty-acyl-CoA biosynthetic process (GO:0046949), Molecular Function: transferase activity, transferring acyl groups (GO:0016746), Molecular Function: dihydrolipoyllysine-residue (2-methylpropanoyl)transferase activity (GO:0043754), Molecular Function: cofactor binding (GO:0048037)	Biotin/lipoyl attachment (IPR000089), 2-oxoacid dehydrogenase acyltransferase, catalytic domain (IPR001078), 2-oxo acid dehydrogenase, lipoyl-binding site (IPR003016), E3 binding (IPR004167), Single hybrid motif (IPR011053), Lipoamide Acyltransferase (IPR015761), Chloramphenicol acetyltransferase-like domain (IPR023213)	1.96409	Upregulation	2.33e-36	7.63e-34	1331.02	341.244
Os04g0110400	LOC_Os04g01980.1	Similar to H0201G08.9 protein.				Domain of unknown function DUF303, acetylesterase putative (IPR005181), Esterase, SGNH hydrolase-type (IPR013830)	1.96116	Upregulation	2.78e-18	1.44e-16	190.081	48.7545
Os10g0558700	LOC_Os10g40934.1,LOC_Os10g40934.10,LOC_Os10g40934.11,LOC_Os10g40934.12,LOC_Os10g40934.2,LOC_Os10g40934.3,LOC_Os10g40934.9	Similar to Oxidoreductase, 2OG-Fe oxygenase family protein, expressed.					1.96038	Upregulation	5.25e-06	3.42e-05	117.73	30.3123
Os12g0634000	LOC_Os12g43750.1	Conserved hypothetical protein.					1.96024	Upregulation	2.33e-07	2.02e-06	59.9673	15.4349
Os04g0589500	LOC_Os04g49954.1	Conserved hypothetical protein.					1.95853	Upregulation	1.92e-17	8.88e-16	614.788	158.052
Os01g0702700	LOC_Os01g50720.1	Similar to Transcription factor MYB86 (Myb-related protein 86) (AtMYB86) (Myb homolog 4) (AtMyb4).			Biological Process: regulation of transcription, DNA-dependent (GO:0006355), Molecular Function: DNA binding (GO:0003677), Molecular Function: protein binding (GO:0005515)	SANT domain, DNA binding (IPR001005), Homeodomain-like (IPR009057), Homeodomain-related (IPR012287), Myb, DNA-binding (IPR014778), Myb transcription factor (IPR015495), Transcription regulator HTH, Myb-type, DNA-binding (IPR017930)	1.95577	Upregulation	4.77e-07	3.9e-06	45.9741	11.7257
Os04g0406600	LOC_Os04g33390.1	Prephenate dehydratase domain containing protein.			Biological Process: L-phenylalanine biosynthetic process (GO:0009094), Molecular Function: prephenate dehydratase activity (GO:0004664)	Prephenate dehydratase (IPR001086), Prephenate dehydratase, conserved site (IPR018528)	1.95527	Upregulation	4.11e-09	5.16e-08	2281.7	588.523
Os03g0218400	LOC_Os03g11900.1	Similar to Hexose transporter.			Biological Process: transport (GO:0006810), Biological Process: transmembrane transport (GO:0055085), Cellular Component: membrane (GO:0016020), Cellular Component: integral to membrane (GO:0016021), Molecular Function: transporter activity (GO:0005215), Molecular Function: transmembrane transporter activity (GO:0022857), Molecular Function: substrate-specific transmembrane transporter activity (…	Sugar/inositol transporter (IPR003663), General substrate transporter (IPR005828), Sugar transporter, conserved site (IPR005829), Major facilitator superfamily domain, general substrate transporter (IPR016196), Major facilitator superfamily domain (IPR020846)	1.95435	Upregulation	2.76e-11	5.13e-10	6378.97	1645.95
Os07g0561800	LOC_Os07g37454.1	Similar to carbohydrate transporter/ sugar porter.			Biological Process: transmembrane transport (GO:0055085), Cellular Component: integral to membrane (GO:0016021), Molecular Function: transmembrane transporter activity (GO:0022857)	General substrate transporter (IPR005828), Major facilitator superfamily domain, general substrate transporter (IPR016196)	1.95423	Upregulation	0.00361874	0.0108213	968.412	249.98
Os10g0513900	LOC_Os10g36980.1	Cytochrome P450 family protein.			Biological Process: oxidation-reduction process (GO:0055114), Molecular Function: iron ion binding (GO:0005506), Molecular Function: electron carrier activity (GO:0009055), Molecular Function: oxidoreductase activity, acting on paired donors, with incorporation or reduction of molecular oxygen (GO:0016705), Molecular Function: heme binding (GO:0020037)	Cytochrome P450 (IPR001128), Cytochrome P450, E-class, group I (IPR002401), Cytochrome P450, conserved site (IPR017972)	1.95209	Upregulation	3.13e-06	2.15e-05	38.0762	9.91211
Os01g0731100	LOC_Os01g53090.1	Similar to Pathogen-related protein.					1.95145	Upregulation	3.69e-11	6.65e-10	496.736	128.531
Os04g0525100	LOC_Os04g44354.1,LOC_Os04g44354.2,LOC_Os04g44354.3	UDP-glucuronosyl/UDP-glucosyltransferase family protein.			Biological Process: metabolic process (GO:0008152), Molecular Function: transferase activity, transferring hexosyl groups (GO:0016758)	UDP-glucuronosyl/UDP-glucosyltransferase (IPR002213)	1.95058	Upregulation	1.78e-10	2.87e-09	323.919	83.9247
Os03g0221200	LOC_Os03g12110.1,LOC_Os03g12110.2	Similar to Homocysteine S-methyltransferase 1 (EC 2.1.1.10) (S- methylmethionine:homocysteine methyltransferase 1) (SMM:Hcy S- methyltransferase 1) (ZmHMT-1).			Molecular Function: homocysteine S-methyltransferase activity (GO:0008898)	Homocysteine S-methyltransferase (IPR003726)	1.95044	Upregulation	5.61e-09	6.88e-08	100.448	25.8864
Os10g0389200	LOC_Os10g25030.1	Red chlorophyll catabolite reductase, Leaf senescence, Wound responses	OsRCCR1, RCCR1	RED CHLOROPHYLL CATABOLITE REDUCTASE 1, red chlorophyll catabolite reductase 1	Molecular Function: red chlorophyll catabolite reductase activity (GO:0051743)	Red chlorophyll catabolite reductase (IPR009439)	1.94829	Upregulation	3.58e-10	5.44e-09	90.5239	23.2625
Os02g0119600	LOC_Os02g02730.1	Conserved hypothetical protein.					1.94578	Upregulation	0.000102631	0.000482893	93.5119	24.362
Os01g0771000	LOC_Os01g56450.1	Protein of unknown function DUF567 family protein.				Tubby, C-terminal (IPR000007), Protein of unknown function DUF567 (IPR007612)	1.94417	Upregulation	6.53e-09	7.89e-08	118.937	30.9515
Os01g0167900	LOC_Os01g07360.1,LOC_Os01g07360.2,LOC_Os01g07360.3,LOC_Os01g07360.4	KIP1-like domain containing protein.				KIP1-like (IPR011684)	1.9431	Upregulation	1.66e-12	3.79e-11	67.6785	17.6144
Os11g0477400	LOC_Os11g28910.1	Hypothetical conserved gene.					1.94309	Upregulation	1.48e-10	2.43e-09	47.8973	12.5224
Os05g0569300	LOC_Os05g49420.1	Similar to G-box binding factor 1.			Biological Process: transcription, DNA-dependent (GO:0006351), Biological Process: regulation of transcription, DNA-dependent (GO:0006355), Cellular Component: nucleus (GO:0005634), Molecular Function: DNA binding (GO:0003677), Molecular Function: sequence-specific DNA binding transcription factor activity (GO:0003700), Molecular Function: sequence-specific DNA binding (GO:0043565), Molecular Fun…	Basic-leucine zipper (bZIP) transcription factor (IPR004827), bZIP transcription factor, bZIP-1 (IPR011616), G-box binding, MFMR (IPR012900)	1.9359	Upregulation	4.3e-14	1.26e-12	1210.14	316.462
Os11g0199200	LOC_Os11g09280.1,LOC_Os11g09280.2	Protein disulfide isomerase-like enzyme, Starch synthesis, Maturation of proglutelin in endosperm	ESP2, PDIL1;1, PDIL1-1, PDIL 1-1, PDI, OsPDIL1-1, esp2(rsp2), rsp2, esp2	ENDOSPERM STORAGE PROTEIN 2, PROTEIN DISULFIDE ISOMERASE-LIKE 1;1, PROTEIN DISULFIDE ISOMERASE-LIKE 1-1, protein disulfide-isomerase, PDI-like protein 1-1, Protein Disulfide Isomerase Like 1-1, endosperm storage protein2, endosperm storage protein 2, endosperm storage protein-2, endosperm storage protein mutant2	Biological Process: cell redox homeostasis (GO:0045454), Molecular Function: isomerase activity (GO:0016853), Cellular Component: endoplasmic reticulum (GO:0005783)	Protein disulphide isomerase (IPR005792), Thioredoxin-like fold (IPR012336), Thioredoxin domain (IPR013766), Disulphide isomerase (IPR005788), Thioredoxin, conserved site (IPR017937)	1.93396	Upregulation	1.83e-35	5.38e-33	4652.06	1217.14
Os01g0194300	LOC_Os01g09800.1	Ankyrin-repeat protein, Herbivore-induced defense response, Blast disease resistance	NH1, OsNH1, OsNPR1, OsNPR1/NH1, NPR1, OsPR2, PR2	NPR1 HOMOLOG 1, NPR1-like 1, NPR1 homologue 1, nonexpresser of PR genes 1, Arabidopsis NPR1 homolog 1, non-expressor of pathogenesis-related gene 1, Arabidopsis NPR1 homologue 1, pathogenesis-related gene 2, nonexpressor of PR genes 1, Nonexpressor of Pathogenesis-Related Genes1, NONEXPRESSOR OF PATHOGENESIS-RELATED1 HOMOLOG1	Molecular Function: protein binding (GO:0005515)	SKP1/BTB/POZ domain (IPR011333), BTB/POZ domain (IPR000210), Regulatory protein NPR, central domain (IPR024228), Ankyrin repeat-containing domain (IPR020683), NPR1/NIM1-like, C-terminal (IPR021094), Ankyrin repeat (IPR002110)	1.93026	Upregulation	6.55e-09	7.91e-08	668.882	175.658
Os09g0518000	LOC_Os09g34230.1	Similar to indole-3-acetate beta-glucosyltransferase.			Biological Process: metabolic process (GO:0008152), Molecular Function: transferase activity, transferring hexosyl groups (GO:0016758)	UDP-glucuronosyl/UDP-glucosyltransferase (IPR002213)	1.92638	Upregulation	0.000134408	0.000612775	1523.93	401.042
Os10g0388600	LOC_Os10g24954.1	Hypothetical conserved gene.			Biological Process: proteolysis (GO:0006508), Molecular Function: cysteine-type peptidase activity (GO:0008234)	Peptidase C48, SUMO/Sentrin/Ubl1 (IPR003653)	1.92605	Upregulation	1.26e-05	7.45e-05	42.0488	11.1175
Os03g0613100	LOC_Os03g41675.1	Conserved hypothetical protein.					1.92548	Upregulation	5.22e-07	4.23e-06	535.568	141.13
Os05g0194500	LOC_Os05g10620.1,LOC_Os05g10620.2,LOC_Os05g10620.3	Similar to ANAC075.			Biological Process: regulation of transcription, DNA-dependent (GO:0006355), Molecular Function: DNA binding (GO:0003677)	No apical meristem (NAM) protein (IPR003441)	1.92504	Upregulation	3.78e-08	3.89e-07	40.9606	10.7577
Os04g0414300	LOC_Os04g33810.1	Similar to H0622F05.1 protein.			Molecular Function: nucleotide binding (GO:0000166), Molecular Function: nucleic acid binding (GO:0003676)	RNA recognition motif domain (IPR000504), Nucleotide-binding, alpha-beta plait (IPR012677)	1.9224	Upregulation	1.3e-08	1.48e-07	195.128	51.562
Os09g0332600	None	Hypothetical protein.					1.92219	Upregulation	5.95e-15	1.97e-13	1085.36	286.46
Os12g0544600	LOC_Os12g35940.1	Conserved hypothetical protein.					1.92186	Upregulation	8.33e-05	0.000400556	36.0475	9.47747
Os02g0227200	LOC_Os02g13380.1	Early nodulin.					1.91968	Upregulation	5.1e-21	3.62e-19	1332.54	352.117
Os10g0574700	LOC_Os10g42410.1,LOC_Os10g42410.2,LOC_Os10g42410.3	Protein of unknown function DUF597 family protein.				Protein of unknown function DUF597 (IPR006734)	1.91762	Upregulation	9.6e-07	7.33e-06	2342.98	620.315
Os12g0594900	None	Non-protein coding transcript.					1.91739	Upregulation	2.89e-06	1.99e-05	38.839	10.3956
Os02g0527900	LOC_Os02g32620.1	Hypothetical conserved gene.			Biological Process: recognition of pollen (GO:0048544), Molecular Function: sugar binding (GO:0005529)	S-locus glycoprotein (IPR000858), Bulb-type lectin domain (IPR001480), Apple-like (IPR003609)	1.91618	Upregulation	1.52e-10	2.48e-09	123.181	32.6125
Os09g0126250	None	Protein of unknown function DUF1602 domain containing protein.				Protein of unknown function DUF1602 (IPR011633)	1.91501	Upregulation	1.16e-08	1.33e-07	123.199	32.6924
Os06g0698802	LOC_Os06g48520.1	Hypothetical conserved gene.					1.90984	Upregulation	5.96e-05	0.000298756	32.1523	8.57403
Os07g0169600	LOC_Os07g07410.1,LOC_Os07g07410.2	2OG-Fe(II) oxygenase domain containing protein.			Biological Process: oxidation-reduction process (GO:0055114), Molecular Function: oxidoreductase activity (GO:0016491), Molecular Function: oxidoreductase activity, acting on paired donors, with incorporation or reduction of molecular oxygen, 2-oxoglutarate as one donor, and incorporation of one atom each of oxygen into both donors (GO:0016706)	Oxoglutarate/iron-dependent oxygenase (IPR005123)	1.90971	Upregulation	1.11e-13	3.05e-12	389.508	103.509
Os04g0430600	LOC_Os04g35130.1	Similar to OSIGBa0160I14.1 protein.					1.9095	Upregulation	3.48e-07	2.92e-06	230.89	61.3598
Os02g0718100	None	Non-protein coding transcript.					1.90595	Upregulation	0.000589507	0.00224861	189.159	50.5345
Os06g0681200	LOC_Os06g46740.1	Cupredoxin domain containing protein.			Molecular Function: copper ion binding (GO:0005507), Molecular Function: electron carrier activity (GO:0009055)	Plastocyanin-like (IPR003245), Cupredoxin (IPR008972)	1.90562	Upregulation	7.12e-07	5.6e-06	75.3374	20.032
Os02g0597300	LOC_Os02g38392.1	Leucine-rich repeat domain containing protein.			Molecular Function: protein binding (GO:0005515)	Leucine-rich repeat (IPR001611)	1.90135	Upregulation	9.04e-08	8.63e-07	346.824	92.99
Os03g0816800	LOC_Os03g60220.1	Protein of unknown function DUF567 family protein.				Tubby, C-terminal (IPR000007), Protein of unknown function DUF567 (IPR007612)	1.90081	Upregulation	6.56e-06	4.18e-05	68.375	18.4027
Os08g0425500	LOC_Os08g32960.1	Endonuclease/exonuclease/phosphatase domain containing protein.			Molecular Function: inositol or phosphatidylinositol phosphatase activity (GO:0004437)	Inositol polyphosphate-related phosphatase (IPR000300), Endonuclease/exonuclease/phosphatase (IPR005135)	1.89607	Upregulation	1.54e-09	2.1e-08	38.3115	10.1739
Os07g0558300	LOC_Os07g37230.1	Inositol monophosphatase family protein.			Molecular Function: inositol or phosphatidylinositol phosphatase activity (GO:0004437)	Inositol monophosphatase (IPR000760), Inositol monophosphatase, metal-binding site (IPR020583)	1.89414	Upregulation	5.66e-10	8.33e-09	290.116	78.114
Os01g0949750	LOC_Os01g72130.1	Similar to Glutathione S-transferase GST 28 (Fragment).			Molecular Function: protein binding (GO:0005515)	Glutathione S-transferase, N-terminal (IPR004045), Glutathione S-transferase, C-terminal (IPR004046), Glutathione S-transferase, C-terminal-like (IPR010987), Thioredoxin-like fold (IPR012336), Glutathione S-transferase/chloride channel, C-terminal (IPR017933)	1.8858	Upregulation	3.05e-07	2.59e-06	68.8687	18.7244
Os08g0105800	LOC_Os08g01490.1	Cytochrome P450 family protein.			Biological Process: oxidation-reduction process (GO:0055114), Molecular Function: iron ion binding (GO:0005506), Molecular Function: electron carrier activity (GO:0009055), Molecular Function: oxidoreductase activity, acting on paired donors, with incorporation or reduction of molecular oxygen (GO:0016705), Molecular Function: heme binding (GO:0020037)	Cytochrome P450 (IPR001128), Cytochrome P450, E-class, group I (IPR002401), Cytochrome P450, conserved site (IPR017972)	1.88574	Upregulation	3.32e-10	5.09e-09	192.773	52.2241
Os02g0783625	LOC_Os02g54254.1,LOC_Os02g54254.2	Similar to Lysine ketoglutarate reductase/saccharopine dehydrogenase.			Biological Process: oxidation-reduction process (GO:0055114), Molecular Function: nucleotide binding (GO:0000166), Molecular Function: oxidoreductase activity (GO:0016491)	Saccharopine dehydrogenase / Homospermidine synthase (IPR005097), NAD(P)-binding domain (IPR016040)	1.8855	Upregulation	1.13e-15	4.28e-14	444.979	120.254
Os07g0677400	LOC_Os07g48040.1	Peroxidase.			Biological Process: response to oxidative stress (GO:0006979), Biological Process: oxidation-reduction process (GO:0055114), Molecular Function: peroxidase activity (GO:0004601), Molecular Function: heme binding (GO:0020037)	Plant peroxidase (IPR000823), Haem peroxidase, plant/fungal/bacterial (IPR002016), Haem peroxidase (IPR010255), Peroxidases heam-ligand binding site (IPR019793), Peroxidase, active site (IPR019794)	1.88496	Upregulation	2.81e-10	4.35e-09	122.287	33.1557
Os06g0673800	LOC_Os06g46140.1	Conserved hypothetical protein.					1.88358	Upregulation	2.7e-11	5.04e-10	180.692	49.1203
Os05g0368000	LOC_Os05g30500.1	Non-protein coding transcript.					1.88208	Upregulation	1.14e-07	1.07e-06	1262.48	342.618
Os06g0354500	LOC_Os06g24704.1	Similar to Acyl-coenzyme A oxidase 3, peroxisomal precursor (EC 1.3.3.6) (AOX 3) (Medium-chain acyl-CoA oxidase) (AtCX3).			Biological Process: fatty acid metabolic process (GO:0006631), Biological Process: fatty acid beta-oxidation (GO:0006635), Biological Process: metabolic process (GO:0008152), Biological Process: oxidation-reduction process (GO:0055114), Cellular Component: peroxisome (GO:0005777), Molecular Function: acyl-CoA dehydrogenase activity (GO:0003995), Molecular Function: acyl-CoA oxidase activity (GO:0…	Acyl-CoA oxidase, C-terminal (IPR002655), Acyl-CoA oxidase/dehydrogenase, type 1 (IPR006090), Acyl-CoA oxidase/dehydrogenase, central domain (IPR006091), Acyl-CoA dehydrogenase/oxidase C-terminal (IPR009075), Acyl-CoA dehydrogenase/oxidase (IPR009100), Acyl-CoA oxidase (IPR012258)	1.88177	Upregulation	3.49e-27	4.65e-25	1384.23	375.317
Os01g0227700	LOC_Os01g12760.1	Cytochrome P450 family protein.			Biological Process: oxidation-reduction process (GO:0055114), Molecular Function: iron ion binding (GO:0005506), Molecular Function: electron carrier activity (GO:0009055), Molecular Function: oxidoreductase activity, acting on paired donors, with incorporation or reduction of molecular oxygen (GO:0016705), Molecular Function: heme binding (GO:0020037)	Cytochrome P450 (IPR001128), Cytochrome P450, E-class, group I (IPR002401), Cytochrome P450, conserved site (IPR017972)	1.8787	Upregulation	1.35e-08	1.52e-07	80.0558	21.7827
Os06g0247900	LOC_Os06g13830.1	Similar to Endo-beta-1, 4-glucanase precursor (EC 3.2.1.4).			Biological Process: carbohydrate metabolic process (GO:0005975), Molecular Function: catalytic activity (GO:0003824), Molecular Function: hydrolase activity, hydrolyzing O-glycosyl compounds (GO:0004553)	Glycoside hydrolase, family 9 (IPR001701), Six-hairpin glycosidase-like (IPR008928), Six-hairpin glycosidase (IPR012341), Glycoside hydrolase, family 9, active site (IPR018221)	1.87752	Upregulation	3.27e-07	2.76e-06	283.211	77.1696
Os11g0600600	LOC_Os11g38790.1,LOC_Os11g38790.2	Hypothetical conserved gene.					1.87608	Upregulation	3.62e-06	2.45e-05	103.203	27.9803
Os07g0685600	LOC_Os07g48620.1	Conserved hypothetical protein.					1.8746	Upregulation	0.000147912	0.000665929	50.4766	13.8479
Os01g0608400	LOC_Os01g42330.1	Hypothetical conserved gene.					1.8704	Upregulation	7.51e-05	0.000365867	32.3326	8.91175
Os03g0309000	LOC_Os03g19580.1,LOC_Os03g19580.2	Virulence factor, pectin lyase fold family protein.			Molecular Function: heme binding (GO:0020037)	Cytochrome c-552/DMSO reductase-like, haem-binding domain (IPR019020)	1.86987	Upregulation	2.18e-24	2.21e-22	807.535	220.958
Os01g0757200	LOC_Os01g55240.1	GA 2-oxidase3, GA metabolism	GA2OX3, OsGA2ox3, ga2ox 3, OsGA2ox-3, GA2ox3, GA2ox-3	GIBBERELLIN 2-OXIDASE 3, rice GA 2-oxidase3, GA 2-oxidase 3, Gibberellin 2-oxidase 3	Biological Process: oxidation-reduction process (GO:0055114), Molecular Function: oxidoreductase activity (GO:0016491), Molecular Function: oxidoreductase activity, acting on paired donors, with incorporation or reduction of molecular oxygen, 2-oxoglutarate as one donor, and incorporation of one atom each of oxygen into both donors (GO:0016706)	Oxoglutarate/iron-dependent oxygenase (IPR005123)	1.86809	Upregulation	1.07e-06	8.08e-06	108.912	29.9117
Os03g0777500	LOC_Os03g56610.1	Protein of unknown function DUF1068 family protein.				Protein of unknown function DUF1068 (IPR010471)	1.86727	Upregulation	2.59e-09	3.4e-08	199.94	54.752
Os04g0618200	LOC_Os04g52730.1	Similar to cDNA clone:J013046D23, full insert sequence.			Biological Process: galactose metabolic process (GO:0006012), Biological Process: cellular metabolic process (GO:0044237), Molecular Function: nucleotide binding (GO:0000166), Molecular Function: catalytic activity (GO:0003824), Molecular Function: UDP-glucose 4-epimerase activity (GO:0003978), Molecular Function: coenzyme binding (GO:0050662)	NAD-dependent epimerase/dehydratase (IPR001509), UDP-glucose 4-epimerase (IPR005886), NAD(P)-binding domain (IPR016040)	1.86682	Upregulation	1.04e-19	6.33e-18	1039.36	284.845
Os05g0142100	LOC_Os05g05030.1	Conserved hypothetical protein.					1.86521	Upregulation	3.53e-08	3.66e-07	199.979	54.9744
Os01g0159300	LOC_Os01g06590.1,LOC_Os01g06590.2,LOC_Os01g06590.3	Zinc finger, RING/FYVE/PHD-type domain containing protein.			Molecular Function: protein binding (GO:0005515), Molecular Function: zinc ion binding (GO:0008270)	Zinc finger, RING-type (IPR001841), Zinc finger, RING/FYVE/PHD-type (IPR013083), Zinc finger, C3HC4 RING-type (IPR018957)	1.86456	Upregulation	1.62e-09	2.2e-08	5412.13	1486.35
Os07g0204100	LOC_Os07g10420.1,LOC_Os07g10420.2	Conserved hypothetical protein.					1.86267	Upregulation	9.99e-10	1.41e-08	865.938	237.902
Os04g0638100	LOC_Os04g54560.1	Transferase family protein.			Molecular Function: transferase activity, transferring acyl groups other than amino-acyl groups (GO:0016747)	Transferase (IPR003480), Chloramphenicol acetyltransferase-like domain (IPR023213)	1.86139	Upregulation	3.1e-07	2.63e-06	156.42	43.1025
Os01g0851000	LOC_Os01g63220.1,LOC_Os01g63220.2,LOC_Os01g63220.3	Carbohydrate/purine kinase domain containing protein.				Carbohydrate/purine kinase (IPR011611)	1.86087	Upregulation	1.14e-05	6.78e-05	55.4597	15.2611
Os10g0345100	LOC_Os10g20470.1	Multi antimicrobial extrusion protein MatE family protein.			Biological Process: drug transmembrane transport (GO:0006855), Biological Process: transmembrane transport (GO:0055085), Cellular Component: membrane (GO:0016020), Molecular Function: drug transmembrane transporter activity (GO:0015238), Molecular Function: antiporter activity (GO:0015297)	Multi antimicrobial extrusion protein (IPR002528)	1.85975	Upregulation	2.23e-11	4.22e-10	938.99	258.851
Os03g0103200	LOC_Os03g01300.1	Similar to Physical impedance induced protein.			Biological Process: lipid transport (GO:0006869)	Plant lipid transfer protein/seed storage/trypsin-alpha amylase inhibitor (IPR003612), Plant lipid transfer protein/hydrophobic protein, helical domain (IPR013770), Bifunctional inhibitor/plant lipid transfer protein/seed storage (IPR016140)	1.85883	Upregulation	1.13e-16	4.81e-15	1503.83	414.611
Os03g0356414	LOC_Os03g24040.1	Similar to Ubiquitin ligase SINAT5 (EC 6.3.2.-) (Seven in absentia homolog 5). Splice isoform 2.			Biological Process: ubiquitin-dependent protein catabolic process (GO:0006511), Biological Process: multicellular organismal development (GO:0007275), Biological Process: protein ubiquitination (GO:0016567), Cellular Component: nucleus (GO:0005634), Molecular Function: ubiquitin-protein ligase activity (GO:0004842), Molecular Function: protein binding (GO:0005515), Molecular Function: zinc ion bi…	Zinc finger, RING-type (IPR001841), Seven-in-absentia protein, sina (IPR004162), TRAF-like (IPR008974), Zinc finger, SIAH-type (IPR013010), Zinc finger, RING/FYVE/PHD-type (IPR013083), TRAF-type (IPR013322), Seven In Absentia Homolog-type (IPR013323), Seven-in-absentia protein, TRAF-like domain (IPR018121)	1.85526	Upregulation	8.53e-08	8.2e-07	131.595	36.4793
Os08g0482700	LOC_Os08g37670.1	Cupredoxin domain containing protein.			Molecular Function: copper ion binding (GO:0005507), Molecular Function: electron carrier activity (GO:0009055)	Plastocyanin-like (IPR003245), Cupredoxin (IPR008972)	1.85451	Upregulation	4.9e-07	3.99e-06	25294.6	6994.78
Os01g0736400	LOC_Os01g53450.1,LOC_Os01g53450.2	Similar to 8-amino-7-oxononanoate synthase.					1.85439	Upregulation	9.53e-10	1.35e-08	123.783	34.2608
Os01g0565900	LOC_Os01g38510.1	Similar to Protein transport protein Sec61 beta subunit.				Preprotein translocase Sec, Sec61-beta subunit (IPR005609), Preprotein translocase Sec, Sec61-beta subunit, eukarya (IPR016482)	1.8519	Upregulation	2.31e-12	5.1e-11	768.259	212.886
Os01g0748600	LOC_Os01g54480.1,LOC_Os01g54480.2,LOC_Os01g54480.3	Similar to Protein kinase family protein.			Molecular Function: protein binding (GO:0005515)	Ankyrin repeat (IPR002110), Ankyrin repeat-containing domain (IPR020683)	1.8507	Upregulation	2.76e-14	8.28e-13	2548.32	706.741
Os01g0711600	LOC_Os01g51430.1	Protein of unknown function DUF778 family protein.				Protein of unknown function DUF778 (IPR008496)	1.85035	Upregulation	8.88e-16	3.41e-14	311.546	86.4782
Os01g0768600	LOC_Os01g56270.1,LOC_Os01g56270.2	Conserved hypothetical protein.					1.84461	Upregulation	3.16e-13	8.05e-12	80.7062	22.4687
Os07g0613800	LOC_Os07g42220.1	Protein of unknown function DUF1677, plant domain containing protein.				Protein of unknown function DUF1677, plant (IPR012876)	1.84102	Upregulation	3.59e-10	5.45e-09	185.269	51.6069
Os12g0552400	LOC_Os12g36630.1	Rossmann-like alpha/beta/alpha sandwich fold domain containing protein.			Biological Process: response to stress (GO:0006950)	Universal stress protein A (IPR006015), UspA (IPR006016), Rossmann-like alpha/beta/alpha sandwich fold (IPR014729)	1.83943	Upregulation	7.11e-06	4.49e-05	478.301	133.741
Os02g0719600	LOC_Os02g48770.1	SAM dependent carboxyl methyltransferase family protein.			Molecular Function: methyltransferase activity (GO:0008168)	SAM dependent carboxyl methyltransferase (IPR005299)	1.8393	Upregulation	3.12e-07	2.64e-06	4842.85	1353.38
Os09g0533600	LOC_Os09g36320.1	Receptor-like cytoplasmic kinase, Resistance to multiple bacterial and fungal pathogens	BSR1	Broad-Spectrum Resistance 1	Biological Process: protein phosphorylation (GO:0006468), Molecular Function: protein kinase activity (GO:0004672), Molecular Function: ATP binding (GO:0005524)	Protein kinase-like domain superfamily (IPR011009), Protein kinase domain (IPR000719), Serine-threonine/tyrosine-protein kinase, catalytic domain (IPR001245), Protein kinase, ATP binding site (IPR017441), Serine/threonine-protein kinase, active site (IPR008271)	1.83833	Upregulation	3.14e-07	2.66e-06	203.037	56.8835
Os12g0115950	LOC_Os12g02385.1	Conserved hypothetical protein.					1.8372	Upregulation	1.73e-05	9.91e-05	34.1022	9.58696
Os03g0168200	LOC_Os03g07190.1	Similar to F16A14.21.				Protein of unknown function DUF3110 (IPR021503)	1.83518	Upregulation	4.12e-14	1.21e-12	2196.88	615.507
Os04g0461600	LOC_Os04g38790.1	Similar to Fw2.2.				Uncharacterised protein family Cys-rich (IPR006461)	1.83471	Upregulation	0.000401115	0.00159865	514.578	144.361
Os01g0888800	LOC_Os01g66530.1	Conserved hypothetical protein.					1.834	Upregulation	9.9e-06	6.02e-05	113.078	31.8596
Os10g0450800	LOC_Os10g31320.1,LOC_Os10g31320.2	Hypothetical protein.					1.83382	Upregulation	4.52e-18	2.28e-16	197.726	55.3202
Os06g0691400	LOC_Os06g47620.1	Similar to IAA-amino acid conjugate hydrolase-like protein (Fragment).			Biological Process: metabolic process (GO:0008152), Molecular Function: hydrolase activity (GO:0016787)	Peptidase M20 (IPR002933), Peptidase M20, dimerisation (IPR011650), Amidohydrolase (IPR017439)	1.83323	Upregulation	2.01e-06	1.44e-05	129.046	36.2249
Os04g0494100	LOC_Os04g41680.1	Similar to Chitinase.					1.83294	Upregulation	0.00956168	0.0248566	63.4382	17.7796
Os12g0174200	LOC_Os12g07550.1	Conserved hypothetical protein.					1.83246	Upregulation	2.62e-11	4.91e-10	484.478	136.192
Os06g0238700	LOC_Os06g13140.1	WD40 repeat domain containing protein.			Molecular Function: protein binding (GO:0005515)	WD40 repeat (IPR001680), WD40 repeat-like-containing domain (IPR011046), WD40/YVTN repeat-like-containing domain (IPR015943), WD40-repeat-containing domain (IPR017986), WD40 repeat, conserved site (IPR019775), WD40 repeat, subgroup (IPR019781), WD40 repeat 2 (IPR019782), G-protein beta WD-40 repeat (IPR020472)	1.83137	Upregulation	0.0050707	0.0143884	36.0712	10.0825
Os02g0676500	LOC_Os02g45390.1	Similar to OSIGBa0127A14.6 protein.			Molecular Function: protein binding (GO:0005515), Molecular Function: zinc ion binding (GO:0008270)	Zinc finger, RING-type (IPR001841), Zinc finger, RING/FYVE/PHD-type (IPR013083), Zinc finger, RING-H2-type (IPR024766)	1.83116	Upregulation	1.78e-05	0.000101504	60.4421	17.1112
Os01g0705000	None	Hypothetical conserved gene.					1.83056	Upregulation	0.000200145	0.00086838	59.6921	16.8691
Os03g0654400	LOC_Os03g45170.1	Similar to Cationic amino acid transporter-like protein.			Biological Process: amino acid transmembrane transport (GO:0003333), Biological Process: transport (GO:0006810), Biological Process: transmembrane transport (GO:0055085), Cellular Component: membrane (GO:0016020), Molecular Function: amino acid transmembrane transporter activity (GO:0015171)	Amino acid/polyamine transporter I (IPR002293), Amino acid permease domain (IPR004841), Cationic amino acid transporter (IPR015606)	1.82792	Upregulation	1.15e-21	8.75e-20	678.173	191.111
Os06g0256300	LOC_Os06g14490.1,LOC_Os06g14490.2	Similar to Calmodulin-binding heat-shock protein.			Biological Process: lipid metabolic process (GO:0006629), Biological Process: lipid catabolic process (GO:0016042), Molecular Function: carboxylesterase activity (GO:0004091), Molecular Function: triglyceride lipase activity (GO:0004806)	Lipase, class 3 (IPR002921), Mono-/di-acylglycerol lipase, N-terminal (IPR005592)	1.82721	Upregulation	2.57e-10	3.99e-09	176.385	49.7824
Os03g0270000	LOC_Os03g16350.1	Protein of unknown function DUF296 domain containing protein.				Domain of unknown function DUF296 (IPR005175), Predicted AT-hook DNA-binding (IPR014476)	1.82658	Upregulation	2e-07	1.76e-06	646.188	182.288
Os01g0858350	LOC_Os01g63930.1,LOC_Os01g63930.2	Similar to cytochrome P450.			Biological Process: oxidation-reduction process (GO:0055114), Molecular Function: iron ion binding (GO:0005506), Molecular Function: electron carrier activity (GO:0009055), Molecular Function: oxidoreductase activity, acting on paired donors, with incorporation or reduction of molecular oxygen (GO:0016705), Molecular Function: heme binding (GO:0020037)	Cytochrome P450 (IPR001128), Cytochrome P450, E-class, group I (IPR002401)	1.82636	Upregulation	3.5e-09	4.47e-08	721.04	203.51
Os02g0761200	LOC_Os02g52370.1	Armadillo-like helical domain containing protein.			Molecular Function: binding (GO:0005488)	Armadillo-like helical (IPR011989), Armadillo-type fold (IPR016024)	1.82322	Upregulation	3.91e-05	0.000204957	75.1224	21.0486
Os09g0542900	LOC_Os09g37080.1	Conserved hypothetical protein.					1.82269	Upregulation	2.13e-05	0.000119452	49.9173	14.1385
Os08g0135100	LOC_Os08g04110.1,LOC_Os08g04110.2	Similar to Phosphate/phosphoenolpyruvate translocator protein-like.				Domain of unknown function DUF250 (IPR004853)	1.8212	Upregulation	3.55e-14	1.05e-12	266.594	75.4698
Os04g0142400	LOC_Os04g05650.1	Conserved hypothetical protein.					1.82013	Upregulation	6.96e-13	1.68e-11	5332.42	1510.15
Os10g0419400	LOC_Os10g28350.1	Similar to SIPL.			Biological Process: oxidation-reduction process (GO:0055114), Molecular Function: acireductone dioxygenase [iron(II)-requiring] activity (GO:0010309)	Acireductone dioxygenase ARD family (IPR004313), Cupin, RmlC-type (IPR011051), RmlC-like jelly roll fold (IPR014710)	1.81842	Upregulation	1.12e-05	6.69e-05	80.0002	22.6524
Os01g0241000	LOC_Os01g13930.1	Conserved hypothetical protein.					1.81476	Upregulation	7.86e-21	5.43e-19	337.751	96.2065
Os04g0399300	LOC_Os04g32740.1	Similar to Nudix hydrolase 13, mitochondrial precursor (EC 3.6.1.-) (AtNUDT13).			Molecular Function: hydrolase activity (GO:0016787)	NUDIX hydrolase domain (IPR000086), NUDIX hydrolase domain-like (IPR015797), NUDIX hydrolase, conserved site (IPR020084)	1.81424	Upregulation	5.95e-07	4.76e-06	40.3927	11.406
Os08g0431300	LOC_Os08g33440.1	Similar to Dihydrolipoamide S-acetyltransferase.			Biological Process: metabolic process (GO:0008152), Molecular Function: transferase activity, transferring acyl groups (GO:0016746)	Biotin/lipoyl attachment (IPR000089), 2-oxoacid dehydrogenase acyltransferase, catalytic domain (IPR001078), 2-oxo acid dehydrogenase, lipoyl-binding site (IPR003016), E3 binding (IPR004167), Single hybrid motif (IPR011053), Chloramphenicol acetyltransferase-like domain (IPR023213)	1.8141	Upregulation	3.7e-11	6.66e-10	228.125	64.8615
Os01g0830500	LOC_Os01g61440.1	2OG-Fe(II) oxygenase domain containing protein.					1.81357	Upregulation	1.33e-11	2.63e-10	392.874	111.791
Os03g0665200	LOC_Os03g46260.1,LOC_Os03g46260.2,LOC_Os03g46260.3	Protein of unknown function DUF581 family protein.				Protein of unknown function DUF581 (IPR007650)	1.81085	Upregulation	1.33e-12	3.11e-11	219.889	62.5118
Os01g0609900	LOC_Os01g42410.1	Similar to Pleiotropic drug resistance protein 4.			Molecular Function: ATP binding (GO:0005524), Molecular Function: ATPase activity (GO:0016887)	ABC transporter-like (IPR003439)	1.8103	Upregulation	0.000392757	0.00156895	1071.49	305.626
Os05g0199100	LOC_Os05g11010.1	Similar to NDR1/HIN1-Like protein 2.				Late embryogenesis abundant protein, LEA-14 (IPR004864)	1.80661	Upregulation	0.000125812	0.000578917	345.302	98.6515
Os03g0754800	LOC_Os03g54760.1	Mitochondrial substrate carrier family protein.			Biological Process: transport (GO:0006810), Biological Process: transmembrane transport (GO:0055085), Cellular Component: mitochondrial inner membrane (GO:0005743), Molecular Function: binding (GO:0005488)	Mitochondrial carrier protein (IPR002067), Mitochondrial substrate/solute carrier (IPR018108), Mitochondrial carrier domain (IPR023395)	1.80652	Upregulation	3.87e-28	6.09e-26	824.545	235.48
Os05g0461600	LOC_Os05g38660.1	Similar to SIK1 protein (Nucleolar protein NOP56).					1.8063	Upregulation	6.32e-12	1.3e-10	243.847	69.7471
Os04g0475600	LOC_Os04g39980.1	2OG-Fe(II) oxygenase domain containing protein.			Biological Process: oxidation-reduction process (GO:0055114), Molecular Function: oxidoreductase activity (GO:0016491), Molecular Function: oxidoreductase activity, acting on paired donors, with incorporation or reduction of molecular oxygen, 2-oxoglutarate as one donor, and incorporation of one atom each of oxygen into both donors (GO:0016706)	Oxoglutarate/iron-dependent oxygenase (IPR005123)	1.80433	Upregulation	4.93e-06	3.23e-05	538.45	154.241
Os08g0459600	LOC_Os08g35740.1,LOC_Os08g35740.2	12-oxophytodienoate reductase (EC:1.3.1.42), Jasmonic acid (JA) biosynthesis	OPR7, OsOPR08-1, OsOPR13, OsOPR7	12-OXOPHYTODIENOATE REDUCTASE 7, 12-oxophytodienoate reductase 7, OPDA reductase 7	Biological Process: oxidation-reduction process (GO:0055114), Molecular Function: catalytic activity (GO:0003824), Molecular Function: FMN binding (GO:0010181), Molecular Function: oxidoreductase activity (GO:0016491)	Aldolase-type TIM barrel (IPR013785), NADH:flavin oxidoreductase/NADH oxidase, N-terminal (IPR001155)	1.80323	Upregulation	1.26e-22	1.07e-20	3850.49	1103.29
Os06g0633100	LOC_Os06g42660.1	Similar to P10Sh249C12.					1.8026	Upregulation	1.48e-05	8.62e-05	99.388	28.505
Os09g0572900	LOC_Os09g39960.1	Dynamin-related protein 1E, Negative regulation of programmed cell death, Control of cytochrome c release	DJLM, OsDRP1E	DONGJIN-LESION MIMIC, dynamin-related protein 1E	Molecular Function: GTPase activity (GO:0003924), Molecular Function: GTP binding (GO:0005525)	Dynamin superfamily (IPR022812), Dynamin, GTPase domain (IPR001401), P-loop containing nucleoside triphosphate hydrolase (IPR027417), Dynamin-type guanine nucleotide-binding (G) domain (IPR030381), Dynamin central domain (IPR000375), GTPase effector domain (IPR020850), Dynamin GTPase effector (IPR003130), Dynamin, GTPase region, conserved site (IPR019762)	1.80224	Upregulation	3.7e-06	2.5e-05	36.4544	10.516
Os07g0134600	LOC_Os07g04220.1	Serine/threonine protein kinase domain containing protein.			Biological Process: protein phosphorylation (GO:0006468), Molecular Function: protein kinase activity (GO:0004672), Molecular Function: protein serine/threonine kinase activity (GO:0004674), Molecular Function: protein tyrosine kinase activity (GO:0004713), Molecular Function: protein binding (GO:0005515), Molecular Function: ATP binding (GO:0005524), Molecular Function: transferase activity, tra…	Protein kinase, catalytic domain (IPR000719), Leucine-rich repeat (IPR001611), Serine/threonine-protein kinase, catalytic domain (IPR002290), Protein kinase-like domain (IPR011009), Serine/threonine-protein kinase-like domain (IPR017442), Tyrosine-protein kinase, catalytic domain (IPR020635)	1.80212	Upregulation	1.79e-05	0.000101858	31.4589	9.10158
Os04g0687800	LOC_Os04g59120.1	Protein of unknown function DUF6, transmembrane domain containing protein.			Cellular Component: membrane (GO:0016020)	Drug/metabolite transporter (IPR000620)	1.80155	Upregulation	3e-12	6.53e-11	137.852	39.4518
Os01g0959200	LOC_Os01g72910.1	Similar to Ci21A protein.			Biological Process: response to stress (GO:0006950)	ABA/WDS induced protein (IPR003496)	1.80138	Upregulation	0.00430388	0.0125074	30.2348	8.62405
Os01g0717400	LOC_Os01g51980.1	EGF-like, alliinase domain containing protein.			Molecular Function: catalytic activity (GO:0003824), Molecular Function: carbon-sulfur lyase activity (GO:0016846), Molecular Function: pyridoxal phosphate binding (GO:0030170)	EGF-like, alliinase (IPR006947), Allinase, C-terminal (IPR006948), Pyridoxal phosphate-dependent transferase, major region, subdomain 1 (IPR015421), Pyridoxal phosphate-dependent transferase, major region, subdomain 2 (IPR015422), Pyridoxal phosphate-dependent transferase, major domain (IPR015424)	1.79947	Upregulation	5.77e-06	3.73e-05	341.317	97.9663
Os09g0539800	LOC_Os09g36860.1	Similar to Acyl carrier protein III, chloroplast precursor (ACP III).			Biological Process: fatty acid biosynthetic process (GO:0006633), Molecular Function: acyl carrier activity (GO:0000036), Molecular Function: phosphopantetheine binding (GO:0031177), Molecular Function: cofactor binding (GO:0048037)	Acyl carrier protein (ACP) (IPR003231), Phosphopantetheine attachment site (IPR006162), Phosphopantetheine-binding (IPR006163), Acyl carrier protein-like (IPR009081)	1.79913	Upregulation	7.41e-06	4.65e-05	378.751	108.83
Os01g0165000	LOC_Os01g07120.1,LOC_Os01g07120.2	Transcription factor, Dehydration and salt stress tolerance	DREB2A, OsDREB2A	DEHYDRATION-RESPONSIVE ELEMENT-BINDING PROTEIN 2A, Dehydration-responsive element-binding protein 2A	Biological Process: regulation of transcription, DNA-templated (GO:0006355), Molecular Function: DNA binding (GO:0003677), Molecular Function: transcription factor activity, sequence-specific DNA binding (GO:0003700)	DNA-binding domain (IPR016177), AP2/ERF domain (IPR001471)	1.7985	Upregulation	6.27e-16	2.44e-14	540.775	155.605
Os11g0429100	LOC_Os11g24170.1	Hypothetical conserved gene.			Biological Process: defense response (GO:0006952), Molecular Function: ADP binding (GO:0043531)	Disease resistance protein (IPR000767), NB-ARC (IPR002182)	1.79423	Upregulation	6.3e-15	2.06e-13	437.616	126.113
Os09g0572700	LOC_Os09g39940.1	Similar to Blue copper-binding protein.				Cupredoxin (IPR008972)	1.79248	Upregulation	9.61e-10	1.36e-08	326.723	94.4265
Os07g0681100	LOC_Os07g48310.1,LOC_Os07g48310.2	Similar to Receptor-like protein kinase.			Biological Process: protein phosphorylation (GO:0006468), Molecular Function: protein kinase activity (GO:0004672), Molecular Function: protein binding (GO:0005515), Molecular Function: ATP binding (GO:0005524), Molecular Function: transferase activity, transferring phosphorus-containing groups (GO:0016772)	Protein kinase, catalytic domain (IPR000719), Leucine-rich repeat (IPR001611), Protein kinase-like domain (IPR011009), Leucine-rich repeat-containing N-terminal, type 2 (IPR013210), Protein kinase, ATP binding site (IPR017441), Serine/threonine-protein kinase-like domain (IPR017442)	1.78993	Upregulation	5.92e-13	1.44e-11	436.458	126.048
Os07g0604000	LOC_Os07g41280.1,LOC_Os07g41280.2,LOC_Os07g41280.3	Similar to 6-phosphogluconolactonase-like protein.			Biological Process: carbohydrate metabolic process (GO:0005975), Biological Process: pentose-phosphate shunt (GO:0006098), Molecular Function: 6-phosphogluconolactonase activity (GO:0017057)	6-phosphogluconolactonase, DevB-type (IPR005900), Glucosamine/galactosamine-6-phosphate isomerase (IPR006148)	1.78975	Upregulation	9.28e-08	8.84e-07	1712.47	495.265
Os03g0733800	LOC_Os03g52340.1,LOC_Os03g52340.2	Endoplasmic reticulum oxidoreductin 1 family protein.			Biological Process: protein thiol-disulfide exchange (GO:0006467), Biological Process: oxidation-reduction process (GO:0055114), Cellular Component: endoplasmic reticulum membrane (GO:0005789), Molecular Function: oxidoreductase activity, acting on a sulfur group of donors, disulfide as acceptor (GO:0016671), Molecular Function: flavin adenine dinucleotide binding (GO:0050660)	Endoplasmic reticulum oxidoreductin 1 (IPR007266)	1.78905	Upregulation	2.08e-10	3.29e-09	841.071	243.519
Os02g0187700	LOC_Os02g09480.1	Similar to Myb-related protein B (B-Myb) (Myb-related protein 1) (XMYB1).			Biological Process: regulation of transcription, DNA-dependent (GO:0006355), Molecular Function: DNA binding (GO:0003677), Molecular Function: protein binding (GO:0005515)	SANT domain, DNA binding (IPR001005), Homeodomain-like (IPR009057), Homeodomain-related (IPR012287), Myb, DNA-binding (IPR014778), Myb transcription factor (IPR015495), Transcription regulator HTH, Myb-type, DNA-binding (IPR017930)	1.78805	Upregulation	3.25e-06	2.22e-05	1340.02	388.108
Os11g0542100	LOC_Os11g34020.1	Zinc finger, RING-type domain containing protein.			Molecular Function: protein binding (GO:0005515), Molecular Function: zinc ion binding (GO:0008270)	Zinc finger, RING-type (IPR001841), Zinc finger, RING/FYVE/PHD-type (IPR013083)	1.78646	Upregulation	1.01e-09	1.41e-08	39.9624	11.6116
Os08g0320500	None	Hypothetical conserved gene.					1.78559	Upregulation	2.33e-05	0.000129187	32.3526	9.4333
Os06g0665800	LOC_Os06g45500.1	Similar to heavy metal ATPase.			Biological Process: ATP biosynthetic process (GO:0006754), Biological Process: cation transport (GO:0006812), Biological Process: copper ion transport (GO:0006825), Biological Process: metabolic process (GO:0008152), Biological Process: metal ion transport (GO:0030001), Cellular Component: membrane (GO:0016020), Cellular Component: integral to membrane (GO:0016021), Molecular Function: nucleotide…	ATPase, P-type, H+ transporting proton pump (IPR000695), ATPase, P-type, K/Mg/Cd/Cu/Zn/Na/Ca/Na/H-transporter (IPR001757), Haloacid dehalogenase-like hydrolase (IPR005834), Heavy metal-associated domain, HMA (IPR006121), Heavy metal-associated domain, copper ion-binding (IPR006122), ATPase, P-type, heavy metal translocating (IPR006416), ATPase, P-type, ATPase-associated domain (IPR008250), Heavy-…	1.78411	Upregulation	9.41e-17	4.05e-15	487.169	141.645
Os02g0472700	LOC_Os02g27310.1	Similar to receptor-like serine-threonine protein kinase.			Biological Process: protein phosphorylation (GO:0006468), Molecular Function: protein kinase activity (GO:0004672), Molecular Function: protein serine/threonine kinase activity (GO:0004674), Molecular Function: protein tyrosine kinase activity (GO:0004713), Molecular Function: ATP binding (GO:0005524), Molecular Function: transferase activity, transferring phosphorus-containing groups (GO:0016772)	Protein kinase, catalytic domain (IPR000719), Serine/threonine-protein kinase, catalytic domain (IPR002290), Serine/threonine-protein kinase, active site (IPR008271), Protein kinase-like domain (IPR011009), Protein kinase, ATP binding site (IPR017441), Serine/threonine-protein kinase-like domain (IPR017442), Tyrosine-protein kinase, catalytic domain (IPR020635)	1.78397	Upregulation	4.61e-05	0.000238192	54.6125	15.897
Os01g0884400	LOC_Os01g66130.1	Armadillo domain containing protein.			Biological Process: protein ubiquitination (GO:0016567), Cellular Component: ubiquitin ligase complex (GO:0000151), Molecular Function: ubiquitin-protein ligase activity (GO:0004842), Molecular Function: binding (GO:0005488), Molecular Function: protein binding (GO:0005515)	Armadillo (IPR000225), U box domain (IPR003613), Armadillo-like helical (IPR011989), Zinc finger, RING/FYVE/PHD-type (IPR013083), Armadillo-type fold (IPR016024)	1.7835	Upregulation	3.6e-08	3.72e-07	186.114	54.198
Os01g0891700	LOC_Os01g66760.1	Leucine-rich repeat, N-terminal domain containing protein.			Molecular Function: protein binding (GO:0005515)	Leucine-rich repeat (IPR001611), Leucine-rich repeat-containing N-terminal, type 2 (IPR013210)	1.78242	Upregulation	4.16e-11	7.42e-10	85.3325	24.6882
Os02g0603700	LOC_Os02g39150.1,LOC_Os02g39155.1	Hypothetical conserved gene.					1.78171	Upregulation	9.27e-06	5.69e-05	71.2412	20.7807
Os04g0655300	LOC_Os04g56110.1,LOC_Os04g56110.2,LOC_Os04g56110.3	Protein kinase, core domain containing protein.			Biological Process: protein phosphorylation (GO:0006468), Molecular Function: protein kinase activity (GO:0004672), Molecular Function: protein serine/threonine kinase activity (GO:0004674), Molecular Function: ATP binding (GO:0005524), Molecular Function: transferase activity, transferring phosphorus-containing groups (GO:0016772)	Protein kinase, catalytic domain (IPR000719), Serine/threonine-protein kinase, active site (IPR008271), Protein kinase-like domain (IPR011009), Protein kinase, ATP binding site (IPR017441), Serine/threonine-protein kinase-like domain (IPR017442)	1.78107	Upregulation	1.76e-12	3.99e-11	1125.32	327.529
Os03g0184300	LOC_Os03g08600.1,LOC_Os03g08600.2	Conserved hypothetical protein.					1.78089	Upregulation	1.66e-06	1.21e-05	110.224	32.0657
Os03g0765400	LOC_Os03g55660.1,LOC_Os03g55670.1	Similar to nucleoporin p58/p45.					1.78043	Upregulation	5.9e-07	4.73e-06	159.16	46.3377
Os03g0693400	LOC_Os03g48710.1,LOC_Os03g48710.2,LOC_Os03g48710.3,LOC_Os03g48710.4	Protein of unknown function DUF538 family protein.				Protein of unknown function DUF538 (IPR007493)	1.77816	Upregulation	2.44e-19	1.4e-17	398.41	116.201
Os10g0208500	LOC_Os10g14180.1,LOC_Os10g14180.2,LOC_Os10g14180.3,LOC_Os10g14180.4,LOC_Os10g14180.5,LOC_Os10g14180.6,LOC_Os10g14180.7,LOC_Os10g14180.8,LOC_Os10g14180.9	Hypothetical protein.					1.77754	Upregulation	1.64e-13	4.36e-12	419.92	122.598
Os01g0777300	LOC_Os01g56940.1	DNA repair protein (XPGC)/yeast Rad family protein.			Biological Process: DNA repair (GO:0006281), Molecular Function: DNA binding (GO:0003677), Molecular Function: catalytic activity (GO:0003824), Molecular Function: nuclease activity (GO:0004518), Molecular Function: hydrolase activity, acting on ester bonds (GO:0016788)	DNA repair protein (XPGC)/yeast Rad (IPR006084), XPG N-terminal (IPR006085), XPG/RAD2 endonuclease (IPR006086), Helix-hairpin-helix motif, class 2 (IPR008918), XPG conserved site (IPR019974), 5&apos;-3&apos; exonuclease, C-terminal domain (IPR020045)	1.77691	Upregulation	1.43e-10	2.35e-09	45.7582	13.4327
Os02g0247800	LOC_Os02g14980.1,LOC_Os02g14980.2	Similar to calcium ion binding protein.					1.77404	Upregulation	1.1e-16	4.71e-15	470.679	137.516
Os03g0285300	LOC_Os03g17680.1	Conserved hypothetical protein.					1.77367	Upregulation	7.28e-14	2.06e-12	290.275	85.1151
Os03g0844301	None	Hypothetical gene.					1.77296	Upregulation	8.01e-06	4.98e-05	150.498	44.149
Os05g0566400	LOC_Os05g49140.1,LOC_Os05g49140.2,LOC_Os05g49140.3	Similar to Blast and wounding induced mitogen-activated protein kinase.			Biological Process: protein phosphorylation (GO:0006468), Molecular Function: protein kinase activity (GO:0004672), Molecular Function: protein serine/threonine kinase activity (GO:0004674), Molecular Function: MAP kinase activity (GO:0004707), Molecular Function: ATP binding (GO:0005524), Molecular Function: transferase activity, transferring phosphorus-containing groups (GO:0016772)	Protein kinase, catalytic domain (IPR000719), Serine/threonine-protein kinase, catalytic domain (IPR002290), MAP kinase, conserved site (IPR003527), Protein kinase-like domain (IPR011009), Protein kinase, ATP binding site (IPR017441), Serine/threonine-protein kinase-like domain (IPR017442)	1.77235	Upregulation	1.9e-11	3.64e-10	5663.35	1657.99
Os05g0431700	LOC_Os05g35650.1,LOC_Os05g35650.2	Similar to peptide transporter PTR2-B.			Biological Process: oligopeptide transport (GO:0006857), Cellular Component: membrane (GO:0016020), Molecular Function: transporter activity (GO:0005215)	Oligopeptide transporter (IPR000109), Major facilitator superfamily domain, general substrate transporter (IPR016196), PTR2 family proton/oligopeptide symporter, conserved site (IPR018456)	1.77173	Upregulation	2.33e-06	1.65e-05	143.072	41.7992
Os07g0181500	LOC_Os07g08390.2	Protein of unknown function DUF506, plant family protein.				Protein of unknown function DUF506, plant (IPR006502)	1.76866	Upregulation	3.73e-09	4.72e-08	1080.68	317.02
Os01g0787000	LOC_Os01g57730.1	Similar to Peroxidase (EC 1.11.1.7).			Biological Process: response to oxidative stress (GO:0006979), Biological Process: oxidation-reduction process (GO:0055114), Molecular Function: peroxidase activity (GO:0004601), Molecular Function: heme binding (GO:0020037)	Plant peroxidase (IPR000823), Haem peroxidase, plant/fungal/bacterial (IPR002016), Haem peroxidase (IPR010255), Peroxidases heam-ligand binding site (IPR019793)	1.76865	Upregulation	4.86e-06	3.19e-05	54.0477	15.894
Os02g0139000	LOC_Os02g04640.1	Transcription factor, Regulation of Pi signaling and homeostasis, Tolerance to low-Pi stress	PHR3, OsPHR3, Os-PHR3	PHOSPHATE STARVATION RESPONSE 3, Phosphate Starvation Response3, PHOSPHATE RESPONSE3	Molecular Function: DNA binding (GO:0003677)	Homeodomain-like (IPR009057), SANT/Myb domain (IPR001005), Myb domain (IPR017930), Myb domain, plants (IPR006447), MYB-CC type transcription factor, LHEQLE-containing domain (IPR025756)	1.76329	Upregulation	1.02e-09	1.43e-08	228.842	67.3696
Os02g0758800	LOC_Os02g52180.1	Cupredoxin domain containing protein.			Molecular Function: copper ion binding (GO:0005507), Molecular Function: electron carrier activity (GO:0009055)	Plastocyanin-like (IPR003245), Cupredoxin (IPR008972)	1.76252	Upregulation	5.69e-11	9.89e-10	57.5997	16.9178
Os10g0554050	None	Non-protein coding transcript.					1.75553	Upregulation	3.41e-09	4.37e-08	342.342	101.54
Os11g0592200	LOC_Os11g37970.1	Similar to Chitin-binding allergen Bra r 2 (Fragments).			Biological Process: defense response to bacterium (GO:0042742), Biological Process: defense response to fungus (GO:0050832)	Barwin (IPR001153), Barwin-related endoglucanase (IPR009009), Barwin-like endoglucanase (IPR014733)	1.75533	Upregulation	0.000666618	0.0025069	470.159	139.257
Os07g0515100	LOC_Os07g33110.1,LOC_Os07g33110.2,LOC_Os07g33110.3,LOC_Os07g33110.4,LOC_Os07g33110.5	Calcium-dependent protein kinase, isoform 2 (EC 2.7.1.-) (CDPK 2).			Biological Process: protein phosphorylation (GO:0006468), Molecular Function: protein kinase activity (GO:0004672), Molecular Function: protein serine/threonine kinase activity (GO:0004674), Molecular Function: protein tyrosine kinase activity (GO:0004713), Molecular Function: calcium ion binding (GO:0005509), Molecular Function: ATP binding (GO:0005524), Molecular Function: transferase activity,…	Protein kinase, catalytic domain (IPR000719), Calcium-binding EF-hand (IPR002048), Serine/threonine-protein kinase, catalytic domain (IPR002290), Serine/threonine-protein kinase, active site (IPR008271), Protein kinase-like domain (IPR011009), EF-hand-like domain (IPR011992), Protein kinase, ATP binding site (IPR017441), Serine/threonine-protein kinase-like domain (IPR017442), EF-Hand 1, calcium-…	1.7525	Upregulation	1.29e-22	1.09e-20	1563.18	463.849
Os02g0139900	None	Hypothetical protein.					1.75227	Upregulation	8.2e-09	9.67e-08	47.8241	14.3507
Os07g0538700	LOC_Os07g35410.1	Hypothetical conserved gene.			Biological Process: protein phosphorylation (GO:0006468), Molecular Function: protein kinase activity (GO:0004672), Molecular Function: protein serine/threonine kinase activity (GO:0004674), Molecular Function: protein tyrosine kinase activity (GO:0004713), Molecular Function: ATP binding (GO:0005524), Molecular Function: transferase activity, transferring phosphorus-containing groups (GO:0016772)	Protein kinase, catalytic domain (IPR000719), Serine/threonine-protein kinase, catalytic domain (IPR002290), Gnk2-homologous domain (IPR002902), Serine/threonine-protein kinase, active site (IPR008271), Protein kinase-like domain (IPR011009), Concanavalin A-like lectin/glucanase, subgroup (IPR013320), Protein kinase, ATP binding site (IPR017441), Serine/threonine-protein kinase-like domain (IPR01…	1.7495	Upregulation	6.85e-09	8.23e-08	92.3784	27.6086
Os12g0570400	LOC_Os12g38250.1	Conserved hypothetical protein.					1.74724	Upregulation	5.98e-06	3.85e-05	43.9243	13.0053
Os10g0509100	LOC_Os10g36550.1,LOC_Os10g36550.2,LOC_Os10g36550.3	Similar to predicted protein.					1.74635	Upregulation	2.84e-07	2.43e-06	5471	1630.78
Os02g0810425	None	Non-protein coding transcript.					1.74619	Upregulation	3.47e-06	2.36e-05	31.251	9.3384
Os03g0179950	LOC_Os03g08220.1	Non-protein coding transcript.					1.74547	Upregulation	2.82e-06	1.95e-05	52.6453	15.6755
Os04g0547900	LOC_Os04g46280.1	Anti-sense to fibroblast growth factor protein GFG family protein.			Molecular Function: hydrolase activity (GO:0016787)	NUDIX hydrolase domain (IPR000086), Nudix hydrolase 6-like (IPR003293), NUDIX hydrolase domain-like (IPR015797), NUDIX hydrolase, conserved site (IPR020084)	1.74367	Upregulation	2.24e-15	8.01e-14	11970	3574.55
Os04g0447100	LOC_Os04g37430.1	Similar to Lipoxygenase.			Biological Process: oxidation-reduction process (GO:0055114), Molecular Function: iron ion binding (GO:0005506), Molecular Function: protein binding (GO:0005515), Molecular Function: lipoxygenase activity (GO:0016165), Molecular Function: oxidoreductase activity, acting on single donors with incorporation of molecular oxygen, incorporation of two atoms of oxygen (GO:0016702), Molecular Function: …	Lipoxygenase (IPR000907), Lipoxygenase, LH2 (IPR001024), Lipoxygenase, plant (IPR001246), Lipase/lipooxygenase, PLAT/LH2 (IPR008976), Lipoxygenase, C-terminal (IPR013819), Lipoxygenase, iron binding site (IPR020833), Lipoxygenase, conserved site (IPR020834)	1.74328	Upregulation	3.52e-07	2.94e-06	1989.24	594.336
Os04g0583000	LOC_Os04g49360.1	Conserved hypothetical protein.					1.74159	Upregulation	1.65e-07	1.48e-06	186.946	55.9406
Os03g0850200	LOC_Os03g63310.1	Similar to Cytochrome P450.			Biological Process: oxidation-reduction process (GO:0055114), Molecular Function: iron ion binding (GO:0005506), Molecular Function: electron carrier activity (GO:0009055), Molecular Function: oxidoreductase activity, acting on paired donors, with incorporation or reduction of molecular oxygen (GO:0016705), Molecular Function: heme binding (GO:0020037)	Cytochrome P450 (IPR001128), Cytochrome P450, E-class, group I (IPR002401)	1.74088	Upregulation	1.73e-06	1.26e-05	130.846	39.0478
Os08g0529100	LOC_Os08g41730.1	Similar to Proteasome subunit beta type 1 (EC 3.4.25.1) (20S proteasome alpha subunit F) (20S proteasome subunit beta-6).			Biological Process: proteolysis involved in cellular protein catabolic process (GO:0051603), Cellular Component: proteasome core complex (GO:0005839), Molecular Function: endopeptidase activity (GO:0004175), Molecular Function: threonine-type endopeptidase activity (GO:0004298)	Proteasome, subunit alpha/beta (IPR001353), Proteasome, beta-type subunit, conserved site (IPR016050), Proteasome B-type subunit (IPR023333)	1.74071	Upregulation	3.48e-09	4.45e-08	58.701	17.7197
Os04g0531900	LOC_Os04g44950.1	Short-chain dehydrogenase/reductase SDR domain containing protein.			Biological Process: metabolic process (GO:0008152), Molecular Function: nucleotide binding (GO:0000166), Molecular Function: oxidoreductase activity (GO:0016491)	Short-chain dehydrogenase/reductase SDR (IPR002198), Glucose/ribitol dehydrogenase (IPR002347), NAD(P)-binding domain (IPR016040)	1.73848	Upregulation	6.53e-24	6.25e-22	827.657	247.83
Os03g0157900	LOC_Os03g06200.1	Phosphoserine aminotransferase, chloroplast precursor (EC 2.6.1.52) (PSAT).			Biological Process: L-serine biosynthetic process (GO:0006564), Biological Process: metabolic process (GO:0008152), Molecular Function: catalytic activity (GO:0003824), Molecular Function: O-phospho-L-serine:2-oxoglutarate aminotransferase activity (GO:0004648), Molecular Function: pyridoxal phosphate binding (GO:0030170)	Aminotransferase, class V/Cysteine desulfurase (IPR000192), Phosphoserine aminotransferase, subgroup (IPR003248), Pyridoxal phosphate-dependent transferase, major region, subdomain 1 (IPR015421), Pyridoxal phosphate-dependent transferase, major region, subdomain 2 (IPR015422), Pyridoxal phosphate-dependent transferase, major domain (IPR015424), Aminotransferase class-V pyridoxal-phosphate binding…	1.73843	Upregulation	3.45e-10	5.27e-09	732.964	219.622
Os09g0455500	LOC_Os09g28230.1	Alpha/beta hydrolase fold-3 domain containing protein.			Biological Process: metabolic process (GO:0008152), Molecular Function: hydrolase activity (GO:0016787)	Alpha/beta hydrolase fold-3 (IPR013094)	1.73733	Upregulation	1.29e-13	3.51e-12	484.689	145.285
Os01g0256500	LOC_Os01g15270.1	Similar to ZnI.					1.73431	Upregulation	2.12e-05	0.000118948	23324.5	7010.36
Os02g0769200	LOC_Os02g53000.1,LOC_Os02g53000.2	Similar to erwinia induced protein 1.			Biological Process: cell wall macromolecule catabolic process (GO:0016998)	Peptidoglycan-binding lysin domain (IPR018392)	1.7337	Upregulation	7.07e-06	4.46e-05	31.1075	9.35629
Os02g0313700	LOC_Os02g20970.1	Similar to NTMC2T6.1/NTMC2TYPE6.1.					1.73181	Upregulation	3.03e-11	5.56e-10	859.47	258.933
Os01g0925700	LOC_Os01g70130.1,LOC_Os01g70130.2	Similar to predicted protein.			Biological Process: protein phosphorylation (GO:0006468), Molecular Function: protein kinase activity (GO:0004672), Molecular Function: protein serine/threonine kinase activity (GO:0004674), Molecular Function: ATP binding (GO:0005524), Molecular Function: transferase activity, transferring phosphorus-containing groups (GO:0016772)	Protein kinase, catalytic domain (IPR000719), Serine/threonine-protein kinase, catalytic domain (IPR002290), Serine/threonine-protein kinase, active site (IPR008271), Protein kinase-like domain (IPR011009), Serine/threonine-protein kinase-like domain (IPR017442)	1.72782	Upregulation	4.81e-18	2.42e-16	662.12	199.963
Os04g0525200	LOC_Os04g44354.1,LOC_Os04g44354.2,LOC_Os04g44354.4	UDP-glucuronosyl/UDP-glucosyltransferase family protein.			Biological Process: metabolic process (GO:0008152), Molecular Function: transferase activity, transferring hexosyl groups (GO:0016758)	UDP-glucuronosyl/UDP-glucosyltransferase (IPR002213)	1.72748	Upregulation	1.95e-10	3.11e-09	255.989	77.4967
Os06g0118700	LOC_Os06g02780.1	Peptidase A1 domain containing protein.			Biological Process: proteolysis (GO:0006508), Molecular Function: aspartic-type endopeptidase activity (GO:0004190)	Peptidase A1 (IPR001461), Peptidase aspartic, catalytic (IPR009007), Peptidase aspartic (IPR021109)	1.72744	Upregulation	0.000169371	0.000749498	117.619	35.5344
Os03g0224200	LOC_Os03g12350.1,LOC_Os03g12350.2,LOC_Os03g12350.4	B-type response regulator, Cytokinin signaling	RR21, OsRR21, Rrb1, Orr1, OsRR19, OsRRB1, ORR1	B-TYPE RESPONSE REGULATOR 1, B-type response regulator 1, B-type RR 1, ORYZA SATIVA RESPONSE REGULATOR 1	Biological Process: two-component signal transduction system (phosphorelay) (GO:0000160), Biological Process: regulation of transcription, DNA-dependent (GO:0006355), Molecular Function: two-component response regulator activity (GO:0000156), Molecular Function: DNA binding (GO:0003677), Molecular Function: protein binding (GO:0005515)	Signal transduction response regulator, receiver domain (IPR001789), Myb-like DNA-binding domain, SHAQKYF class (IPR006447), Homeodomain-like (IPR009057), CheY-like superfamily (IPR011006), Homeodomain-related (IPR012287), Myb, DNA-binding (IPR014778), Response regulator, plant B-type (IPR017053), Transcription regulator HTH, Myb-type, DNA-binding (IPR017930)	1.72724	Upregulation	7.77e-15	2.52e-13	4830.59	1459.18
Os01g0242600	LOC_Os01g14050.1,LOC_Os01g14050.2	C2 calcium-dependent membrane targeting domain containing protein.			Molecular Function: protein binding (GO:0005515)	C2 calcium-dependent membrane targeting (IPR000008), C2 calcium/lipid-binding domain, CaLB (IPR008973), C2 membrane targeting protein (IPR018029)	1.7264	Upregulation	5.09e-23	4.57e-21	1010.3	305.16
Os04g0628200	LOC_Os04g53630.1,LOC_Os04g53640.1	Similar to H0303G06.9 protein.			Molecular Function: binding (GO:0005488)	Pentatricopeptide repeat (IPR002885), Tetratricopeptide-like helical (IPR011990)	1.72581	Upregulation	6.01e-05	0.000300773	30.704	9.25209
Os04g0677400	LOC_Os04g58100.1	Protein of unknown function DUF639 family protein.					1.7257	Upregulation	0.000333263	0.00136366	37.5345	11.2616
Os05g0566300	LOC_Os05g49130.1,LOC_Os05g49130.2	PRC-barrel domain containing protein.			Biological Process: rRNA processing (GO:0006364), Cellular Component: ribosome (GO:0005840), Molecular Function: ribosome binding (GO:0043022)	RimM protein (IPR002676), PRC-barrel (IPR007903), Translation elongation/initiation factor/Ribosomal, beta-barrel (IPR009000), PRC-barrel-like (IPR011033), 16S rRNA processing protein RimM (IPR011961)	1.72548	Upregulation	1.07e-05	6.41e-05	41.0139	12.4233
Os02g0755400	LOC_Os02g51890.1,LOC_Os02g51890.2	Similar to RNA recognition motif-containing protein SEB-4.			Molecular Function: nucleotide binding (GO:0000166), Molecular Function: nucleic acid binding (GO:0003676)	RNA recognition motif domain (IPR000504), Nucleotide-binding, alpha-beta plait (IPR012677)	1.72545	Upregulation	1.07e-17	5.11e-16	125.687	38.1503
Os11g0661900	None	Conserved hypothetical protein.					1.72453	Upregulation	6.67e-05	0.000330111	134.131	40.6787
Os07g0550500	LOC_Os07g36544.1,LOC_Os07g36544.2	Hypothetical conserved gene.			Biological Process: protein phosphorylation (GO:0006468), Biological Process: recognition of pollen (GO:0048544), Molecular Function: protein kinase activity (GO:0004672), Molecular Function: protein serine/threonine kinase activity (GO:0004674), Molecular Function: protein tyrosine kinase activity (GO:0004713), Molecular Function: ATP binding (GO:0005524), Molecular Function: sugar binding (GO:0…	Protein kinase, catalytic domain (IPR000719), S-locus glycoprotein (IPR000858), Serine-threonine/tyrosine-protein kinase (IPR001245), Bulb-type lectin domain (IPR001480), Serine/threonine-protein kinase, catalytic domain (IPR002290), Apple-like (IPR003609), Serine/threonine-protein kinase, active site (IPR008271), Protein kinase-like domain (IPR011009), PAN-2 domain (IPR013227), Tyrosine-protein …	1.7228	Upregulation	5.63e-07	4.54e-06	116.533	35.2491
Os09g0125900	LOC_Os09g03939.1,LOC_Os09g03939.2	Similar to PDR15 ABC transporter.			Cellular Component: membrane (GO:0016020), Molecular Function: nucleotide binding (GO:0000166), Molecular Function: nucleoside-triphosphatase activity (GO:0017111)	ATPase, AAA+ type, core (IPR003593), ABC-2 type transporter (IPR013525)	1.72278	Upregulation	2.8e-07	2.4e-06	96.6981	29.3107
Os04g0434800	LOC_Os04g35520.1,LOC_Os04g35520.2,LOC_Os04g35520.3,LOC_Os04g35520.4	Similar to Thylakoid-bound ascorbate peroxidase (EC 1.11.1.11) (Fragment).			Biological Process: response to oxidative stress (GO:0006979), Biological Process: oxidation-reduction process (GO:0055114), Molecular Function: peroxidase activity (GO:0004601), Molecular Function: heme binding (GO:0020037)	Haem peroxidase, plant/fungal/bacterial (IPR002016), Plant ascorbate peroxidase (IPR002207), Haem peroxidase (IPR010255), Peroxidases heam-ligand binding site (IPR019793)	1.72152	Upregulation	8.97e-15	2.85e-13	323.121	98.1161
Os01g0706900	LOC_Os01g51060.1	Similar to Auxin amidohydrolase.			Biological Process: metabolic process (GO:0008152), Molecular Function: hydrolase activity (GO:0016787)	Peptidase M20 (IPR002933), Peptidase M20, dimerisation (IPR011650), Amidohydrolase (IPR017439)	1.72132	Upregulation	7.54e-23	6.63e-21	438.512	133.046
Os03g0815200	LOC_Os03g60090.1,LOC_Os03g60090.2	Similar to Methylenetetrahydrofolate reductase (EC 1.5.1.20).			Biological Process: methionine metabolic process (GO:0006555), Biological Process: oxidation-reduction process (GO:0055114), Molecular Function: methylenetetrahydrofolate reductase (NADPH) activity (GO:0004489)	Methylenetetrahydrofolate reductase (IPR003171), Eukaryotic-type methylenetetrahydrofolate reductase (IPR004621)	1.71906	Upregulation	4.03e-16	1.61e-14	3955.31	1201.16
Os12g0178000	LOC_Os12g07810.1	Similar to Aldehyde dehydrogenase family protein, expressed.			Biological Process: cellular aldehyde metabolic process (GO:0006081), Biological Process: metabolic process (GO:0008152), Biological Process: oxidation-reduction process (GO:0055114), Molecular Function: aldehyde dehydrogenase [NAD(P)+] activity (GO:0004030), Molecular Function: oxidoreductase activity (GO:0016491), Molecular Function: oxidoreductase activity, acting on the aldehyde or oxo group …	Aldehyde dehydrogenase NAD(P)-dependent (IPR012394), Aldehyde dehydrogenase domain (IPR015590), Aldehyde/histidinol dehydrogenase (IPR016161), Aldehyde dehydrogenase, N-terminal (IPR016162), Aldehyde dehydrogenase, C-terminal (IPR016163)	1.71797	Upregulation	0.00022996	0.000982247	98.5032	29.8854
Os01g0571000	LOC_Os01g38990.1	Mitochondrial carrier protein domain containing protein.			Biological Process: transport (GO:0006810), Biological Process: transmembrane transport (GO:0055085), Cellular Component: mitochondrial inner membrane (GO:0005743), Molecular Function: binding (GO:0005488)	Mitochondrial carrier protein (IPR002067), Mitochondrial substrate/solute carrier (IPR018108), Mitochondrial carrier domain (IPR023395)	1.71549	Upregulation	2.6e-15	9.19e-14	635.677	193.728
Os12g0639600	LOC_Os12g44230.1,LOC_Os12g44230.2	Similar to Hedgehog-interacting-like protein.					1.71497	Upregulation	1.27e-06	9.46e-06	62.2469	19.1046
Os12g0105600	LOC_Os12g01490.1	Similar to Phosphate starvation regulator protein (Regulatory protein of P- starvation acclimation response Psr1).			Biological Process: regulation of transcription, DNA-dependent (GO:0006355), Molecular Function: DNA binding (GO:0003677), Molecular Function: protein binding (GO:0005515)	Myb-like DNA-binding domain, SHAQKYF class (IPR006447), Homeodomain-like (IPR009057), Homeodomain-related (IPR012287), Myb, DNA-binding (IPR014778), Transcription regulator HTH, Myb-type, DNA-binding (IPR017930)	1.71461	Upregulation	7.14e-08	6.97e-07	78.1633	23.8757
Os06g0291100	LOC_Os06g18790.1	Non-protein coding transcript.					1.71318	Upregulation	5.52e-05	0.000279308	31.039	9.43851
Os01g0752200	LOC_Os01g54860.1	Enoyl-CoA hydratase/isomerase, Regulation of grain number and the yield	NOG1	NUMBER OF GRAINS 1	Molecular Function: 3-hydroxyisobutyryl-CoA hydrolase activity (GO:0003860)	ClpP/crotonase-like domain superfamily (IPR029045), Enoyl-CoA hydratase/isomerase, HIBYL-CoA-H type (IPR032259)	1.71296	Upregulation	1.36e-13	3.66e-12	547.932	167.031
Os10g0415300	LOC_Os10g28000.1	Similar to Chloroplastic glutathione reductase.			Biological Process: cell redox homeostasis (GO:0045454), Biological Process: oxidation-reduction process (GO:0055114), Cellular Component: cytoplasm (GO:0005737), Molecular Function: oxidoreductase activity (GO:0016491), Molecular Function: flavin adenine dinucleotide binding (GO:0050660)	Pyridine nucleotide-disulphide oxidoreductase, dimerisation (IPR004099), FAD-dependent pyridine nucleotide-disulphide oxidoreductase (IPR013027), FAD/NAD-linked reductase, dimerisation (IPR016156), Pyridine nucleotide-disulphide oxidoreductase, FAD/NAD(P)-binding domain (IPR023753)	1.71294	Upregulation	6.54e-06	4.17e-05	52.863	16.1907
Os03g0737300	LOC_Os03g52720.1	HAD-superfamily phosphatase, subfamily IIIC domain containing protein.			Molecular Function: phosphatase activity (GO:0016791)	HAD-superfamily phosphatase, subfamily IIIC (IPR010033), Magnesium-dependent phosphatase-1, eukaryotic/arcaheal type (IPR010036), HAD-like domain (IPR023214), Magnesium-dependent phosphatase-1, eukaryotic type (IPR024734)	1.7116	Upregulation	4.18e-06	2.79e-05	52.9339	16.2588
Os03g0326100	LOC_Os03g20949.1,LOC_Os03g20949.2	Phospholipid-transporting ATPase 1 (EC 3.6.3.1) (Aminophospholipid flippase 1).			Biological Process: phospholipid transport (GO:0015914), Cellular Component: integral to membrane (GO:0016021), Molecular Function: nucleotide binding (GO:0000166), Molecular Function: magnesium ion binding (GO:0000287), Molecular Function: phospholipid-translocating ATPase activity (GO:0004012), Molecular Function: ATP binding (GO:0005524), Molecular Function: metal ion binding (GO:0046872)	ATPase, P-type, phospholipid-translocating, flippase (IPR006539), ATPase, P-type, ATPase-associated domain (IPR008250), ATPase, P-type phosphorylation site (IPR018303), HAD-like domain (IPR023214), ATPase, P-type, cytoplasmic domain N (IPR023299), ATPase, P-type, cytoplasmic transduction domain A (IPR023300)	1.70885	Upregulation	1.29e-09	1.78e-08	141.866	43.4636
Os01g0699400	LOC_Os01g50400.1	Serine/threonine protein kinase domain containing protein.			Biological Process: protein phosphorylation (GO:0006468), Molecular Function: protein kinase activity (GO:0004672), Molecular Function: protein serine/threonine kinase activity (GO:0004674), Molecular Function: protein tyrosine kinase activity (GO:0004713), Molecular Function: ATP binding (GO:0005524), Molecular Function: transferase activity, transferring phosphorus-containing groups (GO:0016772)	Protein kinase, catalytic domain (IPR000719), Serine/threonine-protein kinase, catalytic domain (IPR002290), Serine/threonine-protein kinase, active site (IPR008271), Protein kinase-like domain (IPR011009), Protein kinase, ATP binding site (IPR017441), Serine/threonine-protein kinase-like domain (IPR017442), Tyrosine-protein kinase, catalytic domain (IPR020635)	1.70579	Upregulation	1.75e-07	1.57e-06	721.972	221.451
Os05g0367400	LOC_Os05g30454.1	Thiamin pyrophosphokinase, eukaryotic domain containing protein.			Biological Process: thiamine metabolic process (GO:0006772), Biological Process: thiamine diphosphate biosynthetic process (GO:0009229), Molecular Function: thiamine diphosphokinase activity (GO:0004788), Molecular Function: ATP binding (GO:0005524)	Thiamin pyrophosphokinase (IPR006282), Thiamin pyrophosphokinase, catalytic domain (IPR007371), Thiamin pyrophosphokinase, vitamin B1-binding domain (IPR007373), Thiamin pyrophosphokinase, eukaryotic (IPR016966)	1.70354	Upregulation	7.38e-09	8.8e-08	345.398	106.169
Os03g0103400	None	GRAS transcription factor domain containing protein.				Transcription factor GRAS (IPR005202)	1.70333	Upregulation	2.76e-07	2.37e-06	57.8873	17.877
Os02g0673600	LOC_Os02g45180.1	ORMDL family protein.			Cellular Component: integral to membrane (GO:0016021)	ORMDL (IPR007203)	1.70093	Upregulation	2.79e-14	8.35e-13	362.874	111.529
Os07g0676900	LOC_Os07g47990.1,LOC_Os07g47990.2	Similar to Peroxidase (EC 1.11.1.7).			Biological Process: response to oxidative stress (GO:0006979), Biological Process: oxidation-reduction process (GO:0055114), Molecular Function: peroxidase activity (GO:0004601), Molecular Function: heme binding (GO:0020037)	Plant peroxidase (IPR000823), Haem peroxidase, plant/fungal/bacterial (IPR002016), Haem peroxidase (IPR010255), Peroxidases heam-ligand binding site (IPR019793), Peroxidase, active site (IPR019794)	1.70072	Upregulation	1.53e-08	1.71e-07	287.872	88.6815
Os10g0574800	LOC_Os10g42420.1	Similar to ARF GAP-like zinc finger-containing protein ZIGA2 (Fragment).			Biological Process: regulation of ARF GTPase activity (GO:0032312), Molecular Function: ARF GTPase activator activity (GO:0008060), Molecular Function: zinc ion binding (GO:0008270)	Arf GTPase activating protein (IPR001164)	1.7006	Upregulation	1.37e-25	1.6e-23	1478.36	454.859
Os01g0868000	LOC_Os01g64790.1	AP2/ERF transcription factor, Abiotic stress response, Salt stress response	ERF99, OsEREBP2, EREBP2, OsERF#099, OsERF099, OsERF99, AP2/EREBP#080, AP2/EREBP80	ETHYLENE RESPONSE FACTOR 99, ethylene response factor 99, APETALA2/ethylene-responsive element binding protein 80, ETHYLENE-RESPONSIVE ELEMENT BINDING PROTEIN2	Biological Process: regulation of transcription, DNA-templated (GO:0006355), Molecular Function: DNA binding (GO:0003677), Molecular Function: transcription factor activity, sequence-specific DNA binding (GO:0003700)	DNA-binding domain (IPR016177), AP2/ERF domain (IPR001471)	1.70024	Upregulation	1.47e-07	1.35e-06	906.481	279.128
Os02g0132950	None	Hypothetical gene.					1.69901	Upregulation	7.6e-14	2.13e-12	1106.64	341.102
Os05g0156700	LOC_Os05g06460.1	Similar to Dihydrolipoyl dehydrogenase.			Biological Process: cell redox homeostasis (GO:0045454), Biological Process: oxidation-reduction process (GO:0055114), Cellular Component: cytoplasm (GO:0005737), Molecular Function: electron carrier activity (GO:0009055), Molecular Function: oxidoreductase activity (GO:0016491), Molecular Function: flavin adenine dinucleotide binding (GO:0050660)	Fumarate reductase/succinate dehydrogenase flavoprotein, N-terminal (IPR003953), Pyridine nucleotide-disulphide oxidoreductase, dimerisation (IPR004099), FAD/NAD-linked reductase, dimerisation (IPR016156)	1.69897	Upregulation	6.79e-07	5.36e-06	132.842	40.8727
Os07g0593400	LOC_Os07g40320.1	Similar to golgi transport 1 protein B.			Biological Process: vesicle-mediated transport (GO:0016192)	Vesicle transport protein, Got1/SFT2-like (IPR007305)	1.69843	Upregulation	0.00353418	0.0106105	42.6092	13.2107
Os03g0123800	LOC_Os03g03200.1,LOC_Os03g03200.2	Similar to Hydrolase.					1.69819	Upregulation	4e-08	4.08e-07	868.255	267.709
Os01g0821600	LOC_Os01g60640.1	WRKY transcription factor 48-like protein (WRKY transcription factor 21).			Biological Process: regulation of transcription, DNA-dependent (GO:0006355), Molecular Function: sequence-specific DNA binding transcription factor activity (GO:0003700), Molecular Function: sequence-specific DNA binding (GO:0043565)	DNA-binding WRKY (IPR003657)	1.6975	Upregulation	0.00122446	0.00427279	309.079	95.4085
Os03g0154000	LOC_Os03g05910.1,LOC_Os03g05910.2,LOC_Os03g05910.3	Aromatic-ring hydroxylase family protein.			Biological Process: metabolic process (GO:0008152), Molecular Function: oxidoreductase activity (GO:0016491)	Monooxygenase, FAD-binding (IPR002938), Aromatic-ring hydroxylase-like (IPR003042)	1.69729	Upregulation	2.02e-11	3.85e-10	65.2719	20.1524
Os06g0475500	LOC_Os06g28144.1	Conserved hypothetical protein.					1.69604	Upregulation	3.38e-11	6.16e-10	237.82	73.1064
Os11g0182100	LOC_Os11g07950.1	Protein of unknown function DUF688 domain containing protein.				Protein of unknown function DUF688 (IPR007789)	1.69392	Upregulation	7.7e-14	2.16e-12	189.712	58.615
Os09g0538600	LOC_Os09g36750.1,LOC_Os09g36750.2	Similar to Peroxisome type ascorbate peroxidase.			Biological Process: response to oxidative stress (GO:0006979), Biological Process: oxidation-reduction process (GO:0055114), Molecular Function: peroxidase activity (GO:0004601), Molecular Function: heme binding (GO:0020037)	Haem peroxidase, plant/fungal/bacterial (IPR002016), Plant ascorbate peroxidase (IPR002207), Haem peroxidase (IPR010255)	1.69188	Upregulation	4.51e-10	6.73e-09	89.8132	27.9168
Os03g0657400	LOC_Os03g45450.1	Hypothetical conserved gene.			Biological Process: regulation of transcription, DNA-dependent (GO:0006355), Molecular Function: sequence-specific DNA binding transcription factor activity (GO:0003700), Molecular Function: sequence-specific DNA binding (GO:0043565)	DNA-binding WRKY (IPR003657)	1.69137	Upregulation	0.00211539	0.00683145	60.1011	18.7059
Os02g0178500	LOC_Os02g08190.1	Similar to DEM2.			Molecular Function: protein binding (GO:0005515)	Vacuolar import/degradation, Vid27-related (IPR013863), WD40/YVTN repeat-like-containing domain (IPR015943)	1.68653	Upregulation	2.19e-07	1.92e-06	64.9735	20.2507
Os01g0307686	LOC_Os01g20206.1	Similar to embryonic abundant protein-like.					1.68553	Upregulation	3.31e-08	3.45e-07	576.606	179.412
Os01g0780800	LOC_Os01g57240.1	SAND domain containing protein.			Cellular Component: nucleus (GO:0005634), Molecular Function: DNA binding (GO:0003677)	SAND domain (IPR000770), Developmental regulator, ULTRAPETALA (IPR020533)	1.68529	Upregulation	1.46e-08	1.64e-07	396.024	123.188
Os03g0802500	LOC_Os03g58790.1	ATPase, AAA-type, core domain containing protein.			Molecular Function: nucleotide binding (GO:0000166), Molecular Function: ATP binding (GO:0005524), Molecular Function: nucleoside-triphosphatase activity (GO:0017111)	ATPase, AAA+ type, core (IPR003593), ATPase, AAA-type, core (IPR003959), ATPase, AAA-type, conserved site (IPR003960)	1.68352	Upregulation	0.00251067	0.00791332	479.451	149.366
Os04g0676400	LOC_Os04g57970.1	Similar to H0101F08.4 protein.				Protein of unknown function DUF761, plant (IPR008480)	1.6796	Upregulation	6.36e-08	6.25e-07	80.7333	25.1246
Os04g0103500	LOC_Os04g01310.1	Serine/threonine protein kinase-related domain containing protein.			Biological Process: protein phosphorylation (GO:0006468), Biological Process: recognition of pollen (GO:0048544), Molecular Function: protein kinase activity (GO:0004672), Molecular Function: protein serine/threonine kinase activity (GO:0004674), Molecular Function: ATP binding (GO:0005524), Molecular Function: sugar binding (GO:0005529), Molecular Function: transferase activity, transferring pho…	Protein kinase, catalytic domain (IPR000719), S-locus glycoprotein (IPR000858), Bulb-type lectin domain (IPR001480), Apple-like (IPR003609), Serine/threonine-protein kinase, active site (IPR008271), Protein kinase-like domain (IPR011009), PAN-2 domain (IPR013227), Protein kinase, ATP binding site (IPR017441), Serine/threonine-protein kinase-like domain (IPR017442), S-receptor-like serine/threonin…	1.67919	Upregulation	7.44e-09	8.85e-08	41.785	13.0139
Os05g0382900	LOC_Os05g31760.1	Annexin family protein.			Molecular Function: calcium ion binding (GO:0005509), Molecular Function: calcium-dependent phospholipid binding (GO:0005544)	Annexin (IPR001464), Annexin, plant (IPR009118), Annexin repeat, conserved site (IPR018252), Annexin repeat (IPR018502)	1.67476	Upregulation	2.2e-11	4.18e-10	1878.53	588.427
Os02g0324200	LOC_Os02g21870.1	Conserved hypothetical protein.					1.67365	Upregulation	3.19e-15	1.11e-13	537.317	168.248
Os01g0765000	LOC_Os01g55974.1,LOC_Os01g55974.2,LOC_Os01g55974.3	Putative dCMP deaminase, Chloroplast development	ST2, st2(gw), gw, st2	STRIPE 2, stripe2, stripe 2, stripe-2	Molecular Function: catalytic activity (GO:0003824), Molecular Function: zinc ion binding (GO:0008270), Molecular Function: hydrolase activity (GO:0016787)	Deoxycytidylate deaminase-related (IPR015517), CMP/dCMP deaminase, zinc-binding (IPR002125), Cytidine deaminase-like (IPR016193), APOBEC/CMP deaminase, zinc-binding (IPR016192)	1.67312	Upregulation	1.65e-06	1.2e-05	48.5261	15.2987
Os08g0557600	LOC_Os08g44340.1	Similar to Monodehydroascorbate reductase (EC 1.6.5.4) (MDAR) (Ascorbate free radical reductase) (AFR reductase).			Biological Process: cell redox homeostasis (GO:0045454), Biological Process: oxidation-reduction process (GO:0055114), Cellular Component: cytoplasm (GO:0005737), Molecular Function: oxidoreductase activity (GO:0016491), Molecular Function: flavin adenine dinucleotide binding (GO:0050660)	Pyridine nucleotide-disulphide oxidoreductase, NAD-binding domain (IPR001327), Pyridine nucleotide-disulphide oxidoreductase, dimerisation (IPR004099), FAD-dependent pyridine nucleotide-disulphide oxidoreductase (IPR013027), FAD/NAD-linked reductase, dimerisation (IPR016156), Pyridine nucleotide-disulphide oxidoreductase, FAD/NAD(P)-binding domain (IPR023753)	1.67219	Upregulation	3.57e-10	5.43e-09	1170.94	367.422
Os02g0173200	LOC_Os02g07690.1	VQ domain containing protein.				VQ (IPR008889)	1.67173	Upregulation	1.94e-11	3.72e-10	1223.07	384.139
Os10g0491400	LOC_Os10g34940.1	Conserved hypothetical protein.					1.67143	Upregulation	0.000716934	0.00267293	165.622	51.9869
Os05g0578500	LOC_Os05g50250.1	NAD(P)-binding domain containing protein.			Biological Process: steroid biosynthetic process (GO:0006694), Biological Process: oxidation-reduction process (GO:0055114), Molecular Function: nucleotide binding (GO:0000166), Molecular Function: 3-beta-hydroxy-delta5-steroid dehydrogenase activity (GO:0003854), Molecular Function: oxidoreductase activity, acting on the CH-OH group of donors, NAD or NADP as acceptor (GO:0016616)	3-beta hydroxysteroid dehydrogenase/isomerase (IPR002225), NAD(P)-binding domain (IPR016040)	1.67113	Upregulation	1.22e-09	1.69e-08	113.838	35.7162
Os07g0534100	None	Protein kinase, catalytic domain domain containing protein.			Biological Process: protein phosphorylation (GO:0006468), Molecular Function: protein kinase activity (GO:0004672), Molecular Function: protein serine/threonine kinase activity (GO:0004674), Molecular Function: protein tyrosine kinase activity (GO:0004713), Molecular Function: ATP binding (GO:0005524), Molecular Function: transferase activity, transferring phosphorus-containing groups (GO:0016772)	Protein kinase, catalytic domain (IPR000719), Serine/threonine-protein kinase, catalytic domain (IPR002290), Gnk2-homologous domain (IPR002902), Serine/threonine-protein kinase, active site (IPR008271), Protein kinase-like domain (IPR011009), Serine/threonine-protein kinase-like domain (IPR017442), Tyrosine-protein kinase, catalytic domain (IPR020635)	1.66955	Upregulation	3.91e-05	0.000204957	34.1182	10.8354
Os01g0716900	None	Non-protein coding transcript.					1.6695	Upregulation	0.0048461	0.0138349	34.4686	10.901
Os05g0425301	LOC_Os05g35080.1	Non-protein coding transcript.					1.66885	Upregulation	0.0010287	0.00366118	48.1643	15.2376
Os01g0140700	LOC_Os01g04750.1	Similar to RAV2 (REGULATOR OF THE ATPASE OF THE VACUOLAR MEMBRANE); DNA binding / transcription factor.			Biological Process: regulation of transcription, DNA-dependent (GO:0006355), Molecular Function: DNA binding (GO:0003677), Molecular Function: sequence-specific DNA binding transcription factor activity (GO:0003700)	Pathogenesis-related transcriptional factor/ERF, DNA-binding (IPR001471), Transcriptional factor B3 (IPR003340), DNA-binding pseudobarrel domain (IPR015300), DNA-binding, integrase-type (IPR016177)	1.66875	Upregulation	0.000134925	0.000614483	95.3403	30.0698
Os01g0694100	LOC_Os01g49920.1	Leucine-rich repeat domain containing protein.			Molecular Function: protein binding (GO:0005515)	Leucine-rich repeat (IPR001611), Leucine-rich repeat, typical subtype (IPR003591), Leucine-rich repeat-containing N-terminal, type 2 (IPR013210)	1.66648	Upregulation	0.000170465	0.00075376	37.692	11.9928
Os03g0794200	LOC_Os03g58010.1	Similar to N-acetyltransferase.			Biological Process: metabolic process (GO:0008152), Molecular Function: N-acetyltransferase activity (GO:0008080)	GCN5-related N-acetyltransferase (GNAT) domain (IPR000182), Acyl-CoA N-acyltransferase (IPR016181)	1.66511	Upregulation	1.15e-09	1.6e-08	296.414	93.5236
Os04g0653000	LOC_Os04g55920.1,LOC_Os04g55920.2,LOC_Os04g55920.5	Jasmonic acid (JA) signalling repressor, Regulation of spikelet development	EG2, OsTIFY3, OsJAZ10, OsJAZ 1, OsJAZ1, EG2/OsJAZ1, JAZ1/EG2	EXTRA GLUME 2, Jasmonate ZIM-domain protein 1, Jasmonate ZIM-domain protein 10, extra glume 2, TIFY gene 3		Tify domain (IPR010399), CO/COL/TOC1, conserved site (IPR018467)	1.66506	Upregulation	5.47e-28	8.53e-26	5055.35	1594.08
Os02g0274350	None	Non-protein coding transcript.					1.66372	Upregulation	0.00323278	0.00982649	34.7061	11.0045
Os03g0726200	LOC_Os03g51610.1	Similar to Hydroxyproline-rich glycoprotein DZ-HRGP precursor.			Biological Process: inositol trisphosphate metabolic process (GO:0032957), Cellular Component: intracellular (GO:0005622), Molecular Function: magnesium ion binding (GO:0000287), Molecular Function: ATP binding (GO:0005524), Molecular Function: inositol tetrakisphosphate 1-kinase activity (GO:0047325), Molecular Function: inositol-1, 3,4-trisphosphate 6-kinase activity (GO:0052725), Molecular Fun…	Inositol-tetrakisphosphate 1-kinase (IPR008656), Inositol-tetrakisphosphate 1-kinase, plant (IPR017427)	1.66268	Upregulation	1.09e-16	4.68e-15	3032.26	957.855
Os01g0254950	None	Hypothetical gene.					1.66223	Upregulation	2.29e-11	4.34e-10	73.0627	23.0684
Os04g0607600	LOC_Os04g51830.1	High-affinity K+ transporter (HKT) family protein, Na+ exclusion from leaf blade upon salt stress	HKT7, OsHKT7, OsHKT1;4	HIGH-AFFINITY K+ TRANSPORTER 7, Oryza sativa High-affinity K+ Transporter 7, Probable cation transporter HKT7	Biological Process: cation transport (GO:0006812), Biological Process: transmembrane transport (GO:0055085), Molecular Function: cation transmembrane transporter activity (GO:0008324)	Cation transporter (IPR003445)	1.66149	Upregulation	1.37e-07	1.25e-06	176.975	56.0693
Os05g0588800	LOC_Os05g51119.1	Similar to Yarrowia lipolytica chromosome D of strain CLIB99 of Yarrowia lipolytica.					1.65873	Upregulation	3.06e-08	3.21e-07	104.546	33.2
Os01g0827400	LOC_Os01g61170.1	Prenylated rab acceptor PRA1 family protein.				Prenylated rab acceptor PRA1 (IPR004895)	1.65703	Upregulation	9.39e-09	1.1e-07	157.408	49.9073
Os06g0103800	LOC_Os06g01440.1	Protein of unknown function DUF125, transmembrane family protein.				Domain of unknown function DUF125, transmembrane (IPR008217)	1.6553	Upregulation	2.28e-09	3.02e-08	1962.73	623.105
Os11g0104400	LOC_Os11g01340.2,LOC_Os11g01340.3,LOC_Os11g01340.4	Similar to W-3 fatty acid desaturase.			Biological Process: lipid metabolic process (GO:0006629), Biological Process: oxidation-reduction process (GO:0055114), Molecular Function: oxidoreductase activity, acting on paired donors, with oxidation of a pair of donors resulting in the reduction of molecular oxygen to two molecules of water (GO:0016717)	Fatty acid desaturase, type 1 (IPR005804), Protein of unknown function DUF3474 (IPR021863)	1.65432	Upregulation	1.53e-10	2.49e-09	145.646	46.2953
Os02g0810400	LOC_Os02g56560.1,LOC_Os02g56560.2	Similar to Dual specificity kinase 1.			Biological Process: protein phosphorylation (GO:0006468), Molecular Function: protein kinase activity (GO:0004672), Molecular Function: protein serine/threonine kinase activity (GO:0004674), Molecular Function: ATP binding (GO:0005524), Molecular Function: transferase activity, transferring phosphorus-containing groups (GO:0016772)	Protein kinase, catalytic domain (IPR000719), Serine/threonine-protein kinase, active site (IPR008271), Protein kinase-like domain (IPR011009), Protein kinase, ATP binding site (IPR017441), Serine/threonine-protein kinase-like domain (IPR017442)	1.65236	Upregulation	2.21e-16	9.07e-15	446.14	141.816
Os04g0412300	LOC_Os04g33640.1,LOC_Os04g33640.2	Similar to H0717B12.10 protein.			Biological Process: carbohydrate metabolic process (GO:0005975), Molecular Function: catalytic activity (GO:0003824), Molecular Function: hydrolase activity, hydrolyzing O-glycosyl compounds (GO:0004553), Molecular Function: cation binding (GO:0043169)	Glycoside hydrolase, family 17 (IPR000490), Glycoside hydrolase, subgroup, catalytic domain (IPR013781), Glycoside hydrolase, superfamily (IPR017853)	1.65062	Upregulation	9.6e-05	0.000454215	849.093	270.576
Os05g0542200	LOC_Os05g46460.1,LOC_Os05g46460.3,LOC_Os05g46460.4,LOC_Os05g46460.5,LOC_Os05g46460.6	Alpha/beta hydrolase fold-1 domain containing protein.					1.65047	Upregulation	2.05e-09	2.75e-08	1954.87	622.795
Os02g0592400	LOC_Os02g37930.1	Hypoxia induced protein conserved region family protein.				Hypoxia induced protein, domain (IPR007667)	1.64454	Upregulation	6.72e-10	9.74e-09	2268.86	725.808
Os04g0477000	LOC_Os04g40100.1	BTB/POZ fold domain containing protein.			Biological Process: response to light stimulus (GO:0009416), Molecular Function: signal transducer activity (GO:0004871)	NPH3 (IPR004249), BTB/POZ fold (IPR011333)	1.64089	Upregulation	1.56e-11	3.06e-10	277.681	89.1516
Os03g0335300	LOC_Os03g21720.1	Similar to Vacuolar sorting receptor homolog (Fragment).			Molecular Function: calcium ion binding (GO:0005509)	EGF-like calcium-binding (IPR001881), Protease-associated domain, PA (IPR003137), EGF-like calcium-binding, conserved site (IPR018097)	1.6403	Upregulation	2.53e-28	4.14e-26	8075.05	2590.46
Os03g0199100	LOC_Os03g10240.1,LOC_Os03g10240.2	Protein of unknown function DUF677 family protein.				Protein of unknown function DUF677 (IPR007749)	1.63847	Upregulation	0.000153168	0.000687095	60.6547	19.478
Os01g0764800	LOC_Os01g55940.1	Indole-3-acetic acid (IAA)-amido synthetase, Disease resistance, Abiotic stress tolerance	GH3-2, OsGH3-2	GH3-2		GH3 family (IPR004993)	1.63834	Upregulation	0.000716872	0.00267293	112.539	36.0084
Os12g0639800	LOC_Os12g44250.1	Similar to CDS_VAMP.			Biological Process: transport (GO:0006810), Biological Process: vesicle-mediated transport (GO:0016192), Cellular Component: integral to membrane (GO:0016021)	Synaptobrevin (IPR001388), Longin (IPR010908), Longin-like (IPR011012)	1.63525	Upregulation	4.85e-05	0.000248804	43.1095	13.8513
Os01g0130900	LOC_Os01g03980.1	Conserved hypothetical protein.					1.63414	Upregulation	7.9e-05	0.000382347	1184.34	381.672
Os08g0525000	LOC_Os08g41340.1	Ras GTPase family protein.			Biological Process: small GTPase mediated signal transduction (GO:0007264), Biological Process: protein transport (GO:0015031), Molecular Function: GTP binding (GO:0005525)	Small GTPase superfamily (IPR001806), Small GTPase superfamily, Rab type (IPR003579), Small GTP-binding protein domain (IPR005225)	1.63392	Upregulation	1.24e-05	7.35e-05	34.5376	11.0759
Os01g0355800	LOC_Os01g25360.1	Similar to Esterase PIR7A.					1.63263	Upregulation	7.69e-06	4.82e-05	93.4951	30.1018
Os12g0603800	LOC_Os12g41110.1	Similar to Calmodulin NtCaM13.			Molecular Function: calcium ion binding (GO:0005509)	Calcium-binding EF-hand (IPR002048), EF-hand-like domain (IPR011992), EF-Hand 1, calcium-binding site (IPR018247), EF-hand (IPR018248), EF-HAND 2 (IPR018249)	1.63253	Upregulation	2.17e-08	2.36e-07	80.2295	25.8504
Os04g0464966	LOC_Os04g39080.1	F-box-containing protein, Male meiotic DNA double-strand break repair, Regulation of meiotic progression	OsFbox217, Os_F0121, MOF	F-box protein 217, MEIOTIC F-BOX	Molecular Function: protein binding (GO:0005515)	F-box domain (IPR001810), Leucine-rich repeat domain, L domain-like (IPR032675)	1.63108	Upregulation	5.33e-08	5.33e-07	140.67	45.4348
Os07g0680800	LOC_Os07g48300.1	Hypothetical protein.					1.62936	Upregulation	9.16e-05	0.000436767	676.732	218.847
Os06g0695600	LOC_Os06g48040.1	RING E3 ligase, Negative regulator for salt-stress response	OsMAR1	microtubule-associated RING finger protein 1		Zinc finger, RING/FYVE/PHD-type (IPR013083), Zinc finger, RING-type (IPR001841)	1.62824	Upregulation	2.72e-11	5.07e-10	1334.92	432.008
Os08g0522300	LOC_Os08g41080.1	Conserved hypothetical protein.					1.62667	Upregulation	5.56e-08	5.53e-07	54.3789	17.6222
Os02g0203700	LOC_Os02g10920.1,LOC_Os02g10920.2,LOC_Os02g10920.3,LOC_Os02g10920.4,LOC_Os02g10920.5,LOC_Os02g10920.6	Similar to Testis expressed sequence 13A protein.			Cellular Component: intracellular (GO:0005622), Molecular Function: zinc ion binding (GO:0008270)	Zinc finger, RanBP2-type (IPR001876)	1.62438	Upregulation	3.89e-17	1.72e-15	2815.24	913.089
Os02g0712700	LOC_Os02g48210.1	Concanavalin A-like lectin/glucanase domain containing protein.			Biological Process: protein phosphorylation (GO:0006468), Molecular Function: protein kinase activity (GO:0004672), Molecular Function: protein serine/threonine kinase activity (GO:0004674), Molecular Function: binding (GO:0005488), Molecular Function: ATP binding (GO:0005524), Molecular Function: transferase activity, transferring phosphorus-containing groups (GO:0016772)	Protein kinase, catalytic domain (IPR000719), Legume lectin, beta chain (IPR001220), Serine/threonine-protein kinase, active site (IPR008271), Concanavalin A-like lectin/glucanase (IPR008985), Protein kinase-like domain (IPR011009), Concanavalin A-like lectin/glucanase, subgroup (IPR013320), Protein kinase, ATP binding site (IPR017441), Serine/threonine-protein kinase-like domain (IPR017442)	1.62417	Upregulation	5.2e-05	0.000264782	55.2334	18.0544
Os10g0450900	LOC_Os10g31330.1,LOC_Os10g31330.2,LOC_Os10g31330.3,LOC_Os10g31330.5,LOC_Os10g31330.6	Similar to Glycine-rich cell wall structural protein 2 precursor.					1.6231	Upregulation	5.06e-08	5.07e-07	889.993	288.726
Os03g0850100	LOC_Os03g63300.1	NLI interacting factor domain containing protein.			Molecular Function: protein binding (GO:0005515), Molecular Function: phosphatase activity (GO:0016791)	NLI interacting factor (IPR004274), Dullard phosphatase domain, eukaryotic (IPR011948), HAD-like domain (IPR023214)	1.62289	Upregulation	5.31e-06	3.46e-05	39.6332	12.8828
Os01g0305900	LOC_Os01g19970.1	Similar to R2R3 Myb transcription factor MYB-IF35.			Biological Process: regulation of transcription, DNA-dependent (GO:0006355), Molecular Function: DNA binding (GO:0003677), Molecular Function: protein binding (GO:0005515)	SANT domain, DNA binding (IPR001005), Homeodomain-like (IPR009057), Homeodomain-related (IPR012287), Myb, DNA-binding (IPR014778), Myb transcription factor (IPR015495), Transcription regulator HTH, Myb-type, DNA-binding (IPR017930)	1.62164	Upregulation	0.000449155	0.00176855	208.198	67.5263
Os05g0138300	LOC_Os05g04700.1	Similar to ICT protein (Fragment).					1.62083	Upregulation	5.75e-15	1.91e-13	8244.83	2680.96
Os08g0441500	LOC_Os08g34280.1	Cinnamoyl-CoA reductase, Lignin formation	OsCCR, CCR, OsCCR14, OsCCR20	cinnamoyl-CoA reductase	Molecular Function: catalytic activity (GO:0003824), Molecular Function: coenzyme binding (GO:0050662)	NAD(P)-binding domain superfamily (IPR036291), NAD-dependent epimerase/dehydratase (IPR001509)	1.61985	Upregulation	1.56e-05	8.99e-05	154.931	50.3466
Os08g0105100	LOC_Os08g01430.1	Cyclin-like F-box domain containing protein.			Molecular Function: protein binding (GO:0005515)	F-box domain, cyclin-like (IPR001810), F-box domain, Skp2-like (IPR022364)	1.6194	Upregulation	2.01e-06	1.44e-05	94.3044	30.6283
Os01g0178900	LOC_Os01g08370.1	Similar to Symbiosis-related disease resistance protein (Fragment).					1.6185	Upregulation	2.29e-09	3.03e-08	91.3109	29.7712
Os02g0696500	LOC_Os02g46910.1,LOC_Os02g46910.2	Concanavalin A-like lectin/glucanase domain containing protein.			Biological Process: carbohydrate metabolic process (GO:0005975), Biological Process: cellular glucan metabolic process (GO:0006073), Cellular Component: cell wall (GO:0005618), Cellular Component: apoplast (GO:0048046), Molecular Function: hydrolase activity, hydrolyzing O-glycosyl compounds (GO:0004553), Molecular Function: xyloglucan:xyloglucosyl transferase activity (GO:0016762)	Glycoside hydrolase, family 16 (IPR000757), Concanavalin A-like lectin/glucanase (IPR008985), Xyloglucan endo-transglycosylase, C-terminal (IPR010713), Concanavalin A-like lectin/glucanase, subgroup (IPR013320), Xyloglucan endotransglucosylase/hydrolase (IPR016455)	1.61843	Upregulation	3.12e-06	2.14e-05	162.91	53.1035
Os02g0753300	LOC_Os02g51710.1	Lipoxygenase, LH2 domain containing protein.			Molecular Function: protein binding (GO:0005515)	Lipoxygenase, LH2 (IPR001024), Lipase/lipooxygenase, PLAT/LH2 (IPR008976)	1.61775	Upregulation	6.73e-11	1.15e-09	241.239	78.5022
Os06g0661900	LOC_Os06g45110.1	Protein of unknown function DUF266, plant family protein.			Cellular Component: membrane (GO:0016020), Molecular Function: acetylglucosaminyltransferase activity (GO:0008375)	Glycosyl transferase, family 14 (IPR003406)	1.61763	Upregulation	9.86e-12	1.98e-10	211.492	69.0743
Os07g0106200	LOC_Os07g01560.1,LOC_Os07g01560.2	Similar to Hexose transporter.					1.61033	Upregulation	5.78e-06	3.73e-05	1006.5	329.734
Os05g0510400	LOC_Os05g43490.1,LOC_Os05g43490.2	Cyclin-like F-box domain containing protein.			Molecular Function: protein binding (GO:0005515)	F-box domain, cyclin-like (IPR001810), F-box domain, Skp2-like (IPR022364)	1.60891	Upregulation	2.53e-17	1.14e-15	497.129	162.837
Os09g0440300	LOC_Os09g26880.1,LOC_Os09g26880.3,LOC_Os09g26880.4	Aldehyde dehydrogenase, Seed maturation, Maintenance of viability during storage, Lysine catabolism	ALDH7, OsALDH7	ALDEHYDE DEHYDROGENASE 7, Aldehyde dehydrogenase 7	Biological Process: metabolic process (GO:0008152), Biological Process: oxidation-reduction process (GO:0055114), Molecular Function: oxidoreductase activity (GO:0016491)	Aldehyde dehydrogenase N-terminal domain (IPR016162), Aldehyde/histidinol dehydrogenase (IPR016161), Aldehyde dehydrogenase domain (IPR015590), Aldehyde dehydrogenase, glutamic acid active site (IPR029510)	1.60829	Upregulation	5.58e-28	8.56e-26	4098.61	1344.3
Os10g0442800	LOC_Os10g30600.1,LOC_Os10g30600.2	Protein serine/threonine kinase (Protein kinase).			Biological Process: protein phosphorylation (GO:0006468), Molecular Function: protein kinase activity (GO:0004672), Molecular Function: ATP binding (GO:0005524), Molecular Function: transferase activity, transferring phosphorus-containing groups (GO:0016772)	Protein kinase, catalytic domain (IPR000719), Protein kinase-like domain (IPR011009), Protein kinase, ATP binding site (IPR017441), Serine/threonine-protein kinase-like domain (IPR017442)	1.60777	Upregulation	6.92e-07	5.45e-06	124.586	41.0156
Os07g0176400	None	Hypothetical protein.					1.60701	Upregulation	0.0207442	0.0476949	38.2526	12.6385
Os10g0468500	LOC_Os10g33040.1	Serine/threonine protein kinase-related domain containing protein.			Biological Process: protein phosphorylation (GO:0006468), Molecular Function: protein kinase activity (GO:0004672), Molecular Function: protein tyrosine kinase activity (GO:0004713), Molecular Function: protein binding (GO:0005515), Molecular Function: ATP binding (GO:0005524), Molecular Function: transferase activity, transferring phosphorus-containing groups (GO:0016772)	Protein kinase, catalytic domain (IPR000719), Leucine-rich repeat (IPR001611), Tyrosine-protein kinase, active site (IPR008266), Protein kinase-like domain (IPR011009), Leucine-rich repeat-containing N-terminal, type 2 (IPR013210), Concanavalin A-like lectin/glucanase, subgroup (IPR013320), Protein kinase, ATP binding site (IPR017441), Serine/threonine-protein kinase-like domain (IPR017442)	1.60534	Upregulation	1.32e-07	1.21e-06	316.909	104.289
Os10g0502300	LOC_Os10g35830.1	Hypothetical conserved gene.					1.60521	Upregulation	4.1e-06	2.75e-05	33.096	10.7855
Os03g0200200	LOC_Os03g10320.1,LOC_Os03g10320.2	Conserved hypothetical protein.					1.60454	Upregulation	5.44e-09	6.68e-08	85.9659	28.0844
Os06g0298200	LOC_Os06g19444.1,LOC_Os06g19444.2	Similar to CCT motif family protein.			Cellular Component: intracellular (GO:0005622), Molecular Function: protein binding (GO:0005515), Molecular Function: zinc ion binding (GO:0008270)	Zinc finger, B-box (IPR000315), CCT domain (IPR010402)	1.60389	Upregulation	9.59e-10	1.35e-08	419.583	138.155
Os04g0379900	LOC_Os04g31070.1	Similar to Acyl-[acyl-carrier-protein] desaturase, chloroplast precursor (EC 1.14.19.2) (Stearoyl-ACP desaturase).			Biological Process: fatty acid metabolic process (GO:0006631), Biological Process: fatty acid biosynthetic process (GO:0006633), Biological Process: oxidation-reduction process (GO:0055114), Molecular Function: oxidoreductase activity (GO:0016491), Molecular Function: acyl-[acyl-carrier-protein] desaturase activity (GO:0045300), Molecular Function: transition metal ion binding (GO:0046914)	Fatty acid desaturase, type 2 (IPR005067), Stearoyl-ACP desaturase, conserved site (IPR005803), Ferritin/ribonucleotide reductase-like (IPR009078), Ribonucleotide reductase-related (IPR012348)	1.60062	Upregulation	5.15e-15	1.73e-13	437.345	144.086
Os08g0511800	LOC_Os08g40100.1	Conserved hypothetical protein.					1.59998	Upregulation	4.71e-06	3.1e-05	31.5914	10.4414
Os12g0175400	LOC_Os12g07640.1	Similar to OSMYB2.					1.59932	Upregulation	0.000112376	0.000522642	53.3795	17.4627
Os02g0121600	LOC_Os02g02920.1,LOC_Os02g02920.2	Similar to Zinc finger A20 domain-containing stress-associated protein 18.					1.59676	Upregulation	3.75e-17	1.67e-15	677.884	224.176
Os02g0125300	LOC_Os02g03280.2,LOC_Os02g03280.3	Bax inhibitor-1 (BI-1) (OsBI-1).			Biological Process: negative regulation of apoptosis (GO:0043066), Cellular Component: integral to membrane (GO:0016021)	Bax inhibitor 1, conserved site (IPR006213), Inhibitor of apoptosis-promoting Bax1-related (IPR006214)	1.59501	Upregulation	0.0127624	0.0317793	1002.16	331.814
Os09g0415700	LOC_Os09g24900.1,LOC_Os09g24900.2	Protein of unknown function DUF248, methyltransferase putative family protein.			Molecular Function: methyltransferase activity (GO:0008168)	Protein of unknown function DUF248, methyltransferase putative (IPR004159)	1.58808	Upregulation	0.00037489	0.0015073	32.0292	10.5928
Os12g0478200	LOC_Os12g29400.1	Hypothetical protein.					1.58798	Upregulation	8.53e-07	6.6e-06	414.779	138.024
Os02g0226350	LOC_Os02g13300.1,LOC_Os02g13300.2	Non-protein coding transcript.					1.58778	Upregulation	0.000112852	0.000524716	86.8908	29.0379
Os02g0638650	LOC_Os02g42585.1	Pathogenesis-related transcriptional factor and ERF domain containing protein.			Biological Process: regulation of transcription, DNA-dependent (GO:0006355), Molecular Function: DNA binding (GO:0003677), Molecular Function: sequence-specific DNA binding transcription factor activity (GO:0003700)	Pathogenesis-related transcriptional factor/ERF, DNA-binding (IPR001471), DNA-binding, integrase-type (IPR016177)	1.58773	Upregulation	2.48e-07	2.14e-06	233.402	77.7551
Os11g0640800	LOC_Os11g42100.1,LOC_Os11g42110.1	Conserved hypothetical protein.					1.58464	Upregulation	3.78e-08	3.89e-07	51.8986	17.3772
Os05g0358500	LOC_Os05g29030.1,LOC_Os05g29030.2	Protein phosphatase 2C domain containing protein.			Molecular Function: catalytic activity (GO:0003824)	Protein phosphatase 2C-like (IPR001932), Protein phosphatase 2C (IPR015655)	1.58449	Upregulation	8.88e-16	3.41e-14	933.716	311.254
Os05g0537100	LOC_Os05g46020.1	WRKY transcription factor 10.			Biological Process: regulation of transcription, DNA-dependent (GO:0006355), Molecular Function: sequence-specific DNA binding transcription factor activity (GO:0003700), Molecular Function: sequence-specific DNA binding (GO:0043565)	DNA-binding WRKY (IPR003657)	1.58353	Upregulation	0.0202736	0.0467681	985.906	329.038
Os02g0621800	LOC_Os02g40840.1	Glucose-methanol-choline (GMC) oxidoreductase family protein, Hybrid breakdown (HB)	HWH1, hwh1	HYBRID WEAKNESS H1, hybrid weakness h1	Biological Process: oxidation-reduction process (GO:0055114), Molecular Function: oxidoreductase activity, acting on CH-OH group of donors (GO:0016614), Molecular Function: long-chain-alcohol oxidase activity (GO:0046577), Molecular Function: flavin adenine dinucleotide binding (GO:0050660)	Glucose-methanol-choline oxidoreductase, N-terminal (IPR000172), Glucose-methanol-choline oxidoreductase, C-terminal (IPR007867), Alcohol dehydrogenase, long-chain fatty (IPR012400)	1.58271	Upregulation	1.06e-06	8.04e-06	390.353	130.383
Os03g0374600	LOC_Os03g25790.1,LOC_Os03g25790.2	Glycoside hydrolase, family 17 protein.			Biological Process: carbohydrate metabolic process (GO:0005975), Molecular Function: catalytic activity (GO:0003824), Molecular Function: hydrolase activity, hydrolyzing O-glycosyl compounds (GO:0004553), Molecular Function: cation binding (GO:0043169)	Glycoside hydrolase, family 17 (IPR000490), X8 (IPR012946), Glycoside hydrolase, subgroup, catalytic domain (IPR013781), Glycoside hydrolase, superfamily (IPR017853)	1.58256	Upregulation	3.79e-08	3.9e-07	148.365	49.3715
Os01g0508000	LOC_Os01g32364.1	Similar to Beta-glucosidase.			Biological Process: carbohydrate metabolic process (GO:0005975), Molecular Function: catalytic activity (GO:0003824), Molecular Function: hydrolase activity, hydrolyzing O-glycosyl compounds (GO:0004553), Molecular Function: cation binding (GO:0043169)	Glycoside hydrolase, family 1 (IPR001360), Glycoside hydrolase, subgroup, catalytic domain (IPR013781), Glycoside hydrolase, superfamily (IPR017853)	1.57992	Upregulation	0.00130388	0.00450995	204.231	68.2279
Os01g0798800	LOC_Os01g58500.1	Protein of unknown function DUF594 family protein.				Protein of unknown function DUF594 (IPR007658)	1.57925	Upregulation	0.000642283	0.00242705	42.4391	14.3064
Os05g0233000	LOC_Os05g14360.1	Conserved hypothetical protein.					1.57737	Upregulation	0.000358146	0.0014491	36.4982	12.3428
Os02g0166600	LOC_Os02g07010.1	Hypothetical protein.					1.57576	Upregulation	1.21e-12	2.84e-11	474.846	159.265
Os03g0148700	LOC_Os03g05470.1	Similar to Calcium/calmodulin-regulated receptor-like kinase.			Biological Process: protein phosphorylation (GO:0006468), Molecular Function: protein kinase activity (GO:0004672), Molecular Function: protein serine/threonine kinase activity (GO:0004674), Molecular Function: protein tyrosine kinase activity (GO:0004713), Molecular Function: ATP binding (GO:0005524), Molecular Function: transferase activity, transferring phosphorus-containing groups (GO:0016772)	Protein kinase, catalytic domain (IPR000719), Serine/threonine-protein kinase, catalytic domain (IPR002290), Serine/threonine-protein kinase, active site (IPR008271), Protein kinase-like domain (IPR011009), Concanavalin A-like lectin/glucanase, subgroup (IPR013320), Protein kinase, ATP binding site (IPR017441), Serine/threonine-protein kinase-like domain (IPR017442), Tyrosine-protein kinase, cata…	1.57571	Upregulation	1.62e-07	1.46e-06	644.39	216.36
Os02g0633066	LOC_Os02g42190.1	Protein kinase, catalytic domain domain containing protein.			Biological Process: protein phosphorylation (GO:0006468), Molecular Function: protein kinase activity (GO:0004672), Molecular Function: protein serine/threonine kinase activity (GO:0004674), Molecular Function: protein tyrosine kinase activity (GO:0004713), Molecular Function: calcium ion binding (GO:0005509), Molecular Function: protein binding (GO:0005515), Molecular Function: ATP binding (GO:0…	Protein kinase, catalytic domain (IPR000719), EGF-like calcium-binding (IPR001881), Serine/threonine-protein kinase, catalytic domain (IPR002290), Epidermal growth factor-like (IPR006210), Serine/threonine-protein kinase, active site (IPR008271), Protein kinase-like domain (IPR011009), Concanavalin A-like lectin/glucanase, subgroup (IPR013320), Protein kinase, ATP binding site (IPR017441), Serine…	1.57409	Upregulation	0.00210789	0.00681033	222.437	74.8118
Os08g0364900	LOC_Os08g27720.1,LOC_Os08g27720.2	Similar to Pirin-like protein.				Pirin, N-terminal (IPR003829), Pirin, C-terminal (IPR008778), Cupin, RmlC-type (IPR011051), Pirin (IPR012093), RmlC-like jelly roll fold (IPR014710)	1.5738	Upregulation	1.75e-15	6.34e-14	2317.31	778.278
Os02g0615500	LOC_Os02g40200.1	Protein kinase, core domain containing protein.			Biological Process: protein phosphorylation (GO:0006468), Molecular Function: protein kinase activity (GO:0004672), Molecular Function: protein serine/threonine kinase activity (GO:0004674), Molecular Function: protein binding (GO:0005515), Molecular Function: ATP binding (GO:0005524), Molecular Function: transferase activity, transferring phosphorus-containing groups (GO:0016772)	Protein kinase, catalytic domain (IPR000719), Leucine-rich repeat (IPR001611), Serine/threonine-protein kinase, active site (IPR008271), Protein kinase-like domain (IPR011009), Leucine-rich repeat-containing N-terminal, type 2 (IPR013210), Protein kinase, ATP binding site (IPR017441), Serine/threonine-protein kinase-like domain (IPR017442)	1.57065	Upregulation	8.83e-06	5.43e-05	991.138	333.778
Os02g0673700	LOC_Os02g45200.1,LOC_Os02g45200.2,LOC_Os02g45200.3,LOC_Os02g45200.4	Similar to OSIGBa0103M18.3 protein.			Biological Process: regulation of transcription, DNA-dependent (GO:0006355), Molecular Function: DNA binding (GO:0003677), Molecular Function: zinc ion binding (GO:0008270)	Zinc finger, Dof-type (IPR003851)	1.57052	Upregulation	5.33e-11	9.3e-10	179.984	60.564
Os04g0419900	LOC_Os04g34270.1	Similar to H0525E10.7 protein.			Biological Process: protein phosphorylation (GO:0006468), Biological Process: recognition of pollen (GO:0048544), Molecular Function: protein kinase activity (GO:0004672), Molecular Function: protein serine/threonine kinase activity (GO:0004674), Molecular Function: ATP binding (GO:0005524), Molecular Function: sugar binding (GO:0005529), Molecular Function: transferase activity, transferring pho…	Protein kinase, catalytic domain (IPR000719), S-locus glycoprotein (IPR000858), Bulb-type lectin domain (IPR001480), Apple-like (IPR003609), Serine/threonine-protein kinase, active site (IPR008271), Protein kinase-like domain (IPR011009), PAN-2 domain (IPR013227), Protein kinase, ATP binding site (IPR017441), Serine/threonine-protein kinase-like domain (IPR017442), S-receptor-like serine/threonin…	1.56865	Upregulation	4.96e-06	3.25e-05	198.199	66.9445
Os09g0306650	LOC_Os09g13600.1,LOC_Os09g13600.2	Hypothetical conserved gene.					1.56705	Upregulation	1.16e-07	1.08e-06	43.1734	14.6522
Os02g0775600	LOC_Os02g53530.1	Zinc finger, C2H2-like domain containing protein.			Cellular Component: intracellular (GO:0005622), Molecular Function: zinc ion binding (GO:0008270)	Zinc finger, C2H2 (IPR007087), Zinc finger, C2H2-like (IPR015880)	1.56667	Upregulation	3.76e-15	1.29e-13	1479.19	499.357
Os03g0806600	LOC_Os03g59180.1,LOC_Os03g59180.2	Conserved hypothetical protein.					1.5642	Upregulation	1.73e-11	3.35e-10	3048.17	1030.99
Os05g0130300	LOC_Os05g03960.1	Conserved hypothetical protein.					1.56408	Upregulation	0.000333026	0.00136302	13566.7	4588.27
Os01g0111700	LOC_Os01g02130.1	Conserved hypothetical protein.					1.56304	Upregulation	0.00301144	0.0092445	109.174	37.0432
Os03g0802200	LOC_Os03g58764.1	Non-protein coding transcript.					1.56274	Upregulation	3.32e-08	3.46e-07	96.1939	32.4521
Os11g0175400	LOC_Os11g07440.1,LOC_Os11g07440.2,LOC_Os11g07440.3,LOC_Os11g07440.4	Plant neutral invertase family protein.			Molecular Function: catalytic activity (GO:0003824)	Plant neutral invertase (IPR006937), Six-hairpin glycosidase-like (IPR008928)	1.56268	Upregulation	2.03e-05	0.00011397	63.158	21.3733
Os04g0592600	LOC_Os04g50216.1	Similar to OSIGBa0142I02-OSIGBa0101B20.17 protein.				SNARE associated Golgi protein (IPR015414)	1.56233	Upregulation	4.62e-36	1.4e-33	3631.62	1229.98
Os01g0772400	LOC_Os01g56560.1	Streptomyces cyclase/dehydrase family protein.				Streptomyces cyclase/dehydrase (IPR005031), START-like domain (IPR023393)	1.56106	Upregulation	3.01e-11	5.53e-10	564.289	191.339
Os03g0149800	LOC_Os03g05570.1	Similar to RING-H2 finger protein ATL1D.			Molecular Function: protein binding (GO:0005515), Molecular Function: zinc ion binding (GO:0008270)	Zinc finger, RING-type (IPR001841), Zinc finger, RING/FYVE/PHD-type (IPR013083), Zinc finger, RING-H2-type (IPR024766)	1.56099	Upregulation	4.87e-06	3.19e-05	44.5194	15.2066
Os06g0552900	LOC_Os06g35940.1	Similar to SP3D.				Phosphatidylethanolamine-binding, conserved site (IPR001858), Phosphatidylethanolamine-binding protein PEBP (IPR008914)	1.56028	Upregulation	0.0182242	0.0427228	1227.4	416.258
Os03g0191400	LOC_Os03g09140.1,LOC_Os03g09140.2	Small GTPase, Regulation of iron homeostasis	OsRab6B2, OsRab6a	small GTP-binding protein OsRab6B2	Biological Process: small GTPase mediated signal transduction (GO:0007264), Molecular Function: GTP binding (GO:0005525)	Small GTPase superfamily (IPR001806), P-loop containing nucleoside triphosphate hydrolase (IPR027417), Small GTP-binding protein domain (IPR005225)	1.55991	Upregulation	4.55e-13	1.13e-11	283.796	96.3485
Os08g0139700	LOC_Os08g04500.1,LOC_Os08g04500.2	Similar to terpene synthase 6.			Biological Process: metabolic process (GO:0008152), Molecular Function: magnesium ion binding (GO:0000287), Molecular Function: lyase activity (GO:0016829)	Terpene synthase-like (IPR001906), Terpene synthase, metal-binding domain (IPR005630), Terpenoid cylases/protein prenyltransferase alpha-alpha toroid (IPR008930), Terpenoid synthase (IPR008949)	1.55984	Upregulation	5.4e-06	3.51e-05	15215.3	5160.78
Os08g0464950	None	Hypothetical gene.					1.55965	Upregulation	1.28e-05	7.57e-05	199.656	67.7882
Os03g0224700	LOC_Os03g12370.1,LOC_Os03g12370.2,LOC_Os03g12370.3,LOC_Os03g12370.4	Similar to HSP protein (Fragment).			Biological Process: regulation of transcription, DNA-dependent (GO:0006355), Cellular Component: nucleus (GO:0005634), Molecular Function: sequence-specific DNA binding transcription factor activity (GO:0003700), Molecular Function: sequence-specific DNA binding (GO:0043565)	Heat shock factor (HSF)-type, DNA-binding (IPR000232), Winged helix-turn-helix transcription repressor DNA-binding (IPR011991)	1.55927	Upregulation	1.14e-05	6.79e-05	2095.13	711.075
Os03g0844100	LOC_Os03g62700.1	Similar to Pti1 kinase-like protein.			Biological Process: protein phosphorylation (GO:0006468), Molecular Function: protein kinase activity (GO:0004672), Molecular Function: protein serine/threonine kinase activity (GO:0004674), Molecular Function: protein tyrosine kinase activity (GO:0004713), Molecular Function: ATP binding (GO:0005524), Molecular Function: transferase activity, transferring phosphorus-containing groups (GO:0016772)	Protein kinase, catalytic domain (IPR000719), Serine-threonine/tyrosine-protein kinase (IPR001245), Serine/threonine-protein kinase, catalytic domain (IPR002290), Tyrosine-protein kinase, active site (IPR008266), Protein kinase-like domain (IPR011009), Protein kinase, ATP binding site (IPR017441), Tyrosine-protein kinase, catalytic domain (IPR020635)	1.5574	Upregulation	7.47e-15	2.43e-13	1332.33	452.757
Os06g0706400	LOC_Os06g49250.1,LOC_Os06g49250.2,LOC_Os06g49250.3,LOC_Os06g49250.4,LOC_Os06g49250.5	PTR/NRT1 (peptide transporter/nitrate transporter 1) family protein, Nitrogen utilization efficiency, growth and grain yield	OsPTR9	PTR/NRT1 homologue	Biological Process: transport (GO:0006810), Molecular Function: transporter activity (GO:0005215), Cellular Component: membrane (GO:0016020)	Proton-dependent oligopeptide transporter family (IPR000109), Major facilitator superfamily domain (IPR020846)	1.55652	Upregulation	2.41e-09	3.18e-08	347.047	117.88
Os03g0650900	LOC_Os03g44810.1,LOC_Os03g44810.2,LOC_Os03g44810.3,LOC_Os03g44810.4	Ortholog of Arabidopsis NLA (AtNLA), RING-type E3 ubiquitin-ligase	OsNLA2	nitrogen limitation adaptation 2		E3 ubiquitin-protein ligase BAH1 (IPR033326), SPX domain (IPR004331), Zinc finger, RING/FYVE/PHD-type (IPR013083), Zinc finger, RING-type (IPR001841), RING-type zinc-finger, LisH dimerisation motif (IPR027370), Zinc finger, RING-type, conserved site (IPR017907)	1.55578	Upregulation	7.42e-10	1.07e-08	85.4404	28.9666
Os03g0114800	LOC_Os03g02380.1,LOC_Os03g02380.2	Protein of unknown function DUF791 family protein.				Protein of unknown function DUF791 (IPR008509), Major facilitator superfamily domain, general substrate transporter (IPR016196)	1.5542	Upregulation	1.44e-07	1.32e-06	341.392	116.222
Os06g0644700	LOC_Os06g43700.1	Amino acid transporter, transmembrane domain containing protein.				Amino acid transporter, transmembrane (IPR013057)	1.55246	Upregulation	3.63e-11	6.56e-10	169.166	57.6047
Os01g0967200	LOC_Os01g73630.1	Similar to Rac GTPase activating protein 1.			Biological Process: signal transduction (GO:0007165), Cellular Component: intracellular (GO:0005622), Molecular Function: protein binding (GO:0005515)	PAK-box/P21-Rho-binding (IPR000095), Rho GTPase-activating protein domain (IPR000198), Rho GTPase activation protein (IPR008936)	1.55165	Upregulation	0.000158337	0.000707168	38.581	13.1509
Os05g0484800	LOC_Os05g40630.1	Protein of unknown function DUF567 family protein.				Tubby, C-terminal (IPR000007), Protein of unknown function DUF567 (IPR007612)	1.55116	Upregulation	0.000899928	0.00325843	41.7912	14.3136
Os01g0664200	LOC_Os01g47470.1	Similar to Ser Thr specific protein kinase-like protein.			Biological Process: protein phosphorylation (GO:0006468), Molecular Function: protein kinase activity (GO:0004672), Molecular Function: protein serine/threonine kinase activity (GO:0004674), Molecular Function: protein tyrosine kinase activity (GO:0004713), Molecular Function: ATP binding (GO:0005524), Molecular Function: transferase activity, transferring phosphorus-containing groups (GO:0016772)	Protein kinase, catalytic domain (IPR000719), Serine/threonine-protein kinase, catalytic domain (IPR002290), Serine/threonine-protein kinase, active site (IPR008271), Protein kinase-like domain (IPR011009), Protein kinase, ATP binding site (IPR017441), Serine/threonine-protein kinase-like domain (IPR017442), Tyrosine-protein kinase, catalytic domain (IPR020635)	1.55051	Upregulation	0.00209413	0.00677291	89.8577	30.6202
Os05g0413400	LOC_Os05g34180.1	Similar to Isopentenyl diphosphate isomerase 1.			Biological Process: isoprenoid biosynthetic process (GO:0008299), Molecular Function: isopentenyl-diphosphate delta-isomerase activity (GO:0004452), Molecular Function: hydrolase activity (GO:0016787)	NUDIX hydrolase domain (IPR000086), Isopentenyl-diphosphate delta-isomerase, type 1 (IPR011876), NUDIX hydrolase domain-like (IPR015797)	1.54908	Upregulation	4.61e-11	8.16e-10	114.509	39.1831
Os01g0925100	LOC_Os01g70080.1	Conserved hypothetical protein.					1.5455	Upregulation	4.42e-06	2.92e-05	167.346	57.4034
Os04g0209200	LOC_Os04g13210.1	Similar to MRP-like ABC transporter.			Biological Process: transport (GO:0006810), Biological Process: transmembrane transport (GO:0055085), Cellular Component: integral to membrane (GO:0016021), Molecular Function: nucleotide binding (GO:0000166), Molecular Function: ATP binding (GO:0005524), Molecular Function: ATPase activity (GO:0016887), Molecular Function: nucleoside-triphosphatase activity (GO:0017111), Molecular Function: ATPa…	ABC transporter, transmembrane domain (IPR001140), ABC transporter-like (IPR003439), ATPase, AAA+ type, core (IPR003593), ABC transporter, transmembrane domain, type 1 (IPR011527), ABC transporter, conserved site (IPR017871), ABC transporter, integral membrane type 1 (IPR017940)	1.5432	Upregulation	1.1e-07	1.04e-06	225.403	77.4246
Os01g0953100	LOC_Os01g72380.1	Protein of unknown function DUF594 family protein.				Protein of unknown function DUF594 (IPR007658)	1.54237	Upregulation	1.33e-05	7.81e-05	55.5765	19.1715
Os12g0137100	LOC_Os12g04240.1,LOC_Os12g04240.2	EF-Hand type domain containing protein.			Molecular Function: calcium ion binding (GO:0005509)	Calcium-binding EF-hand (IPR002048), EF-hand-like domain (IPR011992), EF-Hand 1, calcium-binding site (IPR018247), EF-hand (IPR018248), EF-HAND 2 (IPR018249)	1.53978	Upregulation	1.54e-11	3.01e-10	895.371	308.092
Os01g0926700	LOC_Os01g70200.1	Similar to secondary cell wall-related glycosyltransferase family 47.			Cellular Component: membrane (GO:0016020)	Exostosin-like (IPR004263)	1.53942	Upregulation	2.87e-05	0.000155527	164.227	56.4886
Os01g0693300	LOC_Os01g49820.1,LOC_Os01g49820.2	Similar to Lipid phosphate phosphatase 2 (EC 3.1.3.-) (AtLPP2) (Phosphatidic acid phosphatase 2) (AtPAP2) (Prenyl diphosphate phosphatase).			Cellular Component: membrane (GO:0016020), Molecular Function: catalytic activity (GO:0003824)	Phosphatidic acid phosphatase type 2/haloperoxidase (IPR000326), Phosphatidic acid phosphatase/chloroperoxidase, N-terminal (IPR016118)	1.53921	Upregulation	1.45e-05	8.45e-05	1120.13	385.541
Os06g0652300	LOC_Os06g44260.1	Similar to GDP-4-keto-6-deoxy-D-mannose-3, 5-epimerase-4-reductase (GER1); 21556- 22494.			Biological Process: cellular metabolic process (GO:0044237), Molecular Function: nucleotide binding (GO:0000166), Molecular Function: catalytic activity (GO:0003824), Molecular Function: coenzyme binding (GO:0050662)	NAD-dependent epimerase/dehydratase (IPR001509), NAD(P)-binding domain (IPR016040)	1.53727	Upregulation	0.000224944	0.00096415	86.0323	29.6699
Os03g0773600	LOC_Os03g56260.1	Kinesin, motor region domain containing protein.			Biological Process: microtubule-based movement (GO:0007018), Molecular Function: microtubule motor activity (GO:0003777), Molecular Function: ATP binding (GO:0005524)	Kinesin, motor domain (IPR001752), Kinesin, motor region, conserved site (IPR019821)	1.53704	Upregulation	5.07e-09	6.27e-08	307.071	105.678
Os03g0136500	LOC_Os03g04370.1	Similar to protein-methionine-s-oxide reductase.			Biological Process: oxidation-reduction process (GO:0055114), Molecular Function: peptide-methionine-(S)-S-oxide reductase activity (GO:0008113)	Methionine sulphoxide reductase B (IPR002579)	1.53701	Upregulation	1.68e-14	5.16e-13	255.847	88.1589
Os08g0203201	LOC_Os08g10290.1	Similar to SHR5-receptor-like kinase (Fragment).					1.53655	Upregulation	0.000306061	0.00126428	176.528	60.9616
Os04g0453400	LOC_Os04g38026.1	Similar to H0505F09.6 protein.					1.53464	Upregulation	5.97e-05	0.000299097	46.4148	16.0127
Os07g0122100	LOC_Os07g03040.1,LOC_Os07g03040.2	Protein of unknown function DUF1719, Oryza sativa family protein.				Protein of unknown function DUF1719, Oryza sativa (IPR013181)	1.5326	Upregulation	0.00455812	0.0131401	38.6435	13.3699
Os05g0149300	LOC_Os05g05670.1	Similar to 1-aminocyclopropane-1-carboxylate oxidase.			Biological Process: oxidation-reduction process (GO:0055114), Molecular Function: oxidoreductase activity (GO:0016491), Molecular Function: oxidoreductase activity, acting on paired donors, with incorporation or reduction of molecular oxygen, 2-oxoglutarate as one donor, and incorporation of one atom each of oxygen into both donors (GO:0016706)	Oxoglutarate/iron-dependent oxygenase (IPR005123)	1.53234	Upregulation	2.16e-08	2.34e-07	689.285	238.345
Os11g0148101	None	Hypothetical conserved gene.					1.53215	Upregulation	4.36e-07	3.58e-06	74.1373	25.5752
Os08g0428100	LOC_Os08g33140.1	Hypothetical conserved gene.				Leucine-rich repeat, cysteine-containing subtype (IPR006553)	1.53107	Upregulation	1.94e-10	3.1e-09	193.984	67.1073
Os01g0777900	LOC_Os01g57004.1	Non-protein coding transcript.					1.52924	Upregulation	0.002189	0.00703889	56.7718	19.5569
Os10g0517800	LOC_Os10g37350.1	Hypothetical protein.					1.52869	Upregulation	0.000103731	0.000487252	56.8815	19.6421
Os06g0231600	LOC_Os06g12560.1	Similar to RING-H2 finger protein ATL1Q.			Molecular Function: protein binding (GO:0005515), Molecular Function: zinc ion binding (GO:0008270)	Zinc finger, RING-type (IPR001841), Zinc finger, RING/FYVE/PHD-type (IPR013083), Zinc finger, C3HC4 RING-type (IPR018957)	1.52844	Upregulation	4e-12	8.52e-11	470.789	163.244
Os01g0375200	LOC_Os01g27750.1	Similar to shikimate biosynthesis protein aroDE.			Biological Process: metabolic process (GO:0008152), Biological Process: oxidation-reduction process (GO:0055114), Molecular Function: nucleotide binding (GO:0000166), Molecular Function: catalytic activity (GO:0003824), Molecular Function: 3-dehydroquinate dehydratase activity (GO:0003855), Molecular Function: shikimate 3-dehydrogenase (NADP+) activity (GO:0004764)	Dehydroquinase class I (IPR001381), Quinate/shikimate 5-dehydrogenase/glutamyl-tRNA reductase (IPR006151), Shikimate dehydrogenase substrate binding, N-terminal (IPR013708), Aldolase-type TIM barrel (IPR013785), NAD(P)-binding domain (IPR016040)	1.52662	Upregulation	6.15e-20	3.88e-18	338.304	117.587
Os07g0664500	LOC_Os07g46940.1	NAD(P)-binding domain containing protein.			Biological Process: metabolic process (GO:0008152), Molecular Function: nucleotide binding (GO:0000166), Molecular Function: oxidoreductase activity (GO:0016491)	Short-chain dehydrogenase/reductase SDR (IPR002198), Glucose/ribitol dehydrogenase (IPR002347), NAD(P)-binding domain (IPR016040), Polyketide synthase/Fatty acid synthase, KR (IPR020842), Short-chain dehydrogenase/reductase, conserved site (IPR020904)	1.5253	Upregulation	4.06e-05	0.000212281	32.7286	11.3647
Os04g0208200	LOC_Os04g13140.1	Cysteine proteinase.			Biological Process: proteolysis (GO:0006508), Molecular Function: cysteine-type endopeptidase activity (GO:0004197), Molecular Function: cysteine-type peptidase activity (GO:0008234)	Peptidase, cysteine peptidase active site (IPR000169), Peptidase C1A, papain C-terminal (IPR000668), Peptidase C1A, papain (IPR013128), Proteinase inhibitor I29, cathepsin propeptide (IPR013201)	1.52413	Upregulation	0.00152118	0.00514954	127.914	44.3621
Os05g0122800	LOC_Os05g03140.1	Tetraspanin domain containing protein.			Cellular Component: integral to membrane (GO:0016021)	Tetraspanin, subgroup (IPR000301), Tetraspanin (IPR018499)	1.52377	Upregulation	1.95e-23	1.8e-21	2063.77	717.657
Os07g0194800	LOC_Os07g09670.1	Similar to galactosyltransferase/ transferase, transferring hexosyl groups.			Biological Process: protein glycosylation (GO:0006486), Cellular Component: membrane (GO:0016020), Molecular Function: sugar binding (GO:0005529), Molecular Function: galactosyltransferase activity (GO:0008378)	Galectin, carbohydrate recognition domain (IPR001079), Glycosyl transferase, family 31 (IPR002659), Concanavalin A-like lectin/glucanase (IPR008985), Concanavalin A-like lectin/glucanase, subgroup (IPR013320)	1.52367	Upregulation	4.76e-07	3.89e-06	289.542	100.825
Os05g0100600	LOC_Os05g01030.1	Similar to aminophospholipid ATPase.			Biological Process: cation transport (GO:0006812), Biological Process: phospholipid transport (GO:0015914), Cellular Component: membrane (GO:0016020), Cellular Component: integral to membrane (GO:0016021), Molecular Function: nucleotide binding (GO:0000166), Molecular Function: magnesium ion binding (GO:0000287), Molecular Function: phospholipid-translocating ATPase activity (GO:0004012), Molecul…	ATPase, P-type, K/Mg/Cd/Cu/Zn/Na/Ca/Na/H-transporter (IPR001757), ATPase, P-type, phospholipid-translocating, flippase (IPR006539), ATPase, P-type, ATPase-associated domain (IPR008250), ATPase, P-type phosphorylation site (IPR018303), HAD-like domain (IPR023214), ATPase, P-type, cytoplasmic domain N (IPR023299), ATPase, P-type, cytoplasmic transduction domain A (IPR023300)	1.52222	Upregulation	8.8e-09	1.03e-07	709.295	247.113
Os06g0713000	LOC_Os06g49880.1,LOC_Os06g49880.2	Zinc finger, B-box domain containing protein.			Cellular Component: intracellular (GO:0005622), Molecular Function: zinc ion binding (GO:0008270)	Zinc finger, B-box (IPR000315)	1.5222	Upregulation	0.000246178	0.00104151	49.6095	17.2958
Os08g0540000	LOC_Os08g42720.1	Protein of unknown function DUF914, eukaryotic family protein.				Protein of unknown function DUF914, eukaryotic (IPR009262)	1.51942	Upregulation	2.55e-05	0.000140069	158.106	54.914
Os01g0166800	LOC_Os01g07260.1	Similar to ETG1 (E2F TARGET GENE 1).				Mini-chromosome maintenance complex-binding protein (IPR019140)	1.51846	Upregulation	2.8e-05	0.000152203	78.307	27.2923
[truncated: 1,665 more rows]

## Sheet: b. leaffolder vs control_sheath
Table S2. List of differentially expressed genes.
b. leaffolder vs control_sheath comparison
[truncated: 182 more rows]

## Sheet: c. BPH vs control_leaf
Table S2. List of differentially expressed genes.
[truncated: 214 more rows]

[truncated: 3 more sheets: d. BPH vs control_sheath, e. Common DEGs_leaf, f. Common DEGs_sheath]
