# Supplementary material for: Transcriptomics identifies key defense mechanisms in rice resistant to both leaf-feeding and phloem feeding herbivores
Source: BMC Plant Biol. 2021 Jun 30;21:306. doi: 10.1186/s12870-021-03068-5 (PMC8243607; doi:10.1186/s12870-021-03068-5)
Supplement: Supplementary file 4 — Additional file 4: Table S3. The expression changes of defensive phytohormone-responsive genes in Qingliu under leaffolder and BPH infestations. [file 12870_2021_3068_MOESM4_ESM.xlsx]

## Sheet: Sheet1
Transcriptomics identifies key defense mechanisms in rice resistant to both leaf-feeding and phloem feeding herbivores
Yi Li, Boon Huat Cheah, Yu-Fu Fang, Yun-Hung Kuang, Shau-Ching Lin, Chung-Ta Liao, Shou-Horng Huang, Ya-Fen Lin, Wen-Po Chuang
Table S3. The expression changes of defensive phytohormone-responsive genes in Qingliu under leaffolder and BPH infestations.
		log2 fold change				Statistical significance
RAPDB ID	MSU ID	leaffolder vs control_leaf	BPH vs control_leaf	leaffolder vs control_sheath	BPH vs control_sheath	leaffolder vs control_leaf	BPH vs control_leaf	leaffolder vs control_sheath	BPH vs control_sheath	Phytohotmone category (Garg et al. 2012)	Gene symbol	Description	Phytohotmone category (for each hormone)
Os10g0554200	LOC_Os10g40600	2.04495	1.3651	1.9472	0.941881	*	NA	NA	NA	SA	NRT1.1B, OsNRT1.1B, OsNPF6.5, NPF6.5	Nitrate transporter, Nitrate uptake, Nitrate transport	SA
Os01g0110200	LOC_Os01g02010	2.68969	1.36447	1.58086	1.37028	*	NA	NA	NA	SA	OsAGP12	Conserved hypothetical protein.	SA
Os11g0182200	LOC_Os11g07960	2.56569	0.749794	3.00489	1.85157	NA	NA	*	NA	SA		Transferase family protein.	SA
Os03g0432100	LOC_Os03g31750	1.80951	2.10659	3.97921	0.306038	NA	NA	*	NA	SA_ACC	osppdka, ppdka	Similar to Pyruvate, phosphate dikinase 2.	SA
Os05g0217800	LOC_Os05g12640	2.85339	3.56199	1.39695	1.58494	*	*	NA	NA	SA_JA_ACC	OsBURP02, OsBURP2	Similar to BURP domain-containing protein 2.	SA
Os04g0414500	LOC_Os04g33820	3.32161	2.23629	1.22217	2.17445	*	NA	NA	*	SA	OsFbox208, Os_F0775	Similar to H0622F05.2 protein.	SA
Os11g0151400	LOC_Os11g05380	1.94809	0.988943	-0.0444442	3.71378	NA	NA	NA	*	SA	OsCYP94C2	Cytochrome P450 family protein.	SA
Os06g0133500	LOC_Os06g04240	2.44137	0.865906	-0.00575343	2.86114	*	NA	NA	*	SA		Conserved hypothetical protein.	SA
Os08g0474000	LOC_Os08g36920	1.02287	1.14683	0.301396	4.558	NA	NA	NA	*	SA	DERF3, OsDERF3, OsERF#104, OsERF104, AP2/EREBP#152, AP2/EREBP152	Similar to AP2 domain containing protein RAP2.6 (Fragment).	SA
Os04g0604300	LOC_Os04g51460	0.362996	1.1963	0.230193	2.30037	NA	NA	NA	*	SA	OsXTH9, OsXET9, XTH1, OsXTH1	Similar to Xyloglucan endotransglucosylase/hydrolase protein 24 precursor (EC 2.4.1.207) (At-XTH24) (XTH-24) (Meristem protein 5) (MERI-5 protein) (MERI5 protein) (Endo-xyloglucan transferase) (Xyloglucan endo-1, 4-beta-D-glucanase).	SA
Os03g0820400	LOC_Os03g60570	0.147902	0.663853	-0.320929	2.24671	NA	NA	NA	*	SA	ZFP 15	Similar to ZPT2-13.	SA
Os12g0443500	LOC_Os12g25690	0.316948	-0.553207	1.53082	2.02054	NA	NA	NA	*	SA		Similar to UDP-glucose 6-dehydrogenase (EC 1.1.1.22) (UDP-Glc dehydrogenase) (UDP-GlcDH) (UDPGDH).	SA
Os05g0163700	LOC_Os05g07090	2.09715	0.275585	-0.351146	-0.183169	*	NA	NA	NA	SA_JA	OsACX4	Similar to Acyl-coenzyme A oxidase 4, peroxisomal (EC 1.3.3.6) (AOX 4) (Short- chain acyl-CoA oxidase) (SAOX) (AtCX4) (G6p) (AtG6).	SA
Os04g0405300	LOC_Os04g33240	2.10185	0.154865	-0.611627	0.0838294	*	NA	NA	NA	SA_JA	OsSDR110C-MS3, SDR110C-MS3	Similar to Stem secoisolariciresinol dehydrogenase (Fragment).	SA
Os05g0127200	LOC_Os05g03610	2.16518	-0.0093587	-0.0936425	-0.0333775	*	NA	NA	NA	SA	OsPLC4	Similar to Phospholipase C (Fragment).	SA
Os04g0650800	LOC_Os04g55720	2.08959	0.119461	-0.026222	0.134152	*	NA	NA	NA	SA		Similar to Phosphoglycerate dehydrogenase.	SA
Os02g0274100	LOC_Os02g17390	2.10775	0.136503	-0.275816	0.0597316	*	NA	NA	NA	SA	MFP, OsAIM, OsCHD, CHD	3-hydroxyacyl-CoA dehydrogenase, Multifunctional protein, RNA- and microtubule-binding protein, Salicylic acid (SA) biosynthesis, Maintenance of root meristem activity, Beta -oxidation of fatty acids	SA
Os04g0615200	LOC_Os04g52504	2.43073	-0.224097	-0.50866	0.390344	*	NA	NA	NA	SA		Hypothetical protein.	SA
Os04g0600300	LOC_Os04g51160	2.10561	-0.355496	-0.611242	0.577746	*	NA	NA	NA	SA	AOX1b, OsAOX1b	Homodimeric diiron-carboxylate protein, Cyanide-resistant respiration in mitochondria, Reactive oxygen species (ROS) scavenging	SA
Os06g0538400	LOC_Os06g34730	2.29982	-0.253639	-0.556717	-0.485633	*	NA	NA	NA	SA		Conserved hypothetical protein.	SA
Os02g0705400	LOC_Os02g47650	2.18088	-0.15727	-0.594326	-0.299562	*	NA	NA	NA	SA		Similar to Pathogen induced protein 2-4.	SA
Os01g0629600	LOC_Os01g43890	2.14864	0.443484	-0.946281	-0.270087	*	NA	NA	NA	SA	OsSCP4	Peptidase S10, serine carboxypeptidase family protein.	SA
Os09g0417800	LOC_Os09g25070	2.71852	-0.369952	-0.611848	-0.0866916	*	NA	NA	NA	SA	OsWRKY62, OsWRKY62.1, OsWRKY62.2, XB10	Splicing variant of OsWRKY62, Pathogen defense	SA
Os01g0609300	LOC_Os01g42380	2.63951	-0.589335	-0.743018	-0.222876	*	NA	NA	NA	SA_JA	OsPDR9, ospdr9, OsPDR3, PDR3	Similar to Pleiotropic drug resistance protein 3.	SA
Os01g0839100	LOC_Os01g62190	2.97145	-0.376577	-0.388163	-0.494284	*	NA	NA	NA	SA	OsZFP	Zinc finger, C2H2 domain containing protein.	SA
Os03g0142500	LOC_Os03g04890	2.82628	-0.484045	-0.203243	0.20368	*	NA	NA	NA	SA_JA_ACC	OsRFPH2-9	Zinc finger, RING/FYVE/PHD-type domain containing protein.	SA
Os01g0511100	LOC_Os01g32780	2.88972	0.0686495	-0.152671	0.264802	*	NA	NA	NA	SA		UspA domain containing protein.	SA
Os04g0435100	LOC_Os04g35540	3.14828	-0.56336	-1.4997	-0.297492	*	NA	NA	NA	SA	OsBAT7	Amino acid/polyamine transporter I family protein.	SA
Os03g0734200	LOC_Os03g52380	3.12812	-1.10459	-1.1713	-0.219389	*	NA	NA	NA	SA		Conserved hypothetical protein.	SA
Os09g0454600	LOC_Os09g28160	2.35769	-0.221773	-1.53041	0.427797	*	NA	NA	NA	SA_JA	OsPT19	Similar to Mitochondrial phosphate transporter (Fragment).	SA
Os03g0829200	LOC_Os03g61360	2.61968	-1.47151	-0.506484	-0.13053	*	NA	NA	NA	SA_JA		Similar to epoxide hydrolase 2.	SA
Os01g0626400	LOC_Os01g43650	2.29912	-0.935932	-0.146697	0.047127	*	NA	NA	NA	SA_JA	OsWRKY11, Dlf1, OsWRKY11.1, OsWRKY11.2	WRKY transcription factor, Splicing variant	SA
Os07g0274700	LOC_Os07g17330	2.06165	-1.04933	-1.1416	0.0465134	*	NA	NA	NA	SA_JA		HvB12D protein (B12Dg1 protein).	SA
Os01g0595600	LOC_Os01g41240	2.03591	-1.04974	-0.936566	-0.18345	*	NA	NA	NA	SA		Alpha/beta hydrolase fold-1 domain containing protein.	SA
Os06g0228500	LOC_Os06g12320	2.24668	-0.711354	-0.733534	-0.0596357	*	NA	NA	NA	SA_JA	OsATL12	Amino acid transporter, transmembrane domain containing protein.	SA
Os03g0236200	LOC_Os03g13300	2.10164	-0.915733	-0.290276	1.29406	*	NA	NA	NA	SA	OsGAD3	Similar to Glutamate decarboxylase isozyme 3 (EC 4.1.1.15).	SA
Os05g0114000	LOC_Os05g02310	0.659169	-2.1782	0.0205641	-0.4771	NA	*	NA	NA	SA		Similar to PRLI-interacting factor F (Fragment).	SA
Os07g0638100	LOC_Os07g44410	3.47153	-0.133897	0.89043	1.39382	*	NA	NA	NA	SA		Six-bladed beta-propeller, TolB-like domain containing protein.	SA
Os03g0718800	LOC_Os03g50960	3.77205	0.470034	1.70417	2.68115	*	NA	NA	*	SA_ACC		Similar to Physical impedance induced protein.	SA
Os07g0564500	LOC_Os07g37730	5.55966	0.131705	-0.0123141	2.58955	*	NA	NA	*	SA_JA_ACC		Pyridine nucleotide-disulphide oxidoreductase, NAD-binding region domain containing protein.	SA
Os01g0778500	LOC_Os01g57050	5.68101	2.03898	1.54988	0.616981	*	NA	NA	NA	SA		Similar to predicted protein.	SA
Os01g0159000	LOC_Os01g06560	4.83477	1.1414	1.76816	-1.20711	*	NA	NA	NA	SA	OsDOG1L-2, DOG1L-2	Similar to cDNA clone:J023049H21, full insert sequence.	SA
Os09g0552600	LOC_Os09g37976	4.01267	0.491713	-0.429855	-0.499885	*	NA	NA	NA	SA_ACC		RmlC-like jelly roll fold domain containing protein.	SA
Os01g0805400	LOC_Os01g59100	3.54482	1.37147	-0.417339	-0.147192	*	NA	NA	NA	SA	OsEnS-18	UDP-glucuronosyl/UDP-glucosyltransferase family protein.	SA
Os10g0580400	LOC_Os10g42960	3.32205	0.471652	-0.796174	-0.285867	*	NA	NA	NA	SA	OsDUR3	High-affinity urea transporter, Effective urea acquisition and utilisation, Effective use of low external urea as a N source	SA
Os06g0207000	LOC_Os06g10520	2.93536	0.361669	-0.203663	-0.215756	*	NA	NA	NA	SA		Fumble domain containing protein.	SA
Os12g0635400	AK063156	3.21522	0.361736	-0.659583	0.537158	*	NA	NA	NA	SA		VQ domain containing protein.	SA
Os01g0241400	LOC_Os01g13950	3.04332	0.907731	-1.07362	0.425491	*	NA	NA	NA	SA_JA	OsGRX3	Thioredoxin fold domain containing protein.	SA
Os05g0127500	LOC_Os05g03640	4.12416	0.749834	0.553791	0.809448	*	NA	NA	NA	SA_JA	2-ODD6, Os2-ODD6, Os2ODD6	Similar to Leucoanthocyanidin dioxygenase-like protein.	SA
Os04g0688300	LOC_Os04g59190	4.19773	0.836021	0.403656	1.04731	*	NA	NA	NA	SA_JA	prx61	Haem peroxidase, plant/fungal/bacterial family protein.	SA
Os03g0122300	LOC_Os03g03034	4.21422	0.566261	-0.0508661	0.479437	*	NA	NA	NA	SA_JA	FLS, 2-ODD2, Os2-ODD2, 2ODD2, Os2ODD2	Similar to Oxidoreductase, 2OG-Fe oxygenase family protein, expressed.	SA
Os07g0537600	LOC_Os07g35330	4.27071	1.33082	0.709341	0.455847	*	NA	NA	NA	SA_JA_ACC		Hypothetical conserved gene.	SA
Os09g0379600	LOC_Os09g21180	3.13027	1.02544	-0.104362	0.669437	*	NA	NA	NA	SA	Oshox25, OsHox25	Similar to Homeobox-leucine zipper protein HOX25.	SA
Os06g0725200	LOC_Os06g50950	3.4963	0.658557	0.634575	0.442625	*	NA	NA	NA	SA_JA	OsGELP90	Lipase, GDSL domain containing protein.	SA
Os05g0421600	LOC_Os05g34830	3.07317	0.361106	0.192318	0.628859	*	NA	NA	NA	SA_JA	ONAC088, ONAC88	No apical meristem (NAM) protein domain containing protein.	SA
Os01g0508100	LOC_Os01g32380	3.00344	0.167267	0.121289	0.773174	*	NA	NA	NA	SA	RH3	Ferritin/ribonucleotide reductase-like family protein.	SA
Os10g0580900	LOC_Os10g43060	2.86804	0.403387	-0.150211	0.792203	*	NA	NA	NA	SA_JA		Conserved hypothetical protein.	SA
Os04g0565200	LOC_Os04g47720	2.62271	0.0574709	0.145283	0.788545	*	NA	NA	NA	SA_JA		Similar to Cis-zeatin O-glucosyltransferase 1 (EC 2.4.1.215) (cisZOG1).	SA
Os04g0398000	LOC_Os04g32620	2.5457	-0.0655965	-0.017072	0.502324	*	NA	NA	NA	SA_JA	OsERF#101, OsERF101, OsDERF6, DERF6, AP2/EREBP#089, AP2/EREBP89, OsRap2.6, Rap2.6	ERF transcription factor, A member of APETALA2/Ethylene-Responsive Element Binding Protein(AP2/EREBP) family, Regulation of drought stress response, Innate immunity	SA
Os09g0332700	LOC_Os09g16330	2.13038	0.188231	0.463405	0.60805	*	NA	NA	NA	SA	OsPDR20, RDR20	Similar to PDR-type ABC transporter 2 (Fragment).	SA
Os04g0674400	LOC_Os04g57810	1.99468	0.162392	0.253222	0.508118	*	NA	NA	NA	SA		Similar to Anamorsin (Cytokine induced apoptosis inhibitor 1) (CUA001). Splice isoform 2.	SA
Os02g0191300	LOC_Os02g09810	2.05494	0.307891	0.0802449	0.340872	*	NA	NA	NA	SA	OsATL6	Similar to Amino acid transporter-like protein.	SA
Os06g0604300	LOC_Os06g40180	2.38713	0.742093	0.399553	1.34269	*	NA	NA	NA	SA_JA	OsPLDalpha5, RPLD4, OsPLDeta3	Chloroplast-localized phospholipase D, Herbivore defense	SA
Os02g0613900	LOC_Os02g40010	2.82572	0.517483	0.834231	1.07878	*	NA	NA	NA	SA_JA		Similar to adenine phosphoribosyltransferase 2.	SA
Os07g0621800	LOC_Os07g42924	2.10913	-0.314421	1.00718	0.971796	*	NA	NA	NA	SA_JA		Alcohol dehydrogenase superfamily, zinc-containing protein.	SA
Os02g0736300	LOC_Os02g50340	2.25931	0.430476	1.31048	0.430927	*	NA	NA	NA	SA		Membrane attack complex component/perforin/complement C9 family protein.	SA
Os09g0518200	LOC_Os09g34250	4.61956	-2.1681	-0.710435	-0.156183	*	NA	NA	NA	SA	OsSGT, SGT, UGT74H3	UDP-glucuronosyl/UDP-glucosyltransferase family protein.	SA
Os02g0218700	LOC_Os02g12680	4.69679	-1.41531	-0.237461	0.198935	*	NA	NA	NA	SA_JA_ACC	OsAOS3, HPL2, OsHPL2, OsAOS3/OsHPL2	Allene oxide synthase (CYP74A3), Fatty acid 9-/13-hydroperoxide lyase (CYP74C), Biosynthesis of jasmonic acid (JA), Plant defense	SA
Os06g0220500	LOC_Os06g11720	3.5058	-1.63131	0.370894	0.738654	*	NA	NA	NA	SA		UDP-glucuronosyl/UDP-glucosyltransferase family protein.	SA
Os11g0702100	LOC_Os11g47600	5.95684	0.00478809	-1.22298	0.0553583	*	NA	NA	NA	SA		Similar to Class III chitinase homologue (OsChib3H-h) (Fragment).	SA
Os10g0515900	LOC_Os10g37160	6.10555	0	-0.746613	0.0637356	*	NA	NA	NA	SA_JA		Cytochrome P450 family protein.	SA
Os03g0188100	LOC_Os03g08900	5.34971	-0.0406601	-1.24723	-0.287846	*	NA	NA	NA	SA_JA	OsMATE1	Multidrug and toxic compound extrusion (MATE) protein family transporter, Regulation of plant growth and development, Disease resistance	SA
Os07g0635500	LOC_Os07g44140	5.44776	0.799702	-0.704953	0.273385	*	NA	NA	NA	SA_JA	OsCYP709C5	Similar to Cytochrome P450.	SA
Os04g0447700	LOC_Os04g37490	5.40262	0.704523	-1.32343	0.39366	*	NA	NA	NA	SA		Similar to Polyketide reductase.	SA
Os10g0118200	LOC_Os10g02880	6.1414	0.656506	-0.715674	-0.260944	*	NA	NA	NA	SA_JA_ACC	ZRP4, OsASMT2, ASMT2	Conserved hypothetical protein.	SA
Os08g0521000	LOC_Os08g40940	6.46323	0.457185	-0.26127	0.326658	*	NA	NA	NA	SA_JA		Protein of unknown function DUF599 family protein.	SA
Os08g0508000	LOC_Os08g39730	7.73106	-0.797951	-1.0362	0.474428	*	NA	NA	NA	SA_JA	CYP76M2	Cytochrome P450 family protein.	SA
Os05g0201700	LOC_Os05g11210	-3.65243	-1.18247	0.0438113	-0.18117	*	NA	NA	NA	SA_JA		Hypothetical conserved gene.	SA
Os01g0899700	LOC_Os01g67390	-2.32702	-1.15402	-0.0572789	-0.268787	*	NA	NA	NA	SA		Pollen Ole e 1 allergen and extensin domain containing protein.	SA
Os11g0489250	LOC_Os11g29720	-2.95098	-0.402485	-0.957038	-0.409706	*	NA	NA	NA	SA_JA_ACC		Similar to Cytochrome P450 family protein, expressed.	SA
Os02g0285300	LOC_Os02g18410	0.861454	0.95237	1.74292	2.46669	NA	NA	NA	*	JA	OsDREPP2, DREPP2	DREPP plasma membrane polypeptide family protein.	JA
Os01g0946500	LOC_Os01g71810	0.81832	0.0926643	1.26736	2.08162	NA	NA	NA	*	JA		Similar to Glucan endo-1, 3-beta-glucosidase GV (EC 3.2.1.39) ((1->3)-beta-glucan endohydrolase GV) ((1->3)-beta-glucanase isoenzyme GV) (Beta-1, 3- endoglucanase GV).	JA
Os10g0450800	LOC_Os10g31320	1.78997	0.434674	1.735	2.56533	NA	NA	NA	*	JA		Hypothetical protein.	JA
Os04g0119000	LOC_Os04g02880	0.0288255	2.07897	2.0717	1.45715	NA	*	*	NA	JA		Similar to H0716A07.5 protein.	JA
Os03g0741100	LOC_Os03g53020	0.552903	0.549653	-0.34267	2.52576	NA	NA	NA	*	JA	OsbHLH148, bHLH148	Basic helix-loop-helix transcription factor, Drought tolerance	JA
Os03g0181100	LOC_Os03g08330	1.13546	0.273222	-0.216109	2.27884	NA	NA	NA	*	JA	OsJAZ4, JAZ4, OsJAZ 10, OsJAZ10, JAZ10, OsTIFY11b	Tify domain containing protein.	JA
Os03g0437200	LOC_Os03g32230	-0.0075466	0.00384377	-0.340448	2.22394	NA	NA	NA	*	JA	ZFP36, Bsr-d1, bsr-d1	C2H2-type zinc finger protein, Abscisic acid-induced antioxidant defence, Water stress and oxidative stress tolerance	JA
Os10g0507700	LOC_Os10g36360	0.4887	1.4396	0.243685	2.28839	NA	NA	NA	*	JA		Conserved hypothetical protein.	JA
Os04g0497200	LOC_Os04g41970	2.01015	-0.322083	0.197649	1.23839	*	NA	NA	NA	JA	OsGLU3, OsGH9A2, GLU3, GH9A2	Putative membrane-bound endo-1, 4-beta-glucanase, Synthesis of root cellulose, Modulation of root cell division and elongation	JA
Os03g0402800	LOC_Os03g28940	2.31102	0.154168	0.0489526	1.09582	*	NA	NA	NA	JA	OsJAZ5, JAZ5, JAZ6, OsJAZ6, OsTIFY10A	Tify domain containing protein.	JA
Os04g0606200	AK066753	1.9839	0.253513	0.44765	0.643133	*	NA	NA	NA	JA		Similar to OSIGBa0113I13.1 protein.	JA
Os09g0431900	LOC_Os09g26210	2.41213	0.210176	1.11755	1.11685	*	NA	NA	NA	JA_ACC		Zinc finger, C2H2-type domain containing protein.	JA
Os07g0621800	LOC_Os07g42924	2.10913	-0.314421	1.00718	0.971796	*	NA	NA	NA	SA_JA		Alcohol dehydrogenase superfamily, zinc-containing protein.	JA
Os03g0757900	LOC_Os03g55070	2.72037	-0.198902	0.778867	0.676734	*	NA	NA	NA	JA		Similar to UDP-glucose 6-dehydrogenase (EC 1.1.1.22) (UDP-Glc dehydrogenase) (UDP-GlcDH) (UDPGDH).	JA
Os02g0613900	LOC_Os02g40010	2.82572	0.517483	0.834231	1.07878	*	NA	NA	NA	SA_JA		Similar to Adenine phosphoribosyltransferase 2 (EC 2.4.2.7) (APRT).	JA
Os01g0183300	LOC_Os01g08780	2.78317	0.758127	0.905742	1.14403	*	NA	NA	NA	JA_ACC		Endonuclease/exonuclease/phosphatase domain containing protein.	JA
Os06g0604300	LOC_Os06g40180	2.38713	0.742093	0.399553	1.34269	*	NA	NA	NA	SA_JA	OsPLDalpha5, RPLD4, OsPLDeta3	Chloroplast-localized phospholipase D, Herbivore defense	JA
Os05g0442400	LOC_Os05g37060	2.57888	0.548157	1.06658	1.88919	*	NA	NA	NA	JA_ACC	OsMYB-1, MYB-1, MYB1, OsARM1, ARM1	R-R-type MYB-like transcription factor, Response to drought stress during reproductive development	JA
Os10g0392400	LOC_Os10g25290	2.94638	0.649824	-0.184065	1.5069	*	NA	NA	NA	JA	OsTIFY11d, OsJAZ1, JAZ1, OsJAZ 12, OsJAZ12, JAZ12	Tify domain containing protein.	JA
Os10g0147200	LOC_Os10g05660	2.78408	1.61191	0.15719	1.40315	*	NA	NA	NA	JA		Similar to Thaumatin-like protein.	JA
Os05g0545300	LOC_Os05g46750	2.3194	1.53119	-0.607496	1.95941	*	NA	NA	NA	JA		Serine/threonine protein kinase domain containing protein.	JA
Os11g0634200	LOC_Os11g41600	2.67206	0.202854	-0.15173	-0.0874851	*	NA	NA	NA	JA		Conserved hypothetical protein.	JA
Os06g0623600	LOC_Os06g41840	2.74267	0.0498916	-0.432098	-0.0670906	*	NA	NA	NA	JA	OsCCR7	Similar to Cinnamoyl-CoA reductase (EC 1.2.1.44).	JA
Os05g0130100	LOC_Os05g03920	2.88425	0.406095	-0.141373	0.0601082	*	NA	NA	NA	JA_ACC		Hypothetical conserved gene.	JA
Os12g0441600	LOC_Os12g25490	2.5967	0.168926	-0.510232	-0.504366	*	NA	NA	NA	JA		O-methyltransferase, family 2 domain containing protein.	JA
Os11g0490900	LOC_Os11g29870	2.73972	0.177208	-0.838744	-0.161856	*	NA	NA	NA	JA	OsWRKY72, WRKY-72	Similar to WRKY transcription factor 72.	JA
Os05g0163700	LOC_Os05g07090	2.09715	0.275585	-0.351146	-0.183169	*	NA	NA	NA	SA_JA	OsACX4	Similar to Acyl-coenzyme A oxidase 4, peroxisomal (EC 1.3.3.6) (AOX 4) (Short- chain acyl-CoA oxidase) (SAOX) (AtCX4) (G6p) (AtG6).	JA
Os01g0802100	LOC_Os01g58790	2.27608	0.189146	-0.176766	-0.165096	*	NA	NA	NA	JA	OsCMK, CMK, OsIspE, IspE	4-diphosphocytidyl-2-C-methyl-D-erythritol kinase, Isoprenoid biosynthesis, Chloroplast development	JA
Os05g0382600	LOC_Os05g31750	2.10756	0.468956	0.0373168	-0.0784297	*	NA	NA	NA	JA	OsANN3	Similar to Annexin-like protein RJ4.	JA
Os05g0257100	LOC_Os05g16824	1.97307	0.0537125	-0.11892	0.152213	*	NA	NA	NA	JA		Leucine-rich repeat, plant specific containing protein.	JA
Os04g0405300	LOC_Os04g33240	2.10185	0.154865	-0.611627	0.0838294	*	NA	NA	NA	SA_JA	OsSDR110C-MS3, SDR110C-MS3	Similar to Stem secoisolariciresinol dehydrogenase (Fragment).	JA
Os11g0614400	LOC_Os11g39990	2.58602	-0.426559	-0.524324	-0.303669	*	NA	NA	NA	JA	OspPLAIItheta, pPLAIItheta	Similar to Patatin-like protein 1.	JA
Os01g0609300	LOC_Os01g42380	2.63951	-0.589335	-0.743018	-0.222876	*	NA	NA	NA	SA_JA	OsPDR9, ospdr9, OsPDR3, PDR3	Similar to Pleiotropic drug resistance protein 3.	JA
Os06g0228500	LOC_Os06g12320	2.24668	-0.711354	-0.733534	-0.0596357	*	NA	NA	NA	SA_JA	OsATL12	Amino acid transporter, transmembrane domain containing protein.	JA
Os05g0268500	LOC_Os05g18604	1.98656	-0.0488319	-0.232855	-0.389795	*	NA	NA	NA	JA	OsEnS-75, OsSCP27, OsSCP28, SCP28	Similar to Serine carboxypeptidase 2.	JA
Os04g0182200	LOC_Os04g10350	1.98467	-0.459942	-0.319675	-0.483854	*	NA	NA	NA	JA	2-ODD23, Os2-ODD23, Os2ODD23	2OG-Fe(II) oxygenase domain containing protein.	JA
Os08g0297800	LOC_Os08g20130	1.9704	-0.346732	-1.25104	-0.766742	*	NA	NA	NA	JA_ACC		Sulfotransferase family protein.	JA
Os06g0185500	LOC_Os06g08640	2.19915	0.496409	-1.07774	-1.02731	*	NA	NA	NA	JA	OsHCT4	Transferase family protein.	JA
Os07g0274700	LOC_Os07g17330	2.06165	-1.04933	-1.1416	0.0465134	*	NA	NA	NA	SA_JA		HvB12D protein (B12Dg1 protein).	JA
Os05g0509500	LOC_Os05g43390	2.09997	-0.748538	-1.1656	-0.0898854	*	NA	NA	NA	JA		Similar to Signal recognition particle 54 kDa protein 2 (SRP54).	JA
Os09g0454600	LOC_Os09g28160	2.35769	-0.221773	-1.53041	0.427797	*	NA	NA	NA	SA_JA	OsPT19	Similar to Mitochondrial phosphate transporter (Fragment).	JA
Os08g0485400	LOC_Os08g37874	3.42598	-0.0272485	-0.41681	0.0647989	*	NA	NA	NA	JA_ACC		Similar to Oxidoreductase.	JA
Os05g0526700	LOC_Os05g45070	3.21497	-0.29469	-0.778347	0.147032	*	NA	NA	NA	JA		Harpin-induced 1 domain containing protein.	JA
Os09g0532000	LOC_Os09g36200	3.50645	-0.296499	-0.389709	0.605803	*	NA	NA	NA	JA	sgr(t), sgr, OsSGR, OsSgr	Senescence-inducible chloroplast protein, Activation of the chlorophll-degrading pathway during leaf senescence	JA
Os09g0439200	LOC_Os09g26780	3.62567	-0.368215	-0.657407	0.343302	*	NA	NA	NA	JA	OsJAZ7, OsJAZ 8, OsJAZ8, Os-JAZ8, JAZ8, OsTIFY10c, OsTIFY10c/OsJAZ8	Jasmonate ZIM-domain protein, Jasmonate-induced resistance to bacterial blight, Repressor of jasmonic acid signaling	JA
Os01g0241400	LOC_Os01g13950	3.04332	0.907731	-1.07362	0.425491	*	NA	NA	NA	SA_JA	OsGRX3	Thioredoxin fold domain containing protein.	JA
Os05g0273800	LOC_Os05g19150	2.52828	-0.0896574	0.17962	0.524406	*	NA	NA	NA	JA		Similar to Soluble epoxide hydrolase.	JA
Os04g0398000	LOC_Os04g32620	2.5457	-0.0655965	-0.017072	0.502324	*	NA	NA	NA	SA_JA	OsERF#101, OsERF101, OsDERF6, DERF6, AP2/EREBP#089, AP2/EREBP89, OsRap2.6, Rap2.6	ERF transcription factor, A member of APETALA2/Ethylene-Responsive Element Binding Protein(AP2/EREBP) family, Regulation of drought stress response, Innate immunity	JA
Os03g0142500	LOC_Os03g04890	2.82628	-0.484045	-0.203243	0.20368	*	NA	NA	NA	SA_JA_ACC	OsRFPH2-9	Zinc finger, RING/FYVE/PHD-type domain containing protein.	JA
Os05g0465000	AK111286	2.88879	0.0193736	0.203395	0.858628	*	NA	NA	NA	JA		Conserved hypothetical protein.	JA
Os04g0565200	LOC_Os04g47720	2.62271	0.0574709	0.145283	0.788545	*	NA	NA	NA	SA_JA		Similar to Cis-zeatin O-glucosyltransferase 1 (EC 2.4.1.215) (cisZOG1).	JA
Os07g0615200	LOC_Os07g42370	2.62107	0.38677	0.37624	0.713943	*	NA	NA	NA	JA	OsJAZ6, OsJAZ 7, OsJAZ7, OsTIFY10B	Tify domain containing protein.	JA
Os10g0580900	LOC_Os10g43060	2.86804	0.403387	-0.150211	0.792203	*	NA	NA	NA	SA_JA		Conserved hypothetical protein.	JA
Os05g0421600	LOC_Os05g34830	3.07317	0.361106	0.192318	0.628859	*	NA	NA	NA	SA_JA	ONAC088, ONAC88	No apical meristem (NAM) protein domain containing protein.	JA
Os09g0472100	LOC_Os09g29660	4.4918	-0.145303	-1.32625	-0.156346	*	NA	NA	NA	JA	OsABCG22	Similar to ABC transporter.	JA
Os07g0190000	LOC_Os07g09190	3.97628	-0.114726	-1.2669	-0.325361	*	NA	NA	NA	JA	OsDXS, OsDXS3, dxs3	Similar to 1-deoxy-D-xylulose 5-phosphate synthase 2 precursor.	JA
Os09g0275400	LOC_Os09g10340	4.10965	0.049312	-0.993324	-1.6759	*	NA	NA	NA	JA_ACC		Cytochrome P450 family protein.	JA
Os11g0684000	LOC_Os11g45740	4.36459	-0.407416	-0.416271	0.412453	*	NA	NA	NA	JA	OsJAmyb, JAmyb, OsJAMyb	Similar to Transcription factor MYB21 (Myb-related protein 21) (AtMYB21) (Myb homolog 3) (AtMyb3).	JA
Os04g0581100	LOC_Os04g49210	3.66149	-0.804227	-0.047395	0.0223517	*	NA	NA	NA	JA	OsS3H, S3H, 2-ODD1, Os2-ODD1, 2ODD1, Os2ODD1	2OG-Fe(II) oxygenase domain containing protein.	JA
Os02g0218700	LOC_Os02g12680	4.69679	-1.41531	-0.237461	0.198935	*	NA	NA	NA	SA_JA_ACC	OsAOS3, HPL2, OsHPL2, OsAOS3/OsHPL2	Allene oxide synthase (CYP74A3), Fatty acid 9-/13-hydroperoxide lyase (CYP74C), Biosynthesis of jasmonic acid (JA), Plant defense	JA
Os11g0126900	LOC_Os11g03300	2.578	-1.09753	0.382173	0.416104	*	NA	NA	NA	JA	OsNAC10, NAC10, ONAC122, NAC122	NAC-domain protein, Drought tolerance	JA
Os01g0626400	LOC_Os01g43650	2.29912	-0.935932	-0.146697	0.047127	*	NA	NA	NA	SA_JA	OsWRKY11, Dlf1, OsWRKY11.1, OsWRKY11.2	WRKY transcription factor, Control of flowering time and plant height	JA
Os03g0829200	LOC_Os03g61360	2.61968	-1.47151	-0.506484	-0.13053	*	NA	NA	NA	SA_JA		Similar to Soluble epoxide hydrolase.	JA
Os10g0109600	LOC_Os10g02070	3.77764	2.00114	1.28585	1.91161	*	*	NA	NA	JA	poxA, prx126, prxRPA, RPA	Peroxidase (EC 1.11.1.7).	JA
Os05g0217800	LOC_Os05g12640	2.85339	3.56199	1.39695	1.58494	*	*	NA	NA	SA_JA_ACC	OsBURP02, OsBURP2	Similar to BURP domain-containing protein 2.	JA
Os06g0547400	LOC_Os06g35520	3.15	0.673644	2.67953	1.27526	*	NA	NA	NA	JA_ACC	prx86	Similar to Peroxidase P7 (EC 1.11.1.7) (TP7).	JA
Os04g0688300	LOC_Os04g59190	4.19773	0.836021	0.403656	1.04731	*	NA	NA	NA	SA_JA	prx61	Haem peroxidase, plant/fungal/bacterial family protein.	JA
Os02g0712500	LOC_Os02g48190	4.06856	0.671827	0.242291	0.909119	*	NA	NA	NA	JA		Protein of unknown function DUF23 family protein.	JA
Os05g0127500	LOC_Os05g03640	4.12416	0.749834	0.553791	0.809448	*	NA	NA	NA	SA_JA	2-ODD6, Os2-ODD6, Os2ODD6	Similar to Leucoanthocyanidin dioxygenase-like protein.	JA
Os07g0537600	LOC_Os07g35330	4.27071	1.33082	0.709341	0.455847	*	NA	NA	NA	SA_JA_ACC		Hypothetical conserved gene.	JA
Os07g0539100	LOC_Os07g35480	3.90804	0.450124	0.615272	0.288873	*	NA	NA	NA	JA_ACC	Gns11	Glycoside hydrolase, family 17 protein.	JA
Os07g0537500	LOC_Os07g35310	3.86773	0.746186	0.691504	0.354329	*	NA	NA	NA	JA_ACC		Serine/threonine protein kinase-related domain containing protein.	JA
Os06g0725200	LOC_Os06g50950	3.4963	0.658557	0.634575	0.442625	*	NA	NA	NA	SA_JA	OsGELP90	Lipase, GDSL domain containing protein.	JA
Os07g0526400	LOC_Os07g34260	3.92656	0.189895	-0.223526	0.481978	*	NA	NA	NA	JA	OsPKS15	Polyketide synthase, type III domain containing protein.	JA
Os03g0122300	LOC_Os03g03034	4.21422	0.566261	-0.0508661	0.479437	*	NA	NA	NA	SA_JA	FLS	Flavanone 3-hydroxylase, Positive regulation of flavonoid biosynthesis, Resistance to brown planthopper (BPH)	JA
Os06g0604200	LOC_Os06g40170	4.80322	1.35254	0.570475	1.42691	*	NA	NA	NA	JA	OsPLDalpha4, RPLD3, OsPLDeta2	Chloroplast-localized phospholipase D, Herbivore defense	JA
Os04g0339400	LOC_Os04g27060	5.02409	0.70843	1.38124	0.71867	*	NA	NA	NA	JA	OsAKR, AKR	Aldo/keto reductase family protein.	JA
Os07g0564500	LOC_Os07g37730	5.55966	0.131705	-0.0123141	2.58955	*	NA	NA	*	SA_JA_ACC		Pyridine nucleotide-disulphide oxidoreductase, NAD-binding region domain containing protein.	JA
Os03g0180900	LOC_Os03g08320	5.49306	0.0735309	-0.318349	1.64973	*	NA	NA	NA	JA	OsJAZ2, JAZ2, OsJAZ 11, OsJAZ11, Os-JAZ11, JAZ11, OsTIFY11c. OsJAZ1, JAZ1	Tify domain containing protein.	JA
Os04g0639000	LOC_Os04g54610	5.85862	1.70025	2.4221	4.75687	*	NA	NA	NA	JA_ACC		Conserved hypothetical protein.	JA
Os09g0127300	LOC_Os09g04050	7.12148	3.31765	-0.0761897	0.118496	*	NA	NA	NA	JA	OsCCR17	NAD(P)-binding domain containing protein.	JA
Os03g0439000	LOC_Os03g32420	7.90381	3.36761	0.441376	1.48843	*	NA	NA	NA	JA		Conserved hypothetical protein.	JA
Os07g0418500	LOC_Os07g23570	10.076	2.56553	-0.87211	0.00447016	*	NA	NA	NA	JA	OsCYP709C9	Similar to Cytochrome P450.	JA
Os08g0508000	LOC_Os08g39730	7.73106	-0.797951	-1.0362	0.474428	*	NA	NA	NA	SA_JA	CYP76M2	Cytochrome P450 family protein.	JA
Os04g0395800	LOC_Os04g32480	7.66886	0.373819	-0.93577	0.340804	*	NA	NA	NA	JA	OsJAZ11, OsJAZ5, OsTIFY9, JAZ11, JAZ11/TIFY9	Tify domain containing protein.	JA
Os11g0679700	LOC_Os11g45400	7.23895	0.982353	-0.0539879	-0.547992	*	NA	NA	NA	JA	OsGPAT3	Glycerol-3-phosphate acyltransferase, Anther development, Pollen formation	JA
Os05g0145100	LOC_Os05g05290	7.33044	0.942313	-0.986706	-0.648724	*	NA	NA	NA	JA		Conserved hypothetical protein.	JA
Os10g0515900	LOC_Os10g37160	6.10555	0	-0.746613	0.0637356	*	NA	NA	NA	SA_JA		Cytochrome P450 family protein.	JA
Os10g0118200	LOC_Os10g02880	6.1414	0.656506	-0.715674	-0.260944	*	NA	NA	NA	SA_JA_ACC	ZRP4, OsASMT2, ASMT2	Conserved hypothetical protein.	JA
Os08g0521000	LOC_Os08g40940	6.46323	0.457185	-0.26127	0.326658	*	NA	NA	NA	SA_JA		Protein of unknown function DUF599 family protein.	JA
Os07g0635500	LOC_Os07g44140	5.44776	0.799702	-0.704953	0.273385	*	NA	NA	NA	SA_JA	OsCYP709C5	Similar to Cytochrome P450.	JA
Os07g0601900	LOC_Os07g41060	5.74433	-0.581772	-1.2734	0.0887403	*	NA	NA	NA	JA_ACC		Similar to NADPH HC toxin reductase (Fragment).	JA
Os03g0188100	LOC_Os03g08900	5.34971	-0.0406601	-1.24723	-0.287846	*	NA	NA	NA	SA_JA	OsMATE1	Multidrug and toxic compound extrusion (MATE) protein family transporter, Regulation of plant growth and development, Disease resistance	JA
Os11g0489250	LOC_Os11g29720	-2.95098	-0.402485	-0.957038	-0.409706	*	NA	NA	NA	SA_JA_ACC		Similar to Cytochrome P450 family protein, expressed.	JA
Os05g0201700	LOC_Os05g11210	-3.65243	-1.18247	0.0438113	-0.18117	*	NA	NA	NA	SA_JA		Hypothetical conserved gene.	JA
Os05g0217800	LOC_Os05g12640	2.85339	3.56199	1.39695	1.58494	*	*	NA	NA	SA_JA_ACC	OsBURP02, OsBURP2	Similar to BURP domain-containing protein 2.	ACC
Os03g0432100	LOC_Os03g31750	1.80951	2.10659	3.97921	0.306038	NA	NA	*	NA	SA_ACC	osppdka, ppdka	Similar to Pyruvate, phosphate dikinase 2.	ACC
Os09g0431900	LOC_Os09g26210	2.41213	0.210176	1.11755	1.11685	*	NA	NA	NA	JA_ACC		Zinc finger, C2H2-type domain containing protein.	ACC
Os01g0183300	LOC_Os01g08780	2.78317	0.758127	0.905742	1.14403	*	NA	NA	NA	JA_ACC		Endonuclease/exonuclease/phosphatase domain containing protein.	ACC
Os05g0442400	LOC_Os05g37060	2.57888	0.548157	1.06658	1.88919	*	NA	NA	NA	JA_ACC	OsMYB-1, MYB-1, MYB1, OsARM1, ARM1	R-R-type MYB-like transcription factor, Response to drought stress during reproductive development	ACC
Os06g0547400	LOC_Os06g35520	3.15	0.673644	2.67953	1.27526	*	NA	NA	NA	JA_ACC	prx86	Similar to Peroxidase P7 (EC 1.11.1.7) (TP7).	ACC
Os03g0718800	LOC_Os03g50960	3.77205	0.470034	1.70417	2.68115	*	NA	NA	*	SA_ACC		Similar to Physical impedance induced protein.	ACC
Os07g0539100	LOC_Os07g35480	3.90804	0.450124	0.615272	0.288873	*	NA	NA	NA	JA_ACC	Gns11	Glycoside hydrolase, family 17 protein.	ACC
Os07g0537500	LOC_Os07g35310	3.86773	0.746186	0.691504	0.354329	*	NA	NA	NA	JA_ACC		Serine/threonine protein kinase-related domain containing protein.	ACC
Os07g0537600	LOC_Os07g35330	4.27071	1.33082	0.709341	0.455847	*	NA	NA	NA	SA_JA_ACC		Hypothetical conserved gene.	ACC
Os07g0564500	LOC_Os07g37730	5.55966	0.131705	-0.0123141	2.58955	*	NA	NA	*	SA_JA_ACC		Pyridine nucleotide-disulphide oxidoreductase, NAD-binding region domain containing protein.	ACC
Os04g0639000	LOC_Os04g54610	5.85862	1.70025	2.4221	4.75687	*	NA	NA	NA	JA_ACC		Conserved hypothetical protein.	ACC
Os10g0118200	LOC_Os10g02880	6.1414	0.656506	-0.715674	-0.260944	*	NA	NA	NA	SA_JA_ACC	ZRP4, OsASMT2, ASMT2	Conserved hypothetical protein.	ACC
Os07g0601900	LOC_Os07g41060	5.74433	-0.581772	-1.2734	0.0887403	*	NA	NA	NA	JA_ACC		Similar to NADPH HC toxin reductase (Fragment).	ACC
Os09g0552600	LOC_Os09g37976	4.01267	0.491713	-0.429855	-0.499885	*	NA	NA	NA	SA_ACC		RmlC-like jelly roll fold domain containing protein.	ACC
Os09g0275400	LOC_Os09g10340	4.10965	0.049312	-0.993324	-1.6759	*	NA	NA	NA	JA_ACC		Cytochrome P450 family protein.	ACC
Os02g0218700	LOC_Os02g12680	4.69679	-1.41531	-0.237461	0.198935	*	NA	NA	NA	SA_JA_ACC	OsAOS3, HPL2, OsHPL2, OsAOS3/OsHPL2	Allene oxide synthase (CYP74A3), Fatty acid 9-/13-hydroperoxide lyase (CYP74C), Biosynthesis of jasmonic acid (JA), Plant defense	ACC
Os08g0297800	LOC_Os08g20130	1.9704	-0.346732	-1.25104	-0.766742	*	NA	NA	NA	JA_ACC		Sulfotransferase family protein.	ACC
Os01g0963000	LOC_Os01g73200	2.19585	-0.0522778	-0.9254	0.0353327	*	NA	NA	NA	ACC	prx22, OsPRX22	Similar to Peroxidase BP 1 precursor.	ACC
Os08g0485400	LOC_Os08g37874	3.42598	-0.0272485	-0.41681	0.0647989	*	NA	NA	NA	JA_ACC		Similar to 2-nitropropane dioxygenase-like protein.	ACC
Os05g0130100	LOC_Os05g03920	2.88425	0.406095	-0.141373	0.0601082	*	NA	NA	NA	JA_ACC		Hypothetical conserved gene.	ACC
Os03g0142500	LOC_Os03g04890	2.82628	-0.484045	-0.203243	0.20368	*	NA	NA	NA	SA_JA_ACC	OsRFPH2-9	Zinc finger, RING/FYVE/PHD-type domain containing protein.	ACC
Os07g0668300	LOC_Os07g47210	-0.71288	-0.610649	0.934672	2.65272	NA	NA	NA	*	ACC	OsGELP94, OsGELP94a, OsGELP94b	Lipase, GDSL domain containing protein.	ACC
Os06g0643500	LOC_Os06g43600	0	0	3.6815	4.14903	NA	NA	NA	*	ACC		Similar to ADR11 protein (Fragment).	ACC
Os11g0489250	LOC_Os11g29720	-2.95098	-0.402485	-0.957038	-0.409706	*	NA	NA	NA	SA_JA_ACC		Similar to Cytochrome P450 family protein, expressed.	ACC
* Phytohormone-responsive genes of SA, JA and ACC were extracted from Garg et al. 2012. DEGs with absolute log2-fold change > 1 and adjusted p-value < 0.05 are indicated with asterisks.
