# Supplementary material for: Transcriptomics identifies key defense mechanisms in rice resistant to both leaf-feeding and phloem feeding herbivores
Source: BMC Plant Biol. 2021 Jun 30;21:306. doi: 10.1186/s12870-021-03068-5 (PMC8243607; doi:10.1186/s12870-021-03068-5)
Supplement: Supplementary file 5 — Additional file 5: Table S4. Details of GO enrichment results for the DEGs in Qingliu at 24 h of leaffolder herbivory. a Upregulated genes in the leaffolder vs control_leaf comparison, b downregulated genes in the leaffolder vs control_leaf comparison, c upregulated genes in the leaffolder vs control_sheath comparison and d downregulated genes in the leaffolder vs control_sheath comparison. [file 12870_2021_3068_MOESM5_ESM.xlsx]

## Sheet: a.leaffolder vs control_leaf_Up
Transcriptomics identifies key defense mechanisms in rice resistant to both leaf-feeding and phloem feeding herbivores
Yi Li, Boon Huat Cheah, Yu-Fu Fang, Yun-Hung Kuang, Shau-Ching Lin, Chung-Ta Liao, Shou-Horng Huang, Ya-Fen Lin, Wen-Po Chuang
Table S4. Details of GO enrichment results for the DEGs in Qingliu at 24 h of leaffolder herbivory.
a. Upregulated genes in the leaffolder vs control_leaf comparison
GO Accession	GO Category	GO Description	Query Item	Query Total	Background Item	Background Total	p-value	FDR	Genes
GO:0006568	BP	tryptophan metabolic process	6	1425	14	23155	0.00072	0.029	// Os07g0182100 // Os03g0797300 // Os03g0264400 // Os09g0255400 // Os03g0797400 // Os03g0126000
GO:0019438	BP	aromatic compound biosynthetic process	11	1425	47	23155	0.00044	0.022	// Os06g0203600 // Os07g0694600 // Os04g0406600 // Os12g0507000 // Os02g0187800 // Os03g0264400 // Os01g0375200 // Os03g0126000 // Os03g0254800 // Os05g0367400 // Os03g0389700
GO:0046417	BP	chorismate metabolic process	8	1425	30	23155	0.0013	0.044	// Os07g0694600 // Os04g0406600 // Os06g0133900 // Os03g0264400 // Os01g0375200 // Os03g0126000 // Os03g0254800 // Os03g0389700
GO:0055114	BP	oxidation reduction	67	1425	543	23155	3.9e-07	5.6e-05	// Os08g0507100 // Os08g0453700 // Os03g0835400 // Os04g0119400 // Os12g0257600 // Os04g0447700 // Os10g0515900 // Os03g0179900 // Os08g0508000 // Os03g0760200 // Os10g0525000 // Os04g0405300 // Os09g0459800 // Os01g0940000 // Os04g0688300 // Os10g0109600 // Os04g0447100 // Os03g0146400 // Os07g0677200 // Os03g0122300 // Os10g0513900 // Os10g0113100 // Os11g0525200 // Os01g0787000 // Os06g0567200…
GO:0031407	BP	oxylipin metabolic process	9	1425	12	23155	1.1e-06	0.00011	// Os03g0438100 // Os03g0738600 // Os01g0369900 // Os06g0216300 // Os04g0447100 // Os08g0508800 // Os08g0459600 // Os03g0700400 // Os08g0509100
GO:0006468	BP	protein amino acid phosphorylation	101	1425	1126	23155	0.00023	0.013	// Os07g0680900 // Os07g0597200 // Os07g0409900 // Os01g0750600 // Os07g0572000 // Os01g0748600 // Os12g0632800 // Os06g0589600 // Os07g0538700 // Os10g0516200 // Os02g0135200 // Os01g0664200 // Os03g0724300 // Os05g0127300 // Os07g0537500 // Os05g0550800 // Os05g0130100 // Os02g0787300 // Os06g0663200 // Os07g0622000 // Os03g0225700 // Os11g0448000 // Os05g0585500 // Os07g0535800 // Os05g0427100…
GO:0006721	BP	terpenoid metabolic process	12	1425	61	23155	0.00094	0.035	// Os09g0417600 // Os07g0190000 // Os01g0757200 // Os11g0474800 // Os01g0209700 // Os04g0405300 // Os07g0169600 // Os02g0570400 // Os12g0491800 // Os05g0413400 // Os03g0122300 // Os01g0802100
GO:0016052	BP	carbohydrate catabolic process	21	1425	156	23155	0.0015	0.049	// Os08g0473900 // Os11g0592000 // Os02g0714200 // Os07g0695800 // Os07g0604000 // Os04g0173800 // Os04g0494100 // Os10g0542900 // Os09g0375000 // Os11g0702100 // Os05g0194900 // Os02g0605900 // Os11g0592200 // Os04g0119400 // Os04g0497200 // Os12g0145700 // Os03g0329500 // Os05g0495700 // Os08g0120600 // Os01g0276700 // Os06g0247900
GO:0016998	BP	cell wall macromolecule catabolic process	9	1425	37	23155	0.0011	0.041	// Os10g0542900 // Os11g0592000 // Os04g0173800 // Os04g0494100 // Os03g0110600 // Os10g0524300 // Os02g0769200 // Os02g0605900 // Os11g0592200
GO:0006952	BP	defense response	26	1425	125	23155	5.7e-07	7.3e-05	// Os03g0300400 // Os03g0180900 // Os03g0130300 // Os03g0429000 // Os12g0555000 // Os12g0491800 // Os01g0731100 // Os11g0592200 // Os03g0402800 // Os02g0135200 // Os12g0555200 // Os07g0615200 // Os11g0474800 // Os01g0369900 // Os06g0708000 // Os01g0248500 // Os09g0417600 // Os11g0592000 // Os04g0395800 // Os09g0439200 // Os12g0555500 // Os06g0216300 // Os02g0570400 // Os02g0120800 // Os11g0229400…
GO:0009607	BP	response to biotic stimulus	15	1425	61	23155	2.6e-05	0.0017	// Os10g0542900 // Os03g0300400 // Os08g0508800 // Os12g0555200 // Os03g0180900 // Os11g0592000 // Os12g0555000 // Os09g0439200 // Os12g0555500 // Os11g0592200 // Os01g0248500 // Os07g0615200 // Os03g0738600 // Os01g0731100 // Os03g0700400
GO:0009611	BP	response to wounding	7	1425	17	23155	0.00031	0.016	// Os03g0738600 // Os04g0395800 // Os03g0402800 // Os08g0508800 // Os12g0437800 // Os01g0615100 // Os03g0700400
GO:0032787	BP	monocarboxylic acid metabolic process	36	1425	175	23155	5.3e-09	1.5e-06	// Os03g0438100 // Os01g0757200 // Os06g0103500 // Os08g0540100 // Os06g0133900 // Os10g0204400 // Os02g0205500 // Os07g0169600 // Os04g0447100 // Os03g0122300 // Os05g0574600 // Os08g0508800 // Os11g0104400 // Os08g0327400 // Os04g0376300 // Os04g0379900 // Os08g0556200 // Os03g0125100 // Os01g0314100 // Os08g0509100 // Os03g0738600 // Os01g0369900 // Os09g0539800 // Os03g0320600 // Os06g0143400…
GO:0043436	BP	oxoacid metabolic process	69	1425	492	23155	3e-09	1.5e-06	// Os10g0400500 // Os03g0438100 // Os04g0406600 // Os01g0757200 // Os06g0103500 // Os02g0657600 // Os02g0179200 // Os08g0540100 // Os06g0133900 // Os10g0204400 // Os08g0327400 // Os03g0720300 // Os05g0491200 // Os07g0169600 // Os04g0447100 // Os02g0627100 // Os03g0122300 // Os10g0517500 // Os05g0574600 // Os07g0694600 // Os08g0508800 // Os11g0104400 // Os09g0557700 // Os01g0369900 // Os04g0518400…
GO:0006082	BP	organic acid metabolic process	69	1425	493	23155	3.2e-09	1.5e-06	// Os10g0400500 // Os03g0438100 // Os04g0406600 // Os01g0757200 // Os06g0103500 // Os02g0657600 // Os02g0179200 // Os08g0540100 // Os06g0133900 // Os10g0204400 // Os08g0327400 // Os03g0720300 // Os05g0491200 // Os07g0169600 // Os04g0447100 // Os02g0627100 // Os03g0122300 // Os10g0517500 // Os05g0574600 // Os07g0694600 // Os08g0508800 // Os11g0104400 // Os09g0557700 // Os01g0369900 // Os04g0518400…
GO:0019752	BP	carboxylic acid metabolic process	69	1425	492	23155	3e-09	1.5e-06	// Os10g0400500 // Os03g0438100 // Os04g0406600 // Os01g0757200 // Os06g0103500 // Os02g0657600 // Os02g0179200 // Os08g0540100 // Os06g0133900 // Os10g0204400 // Os08g0327400 // Os03g0720300 // Os05g0491200 // Os07g0169600 // Os04g0447100 // Os02g0627100 // Os03g0122300 // Os10g0517500 // Os05g0574600 // Os07g0694600 // Os08g0508800 // Os11g0104400 // Os09g0557700 // Os01g0369900 // Os04g0518400…
GO:0042180	BP	cellular ketone metabolic process	69	1425	499	23155	5e-09	1.5e-06	// Os10g0400500 // Os03g0438100 // Os04g0406600 // Os01g0757200 // Os06g0103500 // Os02g0657600 // Os02g0179200 // Os08g0540100 // Os06g0133900 // Os10g0204400 // Os08g0327400 // Os03g0720300 // Os05g0491200 // Os07g0169600 // Os04g0447100 // Os02g0627100 // Os03g0122300 // Os10g0517500 // Os05g0574600 // Os07g0694600 // Os08g0508800 // Os11g0104400 // Os09g0557700 // Os01g0369900 // Os04g0518400…
GO:0034641	BP	cellular nitrogen compound metabolic process	43	1425	252	23155	2.4e-08	5.7e-06	// Os10g0400500 // Os04g0406600 // Os01g0227100 // Os02g0657600 // Os02g0179200 // Os08g0540100 // Os02g0627100 // Os03g0720300 // Os03g0146400 // Os10g0517500 // Os07g0694600 // Os04g0650800 // Os02g0736400 // Os06g0649700 // Os04g0518400 // Os06g0564700 // Os03g0815200 // Os09g0255400 // Os08g0140300 // Os09g0532000 // Os03g0157900 // Os06g0604200 // Os03g0797300 // Os08g0140500 // Os06g0604300…
GO:0008152	BP	metabolic process	597	1425	8041	23155	3.2e-08	6.4e-06	// Os03g0189400 // Os01g0940800 // Os05g0127500 // Os03g0760200 // Os09g0459800 // Os04g0594400 // Os05g0562300 // Os03g0758000 // Os02g0730000 // Os06g0567200 // Os12g0632800 // Os08g0557600 // Os06g0589600 // Os03g0374600 // Os08g0141400 // Os03g0724300 // Os06g0216300 // Os03g0701200 // Os10g0416500 // Os06g0604300 // Os11g0183900 // Os06g0222400 // Os03g0320600 // Os02g0187800 // Os04g0556400…
GO:0006950	BP	response to stress	75	1425	611	23155	9.6e-08	1.7e-05	// Os07g0677100 // Os03g0300400 // Os12g0437800 // Os03g0180900 // Os03g0130300 // Os04g0395800 // Os03g0843300 // Os03g0224700 // Os03g0429000 // Os12g0555000 // Os04g0688300 // Os04g0434800 // Os10g0109600 // Os12g0491800 // Os01g0731100 // Os02g0705400 // Os07g0677200 // Os03g0400700 // Os01g0777300 // Os12g0552400 // Os05g0584200 // Os08g0508800 // Os11g0474800 // Os01g0256500 // Os01g0327400…
GO:0006631	BP	fatty acid metabolic process	24	1425	104	23155	3e-07	4.8e-05	// Os03g0438100 // Os11g0104400 // Os09g0539800 // Os08g0327400 // Os04g0447100 // Os05g0574600 // Os08g0508800 // Os06g0103500 // Os02g0205500 // Os04g0376300 // Os04g0379900 // Os03g0125100 // Os01g0314100 // Os08g0509100 // Os03g0738600 // Os01g0369900 // Os06g0143400 // Os02g0274100 // Os06g0216300 // Os06g0354500 // Os05g0491200 // Os08g0459600 // Os03g0700400 // Os06g0596300
GO:0044255	BP	cellular lipid metabolic process	42	1425	279	23155	7.1e-07	8.5e-05	// Os03g0438100 // Os01g0757200 // Os11g0104400 // Os09g0539800 // Os04g0405300 // Os09g0492700 // Os07g0169600 // Os04g0447100 // Os12g0491800 // Os03g0122300 // Os05g0574600 // Os08g0508800 // Os06g0103500 // Os01g0959800 // Os08g0327400 // Os04g0376300 // Os04g0379900 // Os09g0521400 // Os03g0125100 // Os01g0314100 // Os02g0205500 // Os08g0509100 // Os06g0604200 // Os03g0738600 // Os11g0474800…
GO:0016053	BP	organic acid biosynthetic process	37	1425	235	23155	1.3e-06	0.00011	// Os02g0657600 // Os03g0438100 // Os04g0406600 // Os11g0104400 // Os08g0540100 // Os06g0133900 // Os02g0205500 // Os04g0447100 // Os05g0574600 // Os07g0694600 // Os08g0508800 // Os08g0327400 // Os06g0564700 // Os04g0376300 // Os04g0379900 // Os03g0125100 // Os03g0157900 // Os01g0314100 // Os08g0509100 // Os03g0738600 // Os01g0369900 // Os09g0539800 // Os06g0143400 // Os04g0650800 // Os01g0681900…
GO:0031408	BP	oxylipin biosynthetic process	9	1425	12	23155	1.1e-06	0.00011	// Os03g0438100 // Os03g0738600 // Os01g0369900 // Os06g0216300 // Os04g0447100 // Os08g0508800 // Os08g0459600 // Os03g0700400 // Os08g0509100
GO:0046394	BP	carboxylic acid biosynthetic process	37	1425	235	23155	1.3e-06	0.00011	// Os02g0657600 // Os03g0438100 // Os04g0406600 // Os11g0104400 // Os08g0540100 // Os06g0133900 // Os02g0205500 // Os04g0447100 // Os05g0574600 // Os07g0694600 // Os08g0508800 // Os08g0327400 // Os06g0564700 // Os04g0376300 // Os04g0379900 // Os03g0125100 // Os03g0157900 // Os01g0314100 // Os08g0509100 // Os03g0738600 // Os01g0369900 // Os09g0539800 // Os06g0143400 // Os04g0650800 // Os01g0681900…
GO:0006633	BP	fatty acid biosynthetic process	21	1425	92	23155	1.9e-06	0.00016	// Os05g0574600 // Os04g0379900 // Os03g0438100 // Os01g0314100 // Os08g0508800 // Os11g0104400 // Os01g0369900 // Os04g0447100 // Os02g0205500 // Os08g0327400 // Os09g0539800 // Os04g0376300 // Os06g0143400 // Os08g0509100 // Os03g0125100 // Os03g0738600 // Os05g0491200 // Os08g0459600 // Os03g0700400 // Os06g0596300 // Os06g0216300
GO:0008610	BP	lipid biosynthetic process	32	1425	191	23155	2e-06	0.00016	// Os03g0438100 // Os11g0104400 // Os09g0539800 // Os04g0405300 // Os09g0492700 // Os04g0447100 // Os05g0413400 // Os05g0574600 // Os08g0508800 // Os03g0227700 // Os01g0959800 // Os08g0327400 // Os04g0376300 // Os04g0379900 // Os09g0521400 // Os03g0125100 // Os01g0314100 // Os02g0205500 // Os08g0509100 // Os03g0738600 // Os01g0369900 // Os06g0143400 // Os01g0802100 // Os01g0722100 // Os05g0491200…
GO:0006629	BP	lipid metabolic process	62	1425	516	23155	2.3e-06	0.00017	// Os03g0438100 // Os11g0299300 // Os01g0757200 // Os06g0103500 // Os06g0604200 // Os08g0517700 // Os09g0539800 // Os04g0405300 // Os01g0253900 // Os09g0492700 // Os07g0169600 // Os04g0447100 // Os12g0491800 // Os08g0103500 // Os06g0725200 // Os03g0122300 // Os05g0413400 // Os05g0574600 // Os03g0274000 // Os08g0508800 // Os01g0331100 // Os03g0289300 // Os03g0227700 // Os01g0959800 // Os08g0327400…
GO:0050896	BP	response to stimulus	94	1425	917	23155	4e-06	0.00028	// Os03g0300400 // Os01g0764800 // Os02g0676400 // Os12g0491800 // Os03g0400700 // Os03g0305400 // Os02g0135200 // Os03g0843300 // Os01g0959200 // Os07g0517100 // Os01g0369900 // Os05g0373300 // Os03g0320600 // Os03g0235000 // Os03g0830500 // Os07g0622000 // Os10g0542900 // Os11g0592000 // Os07g0677500 // Os02g0240100 // Os04g0395800 // Os12g0555500 // Os02g0570400 // Os01g0963000 // Os03g0700400…
GO:0006725	BP	cellular aromatic compound metabolic process	28	1425	167	23155	8.6e-06	0.00058	// Os04g0406600 // Os02g0627100 // Os12g0507000 // Os01g0940000 // Os07g0694600 // Os11g0641500 // Os02g0736400 // Os04g0518400 // Os01g0865100 // Os08g0556200 // Os09g0255400 // Os08g0448000 // Os07g0182100 // Os03g0797300 // Os12g0258700 // Os03g0320600 // Os02g0187800 // Os03g0126000 // Os05g0367400 // Os03g0389700 // Os06g0203600 // Os02g0613900 // Os01g0775400 // Os03g0264400 // Os01g0375200…
GO:0009308	BP	amine metabolic process	44	1425	359	23155	4.3e-05	0.0027	// Os10g0400500 // Os04g0406600 // Os02g0657600 // Os02g0179200 // Os02g0627100 // Os03g0720300 // Os01g0940000 // Os06g0604200 // Os07g0572100 // Os10g0517500 // Os07g0694600 // Os10g0380800 // Os04g0650800 // Os04g0494100 // Os06g0649700 // Os04g0518400 // Os06g0564700 // Os11g0592200 // Os03g0815200 // Os09g0255400 // Os08g0140300 // Os03g0157900 // Os07g0182100 // Os03g0797300 // Os04g0173800…
GO:0009072	BP	aromatic amino acid family metabolic process	13	1425	54	23155	0.00011	0.0063	// Os07g0182100 // Os07g0694600 // Os04g0406600 // Os03g0126000 // Os09g0255400 // Os04g0518400 // Os02g0627100 // Os03g0264400 // Os01g0375200 // Os03g0797300 // Os03g0797400 // Os03g0254800 // Os03g0389700
GO:0019748	BP	secondary metabolic process	21	1425	136	23155	0.0003	0.016	// Os09g0417600 // Os06g0203600 // Os07g0190000 // Os01g0757200 // Os11g0474800 // Os01g0209700 // Os07g0604000 // Os04g0518400 // Os01g0802100 // Os04g0405300 // Os02g0627100 // Os02g0187800 // Os07g0169600 // Os02g0570400 // Os12g0491800 // Os05g0413400 // Os08g0448000 // Os03g0122300 // Os12g0258700 // Os02g0177600 // Os11g0641500
GO:0006796	BP	phosphate metabolic process	113	1425	1327	23155	0.00061	0.029	// Os07g0680900 // Os03g0268600 // Os07g0597200 // Os07g0409900 // Os01g0750600 // Os07g0572000 // Os01g0748600 // Os10g0541200 // Os12g0632800 // Os06g0589600 // Os07g0538700 // Os10g0516200 // Os02g0135200 // Os01g0664200 // Os03g0724300 // Os05g0127300 // Os07g0537500 // Os05g0550800 // Os01g0782200 // Os05g0130100 // Os01g0802100 // Os02g0787300 // Os06g0663200 // Os07g0622000 // Os03g0225700…
GO:0006793	BP	phosphorus metabolic process	113	1425	1327	23155	0.00061	0.029	// Os07g0680900 // Os03g0268600 // Os07g0597200 // Os07g0409900 // Os01g0750600 // Os07g0572000 // Os01g0748600 // Os10g0541200 // Os12g0632800 // Os06g0589600 // Os07g0538700 // Os10g0516200 // Os02g0135200 // Os01g0664200 // Os03g0724300 // Os05g0127300 // Os07g0537500 // Os05g0550800 // Os01g0782200 // Os05g0130100 // Os01g0802100 // Os02g0787300 // Os06g0663200 // Os07g0622000 // Os03g0225700…
GO:0006586	BP	indolalkylamine metabolic process	6	1425	14	23155	0.00072	0.029	// Os07g0182100 // Os03g0797300 // Os03g0264400 // Os09g0255400 // Os03g0797400 // Os03g0126000
GO:0042434	BP	indole derivative metabolic process	6	1425	14	23155	0.00072	0.029	// Os07g0182100 // Os03g0797300 // Os03g0264400 // Os09g0255400 // Os03g0797400 // Os03g0126000
GO:0042430	BP	indole and derivative metabolic process	6	1425	14	23155	0.00072	0.029	// Os07g0182100 // Os03g0797300 // Os03g0264400 // Os09g0255400 // Os03g0797400 // Os03g0126000
GO:0044106	BP	cellular amine metabolic process	34	1425	291	23155	0.00066	0.029	// Os10g0400500 // Os04g0406600 // Os02g0657600 // Os02g0179200 // Os02g0627100 // Os03g0720300 // Os01g0681900 // Os07g0694600 // Os04g0650800 // Os06g0649700 // Os04g0518400 // Os06g0564700 // Os03g0815200 // Os09g0255400 // Os08g0140300 // Os03g0157900 // Os06g0604200 // Os03g0797300 // Os08g0140500 // Os06g0604300 // Os04g0463500 // Os09g0557700 // Os03g0389700 // Os10g0380800 // Os10g0517500…
GO:0016310	BP	phosphorylation	104	1425	1217	23155	0.00089	0.035	// Os07g0680900 // Os07g0597200 // Os07g0409900 // Os01g0750600 // Os07g0572000 // Os01g0748600 // Os12g0632800 // Os06g0589600 // Os07g0538700 // Os10g0516200 // Os02g0135200 // Os01g0664200 // Os03g0724300 // Os05g0127300 // Os07g0537500 // Os05g0550800 // Os01g0782200 // Os05g0130100 // Os01g0802100 // Os02g0787300 // Os06g0663200 // Os07g0622000 // Os03g0225700 // Os11g0448000 // Os05g0585500…
GO:0006720	BP	isoprenoid metabolic process	14	1425	79	23155	0.00091	0.035	// Os09g0417600 // Os07g0190000 // Os01g0757200 // Os11g0474800 // Os01g0209700 // Os04g0405300 // Os09g0492700 // Os07g0169600 // Os02g0570400 // Os12g0491800 // Os09g0521400 // Os05g0413400 // Os03g0122300 // Os01g0802100
GO:0006519	BP	cellular amino acid and derivative metabolic process	40	1425	376	23155	0.0012	0.044	// Os10g0400500 // Os04g0406600 // Os02g0657600 // Os02g0179200 // Os02g0627100 // Os03g0720300 // Os06g0604200 // Os01g0681900 // Os07g0694600 // Os04g0650800 // Os11g0641500 // Os06g0649700 // Os04g0518400 // Os06g0564700 // Os03g0815200 // Os09g0255400 // Os08g0140300 // Os03g0157900 // Os08g0448000 // Os07g0182100 // Os03g0797300 // Os08g0140500 // Os06g0604300 // Os04g0463500 // Os12g0258700…
GO:0016023	CC	cytoplasmic membrane-bounded vesicle	344	1425	4736	23155	0.00058	0.031	// Os05g0217800 // Os01g0940800 // Os07g0613800 // Os09g0507400 // Os06g0567200 // Os12g0632800 // Os03g0806600 // Os07g0537500 // Os05g0227600 // Os05g0550800 // Os11g0183900 // Os11g0113300 // Os07g0539900 // Os07g0677500 // Os02g0605900 // Os12g0582700 // Os07g0538200 // Os08g0524400 // Os03g0749300 // Os07g0537600 // Os06g0675700 // Os05g0546400 // Os06g0661900 // Os09g0412400 // Os05g0573300…
GO:0016020	CC	membrane	267	1425	3523	23155	0.00028	0.031	// Os08g0412800 // Os08g0127100 // Os07g0614300 // Os05g0437200 // Os02g0716800 // Os05g0430900 // Os01g0940800 // Os02g0676400 // Os04g0674600 // Os10g0112600 // Os07g0442900 // Os01g0623200 // Os07g0523400 // Os09g0492700 // Os06g0297700 // Os01g0883900 // Os08g0412700 // Os03g0287800 // Os05g0574600 // Os02g0717600 // Os03g0787100 // Os01g0850100 // Os03g0203700 // Os09g0557800 // Os02g0205500…
GO:0031982	CC	vesicle	344	1425	4738	23155	0.0006	0.031	// Os05g0217800 // Os01g0940800 // Os07g0613800 // Os09g0507400 // Os06g0567200 // Os12g0632800 // Os03g0806600 // Os07g0537500 // Os05g0227600 // Os05g0550800 // Os11g0183900 // Os11g0113300 // Os07g0539900 // Os07g0677500 // Os02g0605900 // Os12g0582700 // Os07g0538200 // Os08g0524400 // Os03g0749300 // Os07g0537600 // Os06g0675700 // Os05g0546400 // Os06g0661900 // Os09g0412400 // Os05g0573300…
GO:0031988	CC	membrane-bounded vesicle	344	1425	4736	23155	0.00058	0.031	// Os05g0217800 // Os01g0940800 // Os07g0613800 // Os09g0507400 // Os06g0567200 // Os12g0632800 // Os03g0806600 // Os07g0537500 // Os05g0227600 // Os05g0550800 // Os11g0183900 // Os11g0113300 // Os07g0539900 // Os07g0677500 // Os02g0605900 // Os12g0582700 // Os07g0538200 // Os08g0524400 // Os03g0749300 // Os07g0537600 // Os06g0675700 // Os05g0546400 // Os06g0661900 // Os09g0412400 // Os05g0573300…
GO:0031410	CC	cytoplasmic vesicle	344	1425	4738	23155	0.0006	0.031	// Os05g0217800 // Os01g0940800 // Os07g0613800 // Os09g0507400 // Os06g0567200 // Os12g0632800 // Os03g0806600 // Os07g0537500 // Os05g0227600 // Os05g0550800 // Os11g0183900 // Os11g0113300 // Os07g0539900 // Os07g0677500 // Os02g0605900 // Os12g0582700 // Os07g0538200 // Os08g0524400 // Os03g0749300 // Os07g0537600 // Os06g0675700 // Os05g0546400 // Os06g0661900 // Os09g0412400 // Os05g0573300…
GO:0005506	MF	iron ion binding	66	1425	616	23155	3.2e-05	0.0031	// Os08g0507100 // Os08g0453700 // Os10g0512400 // Os01g0832600 // Os07g0677100 // Os08g0106300 // Os03g0179900 // Os08g0508000 // Os03g0760200 // Os10g0525000 // Os10g0513400 // Os04g0688300 // Os03g0289800 // Os07g0169600 // Os10g0109600 // Os04g0447100 // Os07g0677200 // Os03g0122300 // Os10g0558700 // Os10g0515900 // Os07g0418500 // Os01g0787000 // Os08g0508800 // Os12g0268000 // Os07g0635500…
GO:0005509	MF	calcium ion binding	46	1425	387	23155	5.7e-05	0.0042	// Os08g0473900 // Os10g0109600 // Os07g0677100 // Os07g0515100 // Os04g0688300 // Os01g0934400 // Os05g0382600 // Os07g0677200 // Os05g0312600 // Os09g0471200 // Os07g0409900 // Os01g0959800 // Os01g0327400 // Os12g0603800 // Os03g0250000 // Os04g0402100 // Os02g0734600 // Os09g0562600 // Os08g0425700 // Os02g0247800 // Os06g0547400 // Os12g0112000 // Os05g0528000 // Os06g0604200 // Os01g0963000…
GO:0050660	MF	FAD binding	18	1425	119	23155	0.00097	0.041	// Os08g0453700 // Os05g0156700 // Os03g0835400 // Os01g0274100 // Os06g0103500 // Os05g0125500 // Os08g0557600 // Os01g0775400 // Os07g0564500 // Os01g0940000 // Os08g0141400 // Os06g0354500 // Os02g0621800 // Os01g0360200 // Os01g0681900 // Os03g0733800 // Os08g0114300 // Os05g0528000
GO:0016165	MF	lipoxygenase activity	8	1425	13	23155	1.3e-05	0.0019	// Os03g0738600 // Os12g0559200 // Os03g0179900 // Os03g0700700 // Os04g0447100 // Os08g0508800 // Os03g0700400 // Os08g0509100
GO:0016830	MF	carbon-carbon lyase activity	17	1425	96	23155	0.00027	0.013	// Os08g0140500 // Os02g0152400 // Os05g0363200 // Os10g0400500 // Os04g0463500 // Os01g0959800 // Os01g0100900 // Os10g0204400 // Os03g0720300 // Os03g0264400 // Os08g0556200 // Os09g0255400 // Os08g0140300 // Os10g0380800 // Os07g0529000 // Os08g0120600 // Os03g0236200
GO:0009055	MF	electron carrier activity	75	1425	667	23155	2e-06	0.00036	// Os08g0507100 // Os08g0453700 // Os10g0512400 // Os11g0525200 // Os06g0103500 // Os03g0835900 // Os08g0106300 // Os03g0179900 // Os08g0508000 // Os03g0760200 // Os10g0525000 // Os10g0513400 // Os01g0940000 // Os04g0688300 // Os12g0443000 // Os10g0109600 // Os04g0447100 // Os03g0146400 // Os07g0677200 // Os04g0623300 // Os02g0758800 // Os06g0681200 // Os10g0515900 // Os07g0418500 // Os03g0850900…
GO:0016836	MF	hydro-lyase activity	11	1425	48	23155	0.00051	0.023	// Os07g0182100 // Os07g0694600 // Os08g0470200 // Os04g0406600 // Os03g0337900 // Os09g0375000 // Os01g0375200 // Os03g0797300 // Os03g0797400 // Os06g0137700 // Os02g0274100
GO:0004674	MF	protein serine/threonine kinase activity	88	1425	944	23155	0.00018	0.0097	// Os07g0680900 // Os07g0597200 // Os07g0409900 // Os01g0750600 // Os07g0572000 // Os12g0632800 // Os07g0538700 // Os10g0516200 // Os02g0135200 // Os05g0127300 // Os07g0537500 // Os05g0125400 // Os05g0130100 // Os02g0787300 // Os06g0663200 // Os07g0622000 // Os03g0225700 // Os11g0448000 // Os05g0585500 // Os07g0535800 // Os05g0427100 // Os01g0699100 // Os02g0810400 // Os07g0537900 // Os07g0537600…
GO:0003824	MF	catalytic activity	646	1425	7902	23155	1.5e-17	1.4e-14	// Os03g0189400 // Os01g0764800 // Os05g0127500 // Os03g0760200 // Os09g0459800 // Os04g0594400 // Os09g0492700 // Os02g0730000 // Os07g0664400 // Os12g0639600 // Os06g0567200 // Os12g0632800 // Os08g0557600 // Os06g0589600 // Os03g0374600 // Os05g0273800 // Os08g0141400 // Os01g0940800 // Os03g0724300 // Os08g0498400 // Os03g0850200 // Os03g0701200 // Os10g0416500 // Os06g0604300 // Os11g0183900…
GO:0016491	MF	oxidoreductase activity	157	1425	1387	23155	2.3e-12	1e-09	// Os08g0507100 // Os03g0189400 // Os10g0512400 // Os01g0832600 // Os06g0103500 // Os03g0760200 // Os09g0459800 // Os04g0594400 // Os09g0492700 // Os04g0119400 // Os04g0447100 // Os02g0730000 // Os10g0536400 // Os01g0241400 // Os06g0567200 // Os04g0650800 // Os11g0641500 // Os12g0268000 // Os08g0557600 // Os10g0515900 // Os02g0173100 // Os08g0141400 // Os05g0156700 // Os03g0850200 // Os01g0369900…
GO:0016829	MF	lyase activity	44	1425	277	23155	1e-07	3.1e-05	// Os10g0400500 // Os04g0344100 // Os08g0139700 // Os10g0204400 // Os02g0627100 // Os03g0720300 // Os04g0406600 // Os12g0491800 // Os01g0717400 // Os07g0694600 // Os08g0168000 // Os01g0959800 // Os04g0518400 // Os06g0564700 // Os08g0556200 // Os09g0255400 // Os08g0140300 // Os02g0121700 // Os02g0570400 // Os08g0470200 // Os03g0797300 // Os11g0474800 // Os08g0140500 // Os04g0463500 // Os01g0100900…
GO:0048037	MF	cofactor binding	56	1425	419	23155	3.7e-07	8.4e-05	// Os08g0453700 // Os10g0400500 // Os03g0835400 // Os06g0103500 // Os05g0125500 // Os06g0651000 // Os03g0720300 // Os01g0940000 // Os09g0492700 // Os07g0572100 // Os01g0717400 // Os06g0137700 // Os05g0495700 // Os10g0517500 // Os08g0114300 // Os03g0157900 // Os01g0370000 // Os08g0140500 // Os07g0695800 // Os03g0278200 // Os08g0557600 // Os04g0630400 // Os06g0564700 // Os04g0376300 // Os08g0141400…
GO:0016702	MF	oxidoreductase activity, acting on single donors with incorporation of molecular oxygen, incorporation of two atoms of oxygen	14	1425	52	23155	2e-05	0.0023	// Os08g0508800 // Os01g0832600 // Os12g0559200 // Os03g0179900 // Os04g0447100 // Os03g0700400 // Os07g0169600 // Os03g0289800 // Os03g0700700 // Os05g0127500 // Os03g0738600 // Os08g0371200 // Os10g0558700 // Os08g0509100
GO:0051213	MF	dioxygenase activity	14	1425	52	23155	2e-05	0.0023	// Os08g0508800 // Os01g0832600 // Os12g0559200 // Os03g0179900 // Os04g0447100 // Os03g0700400 // Os07g0169600 // Os03g0289800 // Os03g0700700 // Os05g0127500 // Os03g0738600 // Os08g0371200 // Os10g0558700 // Os08g0509100
GO:0016701	MF	oxidoreductase activity, acting on single donors with incorporation of molecular oxygen	14	1425	55	23155	3.5e-05	0.0031	// Os08g0508800 // Os01g0832600 // Os12g0559200 // Os03g0179900 // Os04g0447100 // Os03g0700400 // Os07g0169600 // Os03g0289800 // Os03g0700700 // Os05g0127500 // Os03g0738600 // Os08g0371200 // Os10g0558700 // Os08g0509100
GO:0016740	MF	transferase activity	230	1425	2880	23155	4.5e-05	0.0037	// Os04g0451200 // Os05g0510800 // Os07g0680900 // Os09g0135100 // Os07g0542400 // Os01g0615200 // Os03g0757000 // Os08g0431300 // Os07g0597200 // Os07g0409900 // Os01g0750600 // Os03g0287800 // Os07g0572000 // Os03g0726200 // Os05g0574600 // Os01g0748600 // Os12g0632800 // Os11g0212900 // Os06g0589600 // Os01g0185300 // Os07g0538700 // Os07g0622000 // Os02g0744600 // Os02g0135200 // Os12g0623900…
GO:0016773	MF	phosphotransferase activity, alcohol group as acceptor	114	1425	1257	23155	6.1e-05	0.0042	// Os07g0680900 // Os07g0597200 // Os07g0409900 // Os01g0750600 // Os07g0572000 // Os03g0726200 // Os01g0748600 // Os12g0632800 // Os06g0589600 // Os07g0538700 // Os10g0516200 // Os02g0135200 // Os01g0664200 // Os03g0724300 // Os05g0127300 // Os07g0537500 // Os05g0550800 // Os01g0782200 // Os05g0130100 // Os01g0802100 // Os02g0787300 // Os06g0663200 // Os07g0622000 // Os03g0225700 // Os11g0448000…
GO:0016301	MF	kinase activity	123	1425	1383	23155	6.8e-05	0.0043	// Os07g0680900 // Os07g0597200 // Os07g0409900 // Os01g0750600 // Os07g0572000 // Os03g0726200 // Os01g0748600 // Os12g0632800 // Os06g0589600 // Os07g0538700 // Os10g0516200 // Os02g0135200 // Os01g0664200 // Os03g0724300 // Os05g0127300 // Os07g0537500 // Os05g0550800 // Os01g0782200 // Os05g0130100 // Os01g0802100 // Os02g0787300 // Os06g0663200 // Os05g0367400 // Os07g0622000 // Os03g0225700…
GO:0050662	MF	coenzyme binding	37	1425	288	23155	7.2e-05	0.0043	// Os08g0453700 // Os03g0835400 // Os06g0103500 // Os05g0125500 // Os06g0651000 // Os03g0757900 // Os01g0940000 // Os09g0492700 // Os05g0495700 // Os08g0114300 // Os07g0695800 // Os03g0278200 // Os08g0557600 // Os04g0630400 // Os04g0376300 // Os08g0141400 // Os06g0486900 // Os06g0137700 // Os05g0528000 // Os05g0156700 // Os01g0274100 // Os01g0369900 // Os01g0370000 // Os01g0360200 // Os02g0274100…
GO:0016835	MF	carbon-oxygen lyase activity	16	1425	79	23155	0.00011	0.006	// Os07g0182100 // Os07g0694600 // Os08g0470200 // Os04g0406600 // Os11g0474800 // Os02g0274100 // Os06g0564700 // Os03g0337900 // Os09g0375000 // Os02g0570400 // Os03g0797300 // Os12g0491800 // Os03g0797400 // Os06g0137700 // Os03g0254800 // Os01g0375200
GO:0004672	MF	protein kinase activity	101	1425	1130	23155	0.00026	0.013	// Os07g0680900 // Os07g0597200 // Os07g0409900 // Os01g0750600 // Os07g0572000 // Os01g0748600 // Os12g0632800 // Os06g0589600 // Os07g0538700 // Os10g0516200 // Os02g0135200 // Os01g0664200 // Os03g0724300 // Os05g0127300 // Os07g0537500 // Os05g0550800 // Os05g0130100 // Os02g0787300 // Os06g0663200 // Os07g0622000 // Os03g0225700 // Os11g0448000 // Os05g0585500 // Os07g0535800 // Os05g0427100…

## Sheet: b.leaffoldervscontrol_leaf_Down
Table S4. Details of GO enrichment results for the DEGs in Qingliu at 24 h of leaffolder herbivory.
b. Downregulated genes in the leaffolder vs control_leaf comparison
GO Accession	GO Category	GO Description	Query Item	Query Total	Background Item	Background Total	p-value	FDR	Genes
GO:0046148	BP	pigment biosynthetic process	5	697	24	23155	0.0014	0.05	// Os02g0744900 // Os01g0279100 // Os06g0132400 // Os02g0190600 // Os03g0563300
GO:0045449	BP	regulation of transcription	59	697	1237	23155	0.00052	0.038	// Os01g0624700 // Os07g0178600 // Os08g0549000 // Os03g0766500 // Os03g0174900 // Os07g0434500 // Os06g0108900 // Os08g0196700 // Os06g0703900 // Os08g0499300 // Os07g0119300 // Os03g0133000 // Os10g0562900 // Os08g0136100 // Os03g0742900 // Os01g0625300 // Os09g0447000 // Os07g0683200 // Os05g0155400 // Os01g0826400 // Os12g0173300 // Os12g0591600 // Os02g0671300 // Os08g0176900 // Os01g0975300…
GO:0006779	BP	porphyrin biosynthetic process	5	697	23	23155	0.0012	0.046	// Os02g0744900 // Os01g0279100 // Os01g0631200 // Os06g0132400 // Os03g0563300
GO:0015994	BP	chlorophyll metabolic process	5	697	15	23155	0.00023	0.038	// Os02g0744900 // Os01g0279100 // Os06g0132400 // Os10g0419600 // Os03g0563300
GO:0065007	BP	biological regulation	92	697	1936	23155	1.5e-05	0.011	// Os03g0174900 // Os08g0547300 // Os03g0815800 // Os06g0348800 // Os01g0625300 // Os01g0192000 // Os06g0655500 // Os10g0524600 // Os08g0537600 // Os05g0374200 // Os03g0413000 // Os05g0332300 // Os11g0621500 // Os08g0386200 // Os01g0368900 // Os01g0624700 // Os07g0178600 // Os10g0510500 // Os06g0108900 // Os08g0196700 // Os07g0119300 // Os09g0447000 // Os03g0326500 // Os07g0568700 // Os12g0173300…
GO:0050789	BP	regulation of biological process	85	697	1814	23155	5.3e-05	0.013	// Os01g0624700 // Os07g0178600 // Os02g0137700 // Os03g0766500 // Os03g0174900 // Os07g0434500 // Os06g0108900 // Os08g0196700 // Os03g0847900 // Os06g0703900 // Os08g0499300 // Os07g0119300 // Os03g0133000 // Os01g0893400 // Os10g0510500 // Os08g0549000 // Os08g0136100 // Os03g0742900 // Os02g0232000 // Os01g0625300 // Os11g0621500 // Os10g0562900 // Os07g0683200 // Os12g0197700 // Os09g0447000…
GO:0050794	BP	regulation of cellular process	81	697	1699	23155	4.7e-05	0.013	// Os01g0624700 // Os07g0178600 // Os08g0549000 // Os03g0766500 // Os03g0174900 // Os07g0434500 // Os06g0108900 // Os08g0196700 // Os03g0847900 // Os06g0703900 // Os08g0499300 // Os07g0119300 // Os03g0133000 // Os10g0562900 // Os10g0510500 // Os08g0136100 // Os03g0742900 // Os02g0232000 // Os01g0625300 // Os11g0621500 // Os07g0683200 // Os09g0447000 // Os05g0155400 // Os08g0547300 // Os01g0826400…
GO:0006778	BP	porphyrin metabolic process	6	697	29	23155	0.00048	0.038	// Os02g0744900 // Os01g0631200 // Os06g0132400 // Os01g0279100 // Os10g0419600 // Os03g0563300
GO:0042440	BP	pigment metabolic process	6	697	30	23155	0.00056	0.038	// Os02g0744900 // Os06g0132400 // Os01g0279100 // Os10g0419600 // Os02g0190600 // Os03g0563300
GO:0033013	BP	tetrapyrrole metabolic process	6	697	31	23155	0.00065	0.038	// Os02g0744900 // Os01g0631200 // Os06g0132400 // Os01g0279100 // Os10g0419600 // Os03g0563300
GO:0018130	BP	heterocycle biosynthetic process	8	697	57	23155	0.00059	0.038	// Os02g0744900 // Os01g0631200 // Os06g0132400 // Os01g0279100 // Os07g0529600 // Os03g0679700 // Os07g0689600 // Os03g0563300
GO:0010556	BP	regulation of macromolecule biosynthetic process	59	697	1261	23155	0.00081	0.038	// Os01g0624700 // Os07g0178600 // Os08g0549000 // Os03g0766500 // Os03g0174900 // Os07g0434500 // Os06g0108900 // Os08g0196700 // Os06g0703900 // Os08g0499300 // Os07g0119300 // Os03g0133000 // Os10g0562900 // Os08g0136100 // Os03g0742900 // Os01g0625300 // Os09g0447000 // Os07g0683200 // Os05g0155400 // Os01g0826400 // Os12g0173300 // Os12g0591600 // Os02g0671300 // Os08g0176900 // Os01g0975300…
GO:0006350	BP	transcription	62	697	1336	23155	0.00072	0.038	// Os01g0624700 // Os07g0178600 // Os08g0549000 // Os03g0766500 // Os03g0174900 // Os07g0434500 // Os06g0108900 // Os08g0196700 // Os06g0703900 // Os08g0499300 // Os07g0119300 // Os03g0133000 // Os10g0562900 // Os08g0136100 // Os03g0742900 // Os01g0625300 // Os09g0447000 // Os07g0683200 // Os05g0155400 // Os01g0826400 // Os12g0173300 // Os12g0591600 // Os02g0671300 // Os08g0176900 // Os01g0975300…
GO:0009889	BP	regulation of biosynthetic process	59	697	1261	23155	0.00081	0.038	// Os01g0624700 // Os07g0178600 // Os08g0549000 // Os03g0766500 // Os03g0174900 // Os07g0434500 // Os06g0108900 // Os08g0196700 // Os06g0703900 // Os08g0499300 // Os07g0119300 // Os03g0133000 // Os10g0562900 // Os08g0136100 // Os03g0742900 // Os01g0625300 // Os09g0447000 // Os07g0683200 // Os05g0155400 // Os01g0826400 // Os12g0173300 // Os12g0591600 // Os02g0671300 // Os08g0176900 // Os01g0975300…
GO:0031326	BP	regulation of cellular biosynthetic process	59	697	1261	23155	0.00081	0.038	// Os01g0624700 // Os07g0178600 // Os08g0549000 // Os03g0766500 // Os03g0174900 // Os07g0434500 // Os06g0108900 // Os08g0196700 // Os06g0703900 // Os08g0499300 // Os07g0119300 // Os03g0133000 // Os10g0562900 // Os08g0136100 // Os03g0742900 // Os01g0625300 // Os09g0447000 // Os07g0683200 // Os05g0155400 // Os01g0826400 // Os12g0173300 // Os12g0591600 // Os02g0671300 // Os08g0176900 // Os01g0975300…
GO:0010468	BP	regulation of gene expression	60	697	1279	23155	0.00068	0.038	// Os01g0624700 // Os07g0178600 // Os08g0549000 // Os03g0766500 // Os03g0174900 // Os07g0434500 // Os06g0108900 // Os08g0196700 // Os06g0703900 // Os08g0499300 // Os07g0119300 // Os03g0133000 // Os10g0562900 // Os08g0136100 // Os03g0742900 // Os01g0625300 // Os09g0447000 // Os07g0683200 // Os05g0155400 // Os01g0826400 // Os12g0173300 // Os12g0591600 // Os02g0671300 // Os08g0176900 // Os01g0975300…
GO:0019219	BP	regulation of nucleobase, nucleoside, nucleotide and nucleic acid metabolic process	59	697	1243	23155	0.00058	0.038	// Os01g0624700 // Os07g0178600 // Os08g0549000 // Os03g0766500 // Os03g0174900 // Os07g0434500 // Os06g0108900 // Os08g0196700 // Os06g0703900 // Os08g0499300 // Os07g0119300 // Os03g0133000 // Os10g0562900 // Os08g0136100 // Os03g0742900 // Os01g0625300 // Os09g0447000 // Os07g0683200 // Os05g0155400 // Os01g0826400 // Os12g0173300 // Os12g0591600 // Os02g0671300 // Os08g0176900 // Os01g0975300…
GO:0051171	BP	regulation of nitrogen compound metabolic process	60	697	1261	23155	0.00049	0.038	// Os01g0624700 // Os07g0178600 // Os08g0549000 // Os03g0766500 // Os03g0174900 // Os07g0434500 // Os06g0108900 // Os08g0196700 // Os06g0703900 // Os08g0499300 // Os07g0119300 // Os03g0133000 // Os10g0562900 // Os08g0136100 // Os03g0742900 // Os01g0625300 // Os09g0447000 // Os07g0683200 // Os05g0155400 // Os01g0826400 // Os12g0173300 // Os12g0591600 // Os02g0671300 // Os08g0176900 // Os01g0975300…
GO:0031323	BP	regulation of cellular metabolic process	60	697	1295	23155	0.00091	0.04	// Os01g0624700 // Os07g0178600 // Os08g0549000 // Os03g0766500 // Os03g0174900 // Os07g0434500 // Os06g0108900 // Os08g0196700 // Os06g0703900 // Os08g0499300 // Os07g0119300 // Os03g0133000 // Os10g0562900 // Os08g0136100 // Os03g0742900 // Os01g0625300 // Os09g0447000 // Os07g0683200 // Os05g0155400 // Os01g0826400 // Os12g0173300 // Os12g0591600 // Os02g0671300 // Os08g0176900 // Os01g0975300…
GO:0080090	BP	regulation of primary metabolic process	61	697	1326	23155	0.00098	0.041	// Os01g0624700 // Os07g0178600 // Os08g0549000 // Os03g0766500 // Os03g0174900 // Os07g0434500 // Os06g0108900 // Os08g0196700 // Os06g0703900 // Os08g0499300 // Os07g0119300 // Os03g0133000 // Os10g0562900 // Os08g0136100 // Os03g0742900 // Os01g0625300 // Os09g0447000 // Os07g0683200 // Os05g0155400 // Os01g0826400 // Os12g0173300 // Os12g0591600 // Os02g0671300 // Os01g0893400 // Os08g0176900…
GO:0060255	BP	regulation of macromolecule metabolic process	61	697	1345	23155	0.0014	0.05	// Os01g0624700 // Os07g0178600 // Os08g0549000 // Os03g0766500 // Os03g0174900 // Os07g0434500 // Os06g0108900 // Os08g0196700 // Os06g0703900 // Os08g0499300 // Os07g0119300 // Os03g0133000 // Os10g0562900 // Os08g0136100 // Os03g0742900 // Os01g0625300 // Os09g0447000 // Os07g0683200 // Os05g0155400 // Os01g0826400 // Os12g0173300 // Os12g0591600 // Os02g0671300 // Os01g0893400 // Os08g0176900…

## Sheet: c.leaffoldervscontrol_sheath_Up
Table S4. Details of GO enrichment results for the DEGs in Qingliu at 24 h of leaffolder herbivory.
c. Upregulated genes in the leaffolder vs control_sheath comparison
GO Accession	GO Category	GO Description	Query Item	Query Total	Background Item	Background Total	p-value	FDR	Genes
GO:0045449	BP	regulation of transcription	18	127	1237	23155	0.00016	0.0048	// Os02g0141100 // Os02g0315600 // Os02g0705500 // Os09g0470500 // Os02g0797100 // Os03g0336200 // Os03g0311600 // Os03g0338400 // Os05g0520300 // Os10g0376900 // Os01g0900800 // Os06g0140400 // Os03g0811400 // Os02g0732600 // Os11g0547000 // Os07g0497500 // Os04g0665600 // Os01g0545100
GO:0065007	BP	biological regulation	27	127	1936	23155	6.1e-06	0.0013	// Os03g0119300 // Os11g0655900 // Os01g0900800 // Os07g0497500 // Os07g0666900 // Os12g0596300 // Os04g0665600 // Os02g0705500 // Os11g0547000 // Os12g0538600 // Os03g0370000 // Os03g0811400 // Os02g0732600 // Os02g0774100 // Os02g0315600 // Os02g0797100 // Os03g0336200 // Os10g0524600 // Os03g0311600 // Os01g0967200 // Os06g0140400 // Os02g0141100 // Os09g0470500 // Os03g0338400 // Os05g0520300…
GO:0050794	BP	regulation of cellular process	24	127	1699	23155	1.8e-05	0.0019	// Os11g0655900 // Os01g0900800 // Os07g0497500 // Os12g0596300 // Os04g0665600 // Os02g0705500 // Os11g0547000 // Os12g0538600 // Os03g0370000 // Os03g0811400 // Os02g0732600 // Os02g0774100 // Os02g0315600 // Os02g0797100 // Os03g0336200 // Os03g0311600 // Os01g0967200 // Os06g0140400 // Os02g0141100 // Os09g0470500 // Os03g0338400 // Os05g0520300 // Os10g0376900 // Os01g0545100
GO:0050789	BP	regulation of biological process	24	127	1814	23155	5.1e-05	0.0036	// Os11g0655900 // Os01g0900800 // Os07g0497500 // Os12g0596300 // Os04g0665600 // Os02g0705500 // Os11g0547000 // Os12g0538600 // Os03g0370000 // Os03g0811400 // Os02g0732600 // Os02g0774100 // Os02g0315600 // Os02g0797100 // Os03g0336200 // Os03g0311600 // Os01g0967200 // Os06g0140400 // Os02g0141100 // Os09g0470500 // Os03g0338400 // Os05g0520300 // Os10g0376900 // Os01g0545100
GO:0031326	BP	regulation of cellular biosynthetic process	18	127	1261	23155	0.0002	0.0048	// Os02g0141100 // Os02g0315600 // Os02g0705500 // Os09g0470500 // Os02g0797100 // Os03g0336200 // Os03g0311600 // Os03g0338400 // Os05g0520300 // Os10g0376900 // Os01g0900800 // Os06g0140400 // Os03g0811400 // Os02g0732600 // Os11g0547000 // Os07g0497500 // Os04g0665600 // Os01g0545100
GO:0019219	BP	regulation of nucleobase, nucleoside, nucleotide and nucleic acid metabolic process	18	127	1243	23155	0.00017	0.0048	// Os02g0141100 // Os02g0315600 // Os02g0705500 // Os09g0470500 // Os02g0797100 // Os03g0336200 // Os03g0311600 // Os03g0338400 // Os05g0520300 // Os10g0376900 // Os01g0900800 // Os06g0140400 // Os03g0811400 // Os02g0732600 // Os11g0547000 // Os07g0497500 // Os04g0665600 // Os01g0545100
GO:0009889	BP	regulation of biosynthetic process	18	127	1261	23155	0.0002	0.0048	// Os02g0141100 // Os02g0315600 // Os02g0705500 // Os09g0470500 // Os02g0797100 // Os03g0336200 // Os03g0311600 // Os03g0338400 // Os05g0520300 // Os10g0376900 // Os01g0900800 // Os06g0140400 // Os03g0811400 // Os02g0732600 // Os11g0547000 // Os07g0497500 // Os04g0665600 // Os01g0545100
GO:0051171	BP	regulation of nitrogen compound metabolic process	18	127	1261	23155	0.0002	0.0048	// Os02g0141100 // Os02g0315600 // Os02g0705500 // Os09g0470500 // Os02g0797100 // Os03g0336200 // Os03g0311600 // Os03g0338400 // Os05g0520300 // Os10g0376900 // Os01g0900800 // Os06g0140400 // Os03g0811400 // Os02g0732600 // Os11g0547000 // Os07g0497500 // Os04g0665600 // Os01g0545100
GO:0010556	BP	regulation of macromolecule biosynthetic process	18	127	1261	23155	0.0002	0.0048	// Os02g0141100 // Os02g0315600 // Os02g0705500 // Os09g0470500 // Os02g0797100 // Os03g0336200 // Os03g0311600 // Os03g0338400 // Os05g0520300 // Os10g0376900 // Os01g0900800 // Os06g0140400 // Os03g0811400 // Os02g0732600 // Os11g0547000 // Os07g0497500 // Os04g0665600 // Os01g0545100
GO:0010468	BP	regulation of gene expression	18	127	1279	23155	0.00024	0.0051	// Os02g0141100 // Os02g0315600 // Os02g0705500 // Os09g0470500 // Os02g0797100 // Os03g0336200 // Os03g0311600 // Os03g0338400 // Os05g0520300 // Os10g0376900 // Os01g0900800 // Os06g0140400 // Os03g0811400 // Os02g0732600 // Os11g0547000 // Os07g0497500 // Os04g0665600 // Os01g0545100
GO:0031323	BP	regulation of cellular metabolic process	18	127	1295	23155	0.00028	0.0054	// Os02g0141100 // Os02g0315600 // Os02g0705500 // Os09g0470500 // Os02g0797100 // Os03g0336200 // Os03g0311600 // Os03g0338400 // Os05g0520300 // Os10g0376900 // Os01g0900800 // Os06g0140400 // Os03g0811400 // Os02g0732600 // Os11g0547000 // Os07g0497500 // Os04g0665600 // Os01g0545100
GO:0080090	BP	regulation of primary metabolic process	18	127	1326	23155	0.00037	0.0066	// Os02g0141100 // Os02g0315600 // Os02g0705500 // Os09g0470500 // Os02g0797100 // Os03g0336200 // Os03g0311600 // Os03g0338400 // Os05g0520300 // Os10g0376900 // Os01g0900800 // Os06g0140400 // Os03g0811400 // Os02g0732600 // Os11g0547000 // Os07g0497500 // Os04g0665600 // Os01g0545100
GO:0006350	BP	transcription	18	127	1336	23155	0.0004	0.0066	// Os02g0141100 // Os02g0315600 // Os02g0705500 // Os09g0470500 // Os02g0797100 // Os03g0336200 // Os03g0311600 // Os03g0338400 // Os05g0520300 // Os10g0376900 // Os01g0900800 // Os06g0140400 // Os03g0811400 // Os02g0732600 // Os11g0547000 // Os07g0497500 // Os04g0665600 // Os01g0545100
GO:0060255	BP	regulation of macromolecule metabolic process	18	127	1345	23155	0.00043	0.0066	// Os02g0141100 // Os02g0315600 // Os02g0705500 // Os09g0470500 // Os02g0797100 // Os03g0336200 // Os03g0311600 // Os03g0338400 // Os05g0520300 // Os10g0376900 // Os01g0900800 // Os06g0140400 // Os03g0811400 // Os02g0732600 // Os11g0547000 // Os07g0497500 // Os04g0665600 // Os01g0545100
GO:0019222	BP	regulation of metabolic process	18	127	1381	23155	0.00059	0.0084	// Os02g0141100 // Os02g0315600 // Os02g0705500 // Os09g0470500 // Os02g0797100 // Os03g0336200 // Os03g0311600 // Os03g0338400 // Os05g0520300 // Os10g0376900 // Os01g0900800 // Os06g0140400 // Os03g0811400 // Os02g0732600 // Os11g0547000 // Os07g0497500 // Os04g0665600 // Os01g0545100

## Sheet: d.leaffoldervscontrol_sheath_D
Table S4. Details of GO enrichment results for the DEGs in Qingliu at 24 h of leaffolder herbivory.
d. Downregulated genes in the leaffolder vs control_sheath comparison
No GO enrichment
