# Supplementary material for: Transcriptomics identifies key defense mechanisms in rice resistant to both leaf-feeding and phloem feeding herbivores
Source: BMC Plant Biol. 2021 Jun 30;21:306. doi: 10.1186/s12870-021-03068-5 (PMC8243607; doi:10.1186/s12870-021-03068-5)
Supplement: Supplementary file 6 — Additional file 6: Table S5. Details of GO enrichment results for the DEGs in Qingliu at 24 h of BPH infestation. a Upregulated genes in the BPH vs control_sheath comparison, b downregulated genes in the BPH vs control_sheath comparison, c upregulated genes in the BPH vs control_leaf comparison and d downregulated genes in the BPH vs control_leaf comparison. [file 12870_2021_3068_MOESM6_ESM.xlsx]

## Sheet: a. BPH vs control_sheath_Up
Transcriptomics identifies key defense mechanisms in rice resistant to both leaf-feeding and phloem feeding herbivores
Yi Li, Boon Huat Cheah, Yu-Fu Fang, Yun-Hung Kuang, Shau-Ching Lin, Chung-Ta Liao, Shou-Horng Huang, Ya-Fen Lin, Wen-Po Chuang
Table S5. Details of GO enrichment results for the DEGs in Qingliu at 24 h of BPH infestation.
a. Upregulated genes in the BPH vs control_sheath comparison
GO Accession	GO Category	GO Description	Query Item	Query Total	Background Item	Background Total	p-value	FDR	Genes
GO:0032774	BP	RNA biosynthetic process	19	224	801	23155	0.00037	0.0095	// Os09g0417600 // Os03g0797800 // Os09g0522100 // Os04g0572400 // Os01g0211800 // Os02g0247100 // Os04g0610400 // Os03g0170600 // Os03g0181100 // Os06g0127100 // Os10g0562900 // Os09g0522200 // Os06g0140400 // Os04g0517100 // Os02g0764700 // Os09g0457900 // Os08g0474000 // Os01g0756200 // Os01g0821600
GO:0031323	BP	regulation of cellular metabolic process	26	224	1295	23155	0.00041	0.0095	// Os10g0571600 // Os04g0572400 // Os10g0562900 // Os02g0618400 // Os09g0457900 // Os04g0665600 // Os02g0764700 // Os09g0522100 // Os01g0211800 // Os09g0522200 // Os03g0181100 // Os06g0637500 // Os01g0756200 // Os01g0821600 // Os06g0127100 // Os03g0311600 // Os02g0247100 // Os06g0140400 // Os03g0797800 // Os09g0417600 // Os03g0338400 // Os04g0610400 // Os03g0170600 // Os03g0741100 // Os04g0517100…
GO:0045449	BP	regulation of transcription	26	224	1237	23155	0.0002	0.0095	// Os10g0571600 // Os04g0572400 // Os10g0562900 // Os02g0618400 // Os09g0457900 // Os04g0665600 // Os02g0764700 // Os09g0522100 // Os01g0211800 // Os09g0522200 // Os03g0181100 // Os06g0637500 // Os01g0756200 // Os01g0821600 // Os06g0127100 // Os03g0311600 // Os02g0247100 // Os06g0140400 // Os03g0797800 // Os09g0417600 // Os03g0338400 // Os04g0610400 // Os03g0170600 // Os03g0741100 // Os04g0517100…
GO:0031326	BP	regulation of cellular biosynthetic process	26	224	1261	23155	0.00027	0.0095	// Os10g0571600 // Os04g0572400 // Os10g0562900 // Os02g0618400 // Os09g0457900 // Os04g0665600 // Os02g0764700 // Os09g0522100 // Os01g0211800 // Os09g0522200 // Os03g0181100 // Os06g0637500 // Os01g0756200 // Os01g0821600 // Os06g0127100 // Os03g0311600 // Os02g0247100 // Os06g0140400 // Os03g0797800 // Os09g0417600 // Os03g0338400 // Os04g0610400 // Os03g0170600 // Os03g0741100 // Os04g0517100…
GO:0010468	BP	regulation of gene expression	26	224	1279	23155	0.00034	0.0095	// Os10g0571600 // Os04g0572400 // Os10g0562900 // Os02g0618400 // Os09g0457900 // Os04g0665600 // Os02g0764700 // Os09g0522100 // Os01g0211800 // Os09g0522200 // Os03g0181100 // Os06g0637500 // Os01g0756200 // Os01g0821600 // Os06g0127100 // Os03g0311600 // Os02g0247100 // Os06g0140400 // Os03g0797800 // Os09g0417600 // Os03g0338400 // Os04g0610400 // Os03g0170600 // Os03g0741100 // Os04g0517100…
GO:0019219	BP	regulation of nucleobase, nucleoside, nucleotide and nucleic acid metabolic process	26	224	1243	23155	0.00022	0.0095	// Os10g0571600 // Os04g0572400 // Os10g0562900 // Os02g0618400 // Os09g0457900 // Os04g0665600 // Os02g0764700 // Os09g0522100 // Os01g0211800 // Os09g0522200 // Os03g0181100 // Os06g0637500 // Os01g0756200 // Os01g0821600 // Os06g0127100 // Os03g0311600 // Os02g0247100 // Os06g0140400 // Os03g0797800 // Os09g0417600 // Os03g0338400 // Os04g0610400 // Os03g0170600 // Os03g0741100 // Os04g0517100…
GO:0009889	BP	regulation of biosynthetic process	26	224	1261	23155	0.00027	0.0095	// Os10g0571600 // Os04g0572400 // Os10g0562900 // Os02g0618400 // Os09g0457900 // Os04g0665600 // Os02g0764700 // Os09g0522100 // Os01g0211800 // Os09g0522200 // Os03g0181100 // Os06g0637500 // Os01g0756200 // Os01g0821600 // Os06g0127100 // Os03g0311600 // Os02g0247100 // Os06g0140400 // Os03g0797800 // Os09g0417600 // Os03g0338400 // Os04g0610400 // Os03g0170600 // Os03g0741100 // Os04g0517100…
GO:0051171	BP	regulation of nitrogen compound metabolic process	26	224	1261	23155	0.00027	0.0095	// Os10g0571600 // Os04g0572400 // Os10g0562900 // Os02g0618400 // Os09g0457900 // Os04g0665600 // Os02g0764700 // Os09g0522100 // Os01g0211800 // Os09g0522200 // Os03g0181100 // Os06g0637500 // Os01g0756200 // Os01g0821600 // Os06g0127100 // Os03g0311600 // Os02g0247100 // Os06g0140400 // Os03g0797800 // Os09g0417600 // Os03g0338400 // Os04g0610400 // Os03g0170600 // Os03g0741100 // Os04g0517100…
GO:0051252	BP	regulation of RNA metabolic process	19	224	760	23155	0.00019	0.0095	// Os09g0417600 // Os03g0797800 // Os09g0522100 // Os04g0572400 // Os01g0211800 // Os02g0247100 // Os04g0610400 // Os03g0170600 // Os03g0181100 // Os06g0127100 // Os10g0562900 // Os09g0522200 // Os06g0140400 // Os04g0517100 // Os02g0764700 // Os09g0457900 // Os08g0474000 // Os01g0756200 // Os01g0821600
GO:0006950	BP	response to stress	16	224	611	23155	0.00038	0.0095	// Os09g0417600 // Os01g0799500 // Os01g0634900 // Os09g0522100 // Os04g0572400 // Os01g0314800 // Os05g0513800 // Os04g0465100 // Os06g0127100 // Os03g0235000 // Os09g0522200 // Os04g0517100 // Os10g0109600 // Os11g0661600 // Os09g0385700 // Os03g0181100
GO:0006355	BP	regulation of transcription, DNA-dependent	19	224	758	23155	0.00019	0.0095	// Os09g0417600 // Os03g0797800 // Os09g0522100 // Os04g0572400 // Os01g0211800 // Os02g0247100 // Os04g0610400 // Os03g0170600 // Os03g0181100 // Os06g0127100 // Os10g0562900 // Os09g0522200 // Os06g0140400 // Os04g0517100 // Os02g0764700 // Os09g0457900 // Os08g0474000 // Os01g0756200 // Os01g0821600
GO:0010556	BP	regulation of macromolecule biosynthetic process	26	224	1261	23155	0.00027	0.0095	// Os10g0571600 // Os04g0572400 // Os10g0562900 // Os02g0618400 // Os09g0457900 // Os04g0665600 // Os02g0764700 // Os09g0522100 // Os01g0211800 // Os09g0522200 // Os03g0181100 // Os06g0637500 // Os01g0756200 // Os01g0821600 // Os06g0127100 // Os03g0311600 // Os02g0247100 // Os06g0140400 // Os03g0797800 // Os09g0417600 // Os03g0338400 // Os04g0610400 // Os03g0170600 // Os03g0741100 // Os04g0517100…
GO:0006351	BP	transcription, DNA-dependent	19	224	799	23155	0.00036	0.0095	// Os09g0417600 // Os03g0797800 // Os09g0522100 // Os04g0572400 // Os01g0211800 // Os02g0247100 // Os04g0610400 // Os03g0170600 // Os03g0181100 // Os06g0127100 // Os10g0562900 // Os09g0522200 // Os06g0140400 // Os04g0517100 // Os02g0764700 // Os09g0457900 // Os08g0474000 // Os01g0756200 // Os01g0821600
GO:0080090	BP	regulation of primary metabolic process	26	224	1326	23155	0.00058	0.012	// Os10g0571600 // Os04g0572400 // Os10g0562900 // Os02g0618400 // Os09g0457900 // Os04g0665600 // Os02g0764700 // Os09g0522100 // Os01g0211800 // Os09g0522200 // Os03g0181100 // Os06g0637500 // Os01g0756200 // Os01g0821600 // Os06g0127100 // Os03g0311600 // Os02g0247100 // Os06g0140400 // Os03g0797800 // Os09g0417600 // Os03g0338400 // Os04g0610400 // Os03g0170600 // Os03g0741100 // Os04g0517100…
GO:0006350	BP	transcription	26	224	1336	23155	0.00064	0.013	// Os10g0571600 // Os04g0572400 // Os10g0562900 // Os02g0618400 // Os09g0457900 // Os04g0665600 // Os02g0764700 // Os09g0522100 // Os01g0211800 // Os09g0522200 // Os03g0181100 // Os06g0637500 // Os01g0756200 // Os01g0821600 // Os06g0127100 // Os03g0311600 // Os02g0247100 // Os06g0140400 // Os03g0797800 // Os09g0417600 // Os03g0338400 // Os04g0610400 // Os03g0170600 // Os03g0741100 // Os04g0517100…
GO:0060255	BP	regulation of macromolecule metabolic process	26	224	1345	23155	0.00071	0.013	// Os10g0571600 // Os04g0572400 // Os10g0562900 // Os02g0618400 // Os09g0457900 // Os04g0665600 // Os02g0764700 // Os09g0522100 // Os01g0211800 // Os09g0522200 // Os03g0181100 // Os06g0637500 // Os01g0756200 // Os01g0821600 // Os06g0127100 // Os03g0311600 // Os02g0247100 // Os06g0140400 // Os03g0797800 // Os09g0417600 // Os03g0338400 // Os04g0610400 // Os03g0170600 // Os03g0741100 // Os04g0517100…
GO:0019222	BP	regulation of metabolic process	26	224	1381	23155	0.001	0.018	// Os10g0571600 // Os04g0572400 // Os10g0562900 // Os02g0618400 // Os09g0457900 // Os04g0665600 // Os02g0764700 // Os09g0522100 // Os01g0211800 // Os09g0522200 // Os03g0181100 // Os06g0637500 // Os01g0756200 // Os01g0821600 // Os06g0127100 // Os03g0311600 // Os02g0247100 // Os06g0140400 // Os03g0797800 // Os09g0417600 // Os03g0338400 // Os04g0610400 // Os03g0170600 // Os03g0741100 // Os04g0517100…
GO:0006869	BP	lipid transport	5	224	76	23155	0.0011	0.018	// Os03g0718800 // Os12g0114500 // Os06g0643500 // Os07g0175600 // Os10g0505500
GO:0050896	BP	response to stimulus	19	224	917	23155	0.0018	0.028	// Os09g0417600 // Os01g0799500 // Os03g0797800 // Os01g0634900 // Os09g0522100 // Os04g0572400 // Os01g0314800 // Os05g0513800 // Os04g0465100 // Os06g0127100 // Os07g0108200 // Os03g0235000 // Os09g0522200 // Os04g0517100 // Os10g0109600 // Os11g0661600 // Os09g0385700 // Os03g0571700 // Os03g0181100
GO:0006629	BP	lipid metabolic process	13	224	516	23155	0.0019	0.028	// Os09g0417600 // Os02g0120200 // Os02g0588500 // Os05g0518300 // Os05g0568000 // Os02g0205500 // Os12g0274200 // Os08g0401800 // Os02g0814000 // Os07g0668300 // Os01g0728100 // Os03g0844600 // Os12g0628400
GO:0006073	BP	cellular glucan metabolic process	5	224	90	23155	0.0022	0.032	// Os06g0696400 // Os07g0480800 // Os04g0604300 // Os03g0239000 // Os02g0696500
GO:0044264	BP	cellular polysaccharide metabolic process	5	224	94	23155	0.0027	0.037	// Os06g0696400 // Os07g0480800 // Os04g0604300 // Os03g0239000 // Os02g0696500
GO:0016762	MF	xyloglucan:xyloglucosyl transferase activity	5	224	25	23155	9.1e-06	0.0018	// Os06g0696400 // Os07g0480800 // Os04g0604300 // Os03g0239000 // Os02g0696500
GO:0003700	MF	transcription factor activity	16	224	469	23155	2e-05	0.0019	// Os09g0417600 // Os01g0821600 // Os09g0522100 // Os04g0572400 // Os01g0211800 // Os02g0247100 // Os04g0610400 // Os03g0170600 // Os06g0127100 // Os10g0562900 // Os09g0522200 // Os06g0140400 // Os09g0457900 // Os08g0474000 // Os01g0756200 // Os02g0764700
GO:0016798	MF	hydrolase activity, acting on glycosyl bonds	13	224	399	23155	0.00018	0.0095	// Os03g0669300 // Os06g0696400 // Os11g0297800 // Os02g0696500 // Os05g0375400 // Os12g0554800 // Os03g0374600 // Os07g0480800 // Os03g0239000 // Os01g0799500 // Os01g0946500 // Os06g0356800 // Os04g0604300
GO:0030528	MF	transcription regulator activity	19	224	759	23155	0.00019	0.0095	// Os09g0417600 // Os01g0821600 // Os03g0741100 // Os09g0522100 // Os04g0572400 // Os01g0211800 // Os02g0247100 // Os04g0610400 // Os03g0170600 // Os06g0127100 // Os10g0562900 // Os09g0522200 // Os06g0140400 // Os03g0311600 // Os09g0457900 // Os08g0474000 // Os03g0338400 // Os01g0756200 // Os02g0764700
GO:0004553	MF	hydrolase activity, hydrolyzing O-glycosyl compounds	12	224	371	23155	0.00035	0.014	// Os03g0669300 // Os06g0696400 // Os11g0297800 // Os02g0696500 // Os05g0375400 // Os12g0554800 // Os03g0374600 // Os07g0480800 // Os03g0239000 // Os01g0946500 // Os06g0356800 // Os04g0604300
GO:0031982	CC	vesicle	84	224	4738	23155	4.2e-09	1e-07	// Os06g0696400 // Os04g0685300 // Os03g0119300 // Os03g0780200 // Os02g0733300 // Os08g0524400 // Os01g0840100 // Os10g0450800 // Os05g0508400 // Os07g0418600 // Os05g0590000 // Os05g0376800 // Os03g0120000 // Os11g0661600 // Os01g0821900 // Os02g0285300 // Os10g0109600 // Os01g0728100 // Os12g0554800 // Os06g0356800 // Os07g0175600 // Os10g0505500 // Os01g0132000 // Os03g0135100 // Os07g0112700…
GO:0016023	CC	cytoplasmic membrane-bounded vesicle	84	224	4736	23155	4.1e-09	1e-07	// Os06g0696400 // Os04g0685300 // Os03g0119300 // Os03g0780200 // Os02g0733300 // Os08g0524400 // Os01g0840100 // Os10g0450800 // Os05g0508400 // Os07g0418600 // Os05g0590000 // Os05g0376800 // Os03g0120000 // Os11g0661600 // Os01g0821900 // Os02g0285300 // Os10g0109600 // Os01g0728100 // Os12g0554800 // Os06g0356800 // Os07g0175600 // Os10g0505500 // Os01g0132000 // Os03g0135100 // Os07g0112700…
GO:0031988	CC	membrane-bounded vesicle	84	224	4736	23155	4.1e-09	1e-07	// Os06g0696400 // Os04g0685300 // Os03g0119300 // Os03g0780200 // Os02g0733300 // Os08g0524400 // Os01g0840100 // Os10g0450800 // Os05g0508400 // Os07g0418600 // Os05g0590000 // Os05g0376800 // Os03g0120000 // Os11g0661600 // Os01g0821900 // Os02g0285300 // Os10g0109600 // Os01g0728100 // Os12g0554800 // Os06g0356800 // Os07g0175600 // Os10g0505500 // Os01g0132000 // Os03g0135100 // Os07g0112700…
GO:0031410	CC	cytoplasmic vesicle	84	224	4738	23155	4.2e-09	1e-07	// Os06g0696400 // Os04g0685300 // Os03g0119300 // Os03g0780200 // Os02g0733300 // Os08g0524400 // Os01g0840100 // Os10g0450800 // Os05g0508400 // Os07g0418600 // Os05g0590000 // Os05g0376800 // Os03g0120000 // Os11g0661600 // Os01g0821900 // Os02g0285300 // Os10g0109600 // Os01g0728100 // Os12g0554800 // Os06g0356800 // Os07g0175600 // Os10g0505500 // Os01g0132000 // Os03g0135100 // Os07g0112700…
GO:0043231	CC	intracellular membrane-bounded organelle	178	224	15273	23155	7e-06	0.00012	// Os03g0119300 // Os03g0780200 // Os05g0142900 // Os01g0840100 // Os05g0508400 // Os07g0418600 // Os09g0450600 // Os01g0821900 // Os03g0741100 // Os07g0175600 // Os04g0665600 // Os08g0414500 // Os03g0797800 // Os03g0302800 // Os01g0211800 // Os01g0949500 // Os06g0140400 // Os07g0668300 // Os06g0637500 // Os03g0437200 // Os07g0565800 // Os01g0634900 // Os05g0375400 // Os08g0190300 // Os11g0138600…
GO:0043227	CC	membrane-bounded organelle	178	224	15274	23155	7e-06	0.00012	// Os03g0119300 // Os03g0780200 // Os05g0142900 // Os01g0840100 // Os05g0508400 // Os07g0418600 // Os09g0450600 // Os01g0821900 // Os03g0741100 // Os07g0175600 // Os04g0665600 // Os08g0414500 // Os03g0797800 // Os03g0302800 // Os01g0211800 // Os01g0949500 // Os06g0140400 // Os07g0668300 // Os06g0637500 // Os03g0437200 // Os07g0565800 // Os01g0634900 // Os05g0375400 // Os08g0190300 // Os11g0138600…
GO:0043229	CC	intracellular organelle	178	224	15631	23155	5.4e-05	0.00067	// Os03g0119300 // Os03g0780200 // Os05g0142900 // Os01g0840100 // Os05g0508400 // Os07g0418600 // Os09g0450600 // Os01g0821900 // Os03g0741100 // Os07g0175600 // Os04g0665600 // Os08g0414500 // Os03g0797800 // Os03g0302800 // Os01g0211800 // Os01g0949500 // Os06g0140400 // Os07g0668300 // Os06g0637500 // Os03g0437200 // Os07g0565800 // Os01g0634900 // Os05g0375400 // Os08g0190300 // Os11g0138600…
GO:0043226	CC	organelle	178	224	15631	23155	5.4e-05	0.00067	// Os03g0119300 // Os03g0780200 // Os05g0142900 // Os01g0840100 // Os05g0508400 // Os07g0418600 // Os09g0450600 // Os01g0821900 // Os03g0741100 // Os07g0175600 // Os04g0665600 // Os08g0414500 // Os03g0797800 // Os03g0302800 // Os01g0211800 // Os01g0949500 // Os06g0140400 // Os07g0668300 // Os06g0637500 // Os03g0437200 // Os07g0565800 // Os01g0634900 // Os05g0375400 // Os08g0190300 // Os11g0138600…
GO:0005618	CC	cell wall	7	224	99	23155	7.4e-05	0.00082	// Os06g0696400 // Os02g0696500 // Os10g0450900 // Os07g0480800 // Os03g0239000 // Os02g0639500 // Os04g0604300
GO:0030312	CC	external encapsulating structure	7	224	105	23155	0.0001	0.001	// Os06g0696400 // Os02g0696500 // Os10g0450900 // Os07g0480800 // Os03g0239000 // Os02g0639500 // Os04g0604300
GO:0044424	CC	intracellular part	180	224	16030	23155	0.00013	0.0012	// Os03g0119300 // Os03g0780200 // Os05g0142900 // Os01g0840100 // Os05g0508400 // Os07g0418600 // Os09g0450600 // Os01g0821900 // Os03g0741100 // Os07g0175600 // Os04g0665600 // Os08g0414500 // Os03g0797800 // Os03g0302800 // Os01g0211800 // Os01g0949500 // Os06g0140400 // Os07g0668300 // Os06g0637500 // Os03g0437200 // Os07g0565800 // Os01g0634900 // Os05g0375400 // Os08g0190300 // Os11g0138600…
GO:0044464	CC	cell part	199	224	18466	23155	0.00023	0.0018	// Os07g0642800 // Os03g0119300 // Os03g0780200 // Os05g0142900 // Os01g0840100 // Os05g0508400 // Os07g0418600 // Os05g0565100 // Os01g0821900 // Os03g0741100 // Os07g0175600 // Os04g0665600 // Os08g0414500 // Os03g0797800 // Os03g0302800 // Os01g0211800 // Os01g0949500 // Os02g0205500 // Os06g0140400 // Os07g0668300 // Os06g0637500 // Os03g0437200 // Os07g0565800 // Os09g0542900 // Os01g0634900…
GO:0005623	CC	cell	199	224	18467	23155	0.00024	0.0018	// Os07g0642800 // Os03g0119300 // Os03g0780200 // Os05g0142900 // Os01g0840100 // Os05g0508400 // Os07g0418600 // Os05g0565100 // Os01g0821900 // Os03g0741100 // Os07g0175600 // Os04g0665600 // Os08g0414500 // Os03g0797800 // Os03g0302800 // Os01g0211800 // Os01g0949500 // Os02g0205500 // Os06g0140400 // Os07g0668300 // Os06g0637500 // Os03g0437200 // Os07g0565800 // Os09g0542900 // Os01g0634900…
GO:0005622	CC	intracellular	181	224	16347	23155	0.00035	0.0025	// Os03g0119300 // Os03g0780200 // Os05g0142900 // Os01g0840100 // Os05g0508400 // Os07g0418600 // Os09g0450600 // Os01g0821900 // Os03g0741100 // Os07g0175600 // Os04g0665600 // Os08g0414500 // Os03g0797800 // Os03g0302800 // Os01g0211800 // Os01g0949500 // Os06g0140400 // Os07g0668300 // Os06g0637500 // Os03g0437200 // Os07g0565800 // Os01g0634900 // Os05g0375400 // Os08g0190300 // Os11g0138600…
GO:0005576	CC	extracellular region	9	224	261	23155	0.0012	0.0082	// Os01g0132000 // Os06g0696400 // Os02g0696500 // Os01g0127600 // Os10g0450900 // Os07g0480800 // Os03g0239000 // Os02g0639500 // Os04g0604300
GO:0048046	CC	apoplast	5	224	110	23155	0.0051	0.032	// Os06g0696400 // Os07g0480800 // Os04g0604300 // Os03g0239000 // Os02g0696500
GO:0005634	CC	nucleus	27	224	1653	23155	0.0058	0.034	// Os04g0572400 // Os10g0562900 // Os10g0577600 // Os02g0618400 // Os09g0457900 // Os04g0665600 // Os02g0764700 // Os09g0522100 // Os01g0211800 // Os09g0522200 // Os03g0181100 // Os01g0727500 // Os06g0637500 // Os01g0756200 // Os01g0821600 // Os06g0127100 // Os03g0311600 // Os02g0247100 // Os06g0140400 // Os03g0797800 // Os09g0417600 // Os03g0338400 // Os04g0610400 // Os03g0170600 // Os03g0741100…

## Sheet: b. BPH vs control_sheath_Down
Table S5. Details of GO enrichment results for the DEGs in Qingliu at 24 h of BPH infestation.
b. Downregulated genes in the BPH vs control_sheath comparison
No GO enrichment

## Sheet: c. BPH vs control_leaf_Up
Table S5. Details of GO enrichment results for the DEGs in Qingliu at 24 h of BPH infestation.
c. Upregulated genes in the BPH vs control_leaf comparison
GO Accession	GO Category	GO Description	Query Item	Query Total	Background Item	Background Total	p-value	FDR	Genes
GO:0030529	CC	ribonucleoprotein complex	7	66	384	23155	0.00012	0.0098	// Os09g0279500 // Os03g0425000 // Os01g0938200 // Os10g0579500 // Os03g0828100 // Os04g0691600 // Os03g0125000
GO:0005840	CC	ribosome	6	66	316	23155	0.00031	0.012	// Os09g0279500 // Os03g0425000 // Os10g0579500 // Os03g0828100 // Os04g0691600 // Os03g0125000

## Sheet: d. BPH vs control_leaf_Down
Table S5. Details of GO enrichment results for the DEGs in Qingliu at 24 h of BPH infestation.
d. Downregulated genes in the BPH vs control_leaf comparison
GO Accession	GO Category	GO Description	Query Item	Query Total	Background Item	Background Total	p-value	FDR	Genes
GO:0042578	MF	phosphoric ester hydrolase activity	8	98	252	23155	1.4e-05	0.00098	// Os12g0580900 // Os01g0941800 // Os01g0777700 // Os03g0415200 // Os03g0587000 // Os01g0777500 // Os01g0720400 // Os08g0535700
GO:0016788	MF	hydrolase activity, acting on ester bonds	13	98	693	23155	8.4e-06	0.00098	// Os12g0580900 // Os01g0128200 // Os01g0941800 // Os01g0777700 // Os03g0852800 // Os06g0129600 // Os03g0580200 // Os03g0415200 // Os12g0554500 // Os03g0587000 // Os01g0777500 // Os01g0720400 // Os08g0535700
GO:0016791	MF	phosphatase activity	6	98	202	23155	0.00025	0.011	// Os12g0580900 // Os01g0941800 // Os01g0777700 // Os03g0587000 // Os01g0777500 // Os01g0720400
GO:0016787	MF	hydrolase activity	24	98	2776	23155	0.00048	0.016	// Os05g0114000 // Os01g0941800 // Os05g0548300 // Os03g0580200 // Os09g0481600 // Os07g0693500 // Os12g0580900 // Os08g0549200 // Os01g0757400 // Os06g0129600 // Os03g0587000 // Os01g0720400 // Os08g0280100 // Os03g0386800 // Os01g0128200 // Os01g0595600 // Os03g0852800 // Os12g0554500 // Os03g0415200 // Os08g0535700 // Os01g0836600 // Os01g0777700 // Os01g0777500 // Os11g0274700
