# Supplementary material for: Transcriptomics identifies key defense mechanisms in rice resistant to both leaf-feeding and phloem feeding herbivores
Source: BMC Plant Biol. 2021 Jun 30;21:306. doi: 10.1186/s12870-021-03068-5 (PMC8243607; doi:10.1186/s12870-021-03068-5)
Supplement: Supplementary file 7 — Additional file 7: Table S6. MapMan pathway annotation results for the DEGs in the BPH-infested sheaths of Qingliu at 24 h. The mapping results of a receptor kinases, b biotic stress and c metabolism overview are shown. [file 12870_2021_3068_MOESM7_ESM.xlsx]

## Sheet: a. Receptor kinases
Transcriptomics identifies key defense mechanisms in rice resistant to both leaf-feeding and phloem feeding herbivores
Yi Li, Boon Huat Cheah, Yu-Fu Fang, Yun-Hung Kuang, Shau-Ching Lin, Chung-Ta Liao, Shou-Horng Huang, Ya-Fen Lin, Wen-Po Chuang
Table S6. MapMan pathway annotation results for the DEGs in the BPH-infested sheaths of Qingliu at 24 h.
a. Receptor kinases
BinCode	BinName	RAPDB ID	Description	BPH vs control_sheath (log2 fold change)
30.2.19	signalling.receptor kinases.legume-lectin	os07g0575600	highly similar to ( 625) AT2G37710 | Symbols: RLK | RLK (receptor lectin kinase); kinase | chr2:15814934-15816961 REVERSEweakly similar to ( 192) PSKR_DAUCA Phytosulfokine receptor precursor (EC 2.7.11.1) (Phytosulfokine LRR receptor kinase) - Daucus carota (Carrot) Lectin_legB S_TKc Pkinase S_TKc Pkinase_Tyr PTKc TyrKc PTKc_Csk_like SPS1 PTKc_Srm_Brk PTKc_Frk_like PTKc_Jak_rpt2 PTKc_Abl PTKc_Eph…	-1.41
30.2.19	signalling.receptor kinases.legume-lectin	os07g0132500	highly similar to ( 535) AT3G53810 | Symbols: | lectin protein kinase, putative | chr3:19933153-19935186 REVERSEweakly similar to ( 170) PSKR_DAUCA Phytosulfokine receptor precursor (EC 2.7.11.1) (Phytosulfokine LRR receptor kinase) - Daucus carota (Carrot) Lectin_legB S_TKc Pkinase S_TKc TyrKc Pkinase_Tyr PTKc PTKc_Csk_like PTKc_EphR PTKc_Src_like PTKc_Abl PTKc_Jak_rpt2 PTKc_EphR_A2 PTKc_Frk_lik…	-1.783
30.2.19	signalling.receptor kinases.legume-lectin	os07g0575700	highly similar to ( 634) AT2G37710 | Symbols: RLK | RLK (receptor lectin kinase); kinase | chr2:15814934-15816961 REVERSEmoderately similar to ( 215) PSKR_DAUCA Phytosulfokine receptor precursor (EC 2.7.11.1) (Phytosulfokine LRR receptor kinase) - Daucus carota (Carrot) Lectin_legB S_TKc Pkinase_Tyr TyrKc S_TKc Pkinase PTKc PTKc_EphR SPS1 PTKc_Csk_like PTKc_Jak_rpt2 PTKc_Src_like PTKc_Frk_like PT…	-1.105
30.2.25	signalling.receptor kinases.wall associated kinase	os09g0471800	weakly similar to ( 191) AT1G21270 | Symbols: WAK2 | WAK2; ATP binding / calcium ion binding / protein kinase/ protein serine/threonine kinase | chr1:7444997-7447345 FORWARD protein|OsWAK85 - OsWAK receptor-like cytoplasmic kinase OsWAK-RLCK, expressed	-2.002
30.2.24	signalling.receptor kinases.S-locus glycoprotein like	os11g0226201	moderately similar to ( 233) AT4G11530 | Symbols: | kinase | chr4:6987093-6989599 FORWARDweakly similar to ( 169) NORK_PEA Nodulation receptor kinase precursor (EC 2.7.11.1) - Pisum sativum (Garden pea) Pkinase S_TKc S_TKc TyrKc Pkinase_Tyr PTKc PTKc_Jak_rpt2 PTKc_Csk_like PTKc_Src_like PTKc_Fes_like PTKc_InsR_like PTKc_Srm_Brk PTKc_Trk PTKc_Jak2_Jak3_rpt2 PTKc_EphR PTKc_Frk_like SPS1 PTKc_Syk_li…	-1.32
30.2.24	signalling.receptor kinases.S-locus glycoprotein like	os05g0256500	highly similar to ( 933) AT1G56130 | Symbols: | leucine-rich repeat family protein / protein kinase family protein | chr1:20994931-21000887 REVERSEmoderately similar to ( 207) NORK_MEDTR Nodulation receptor kinase precursor (EC 2.7.11.1) (Does not make infections protein 2) (Symbiosis receptor-like kinase) (MtSYMRK) - Medicago truncatula (Barrel medic) TyrKc S_TKc Pkinase_Tyr S_TKc PTKc Pkinase P…	-1.313
30.2.24	signalling.receptor kinases.S-locus glycoprotein like	os04g0475200	moderately similar to ( 346) AT5G60900 | Symbols: RLK1 | RLK1 (RECEPTOR-LIKE PROTEIN KINASE 1); ATP binding / carbohydrate binding / kinase/ protein kinase/ protein serine/threonine kinase/ protein tyrosine kinase/ sugar binding | chr5:24498467-24501494 REVERSEmoderately similar to ( 271) KPRO_MAIZE Putative receptor protein kinase ZmPK1 precursor (EC 2.7.11.1) - Zea mays (Maize) S_TKc Pkinase S_…	-1.424
30.2.24	signalling.receptor kinases.S-locus glycoprotein like	os04g0655400	moderately similar to ( 248) AT1G34300 | Symbols: | lectin protein kinase family protein | chr1:12503450-12505939 FORWARDweakly similar to ( 177) KPRO_MAIZE Putative receptor protein kinase ZmPK1 precursor (EC 2.7.11.1) - Zea mays (Maize) Pkinase_Tyr TyrKc S_TKc S_TKc Pkinase PTKc PTKc_EGFR_like SPS1 PTKc_Src_like PTKc_Trk PTKc_Ack_like PTKc_Frk_like PTKc_Csk_like PTKc_Srm_Brk PTKc_Jak_rpt2 PTKc_…	-1.1
30.2.8.2	signalling.receptor kinases.leucine rich repeat VIII-2	os08g0203300	nearly identical (1016) AT1G56130 | Symbols: | leucine-rich repeat family protein / protein kinase family protein | chr1:20994931-21000887 REVERSEweakly similar to ( 186) NORK_MEDTR Nodulation receptor kinase precursor (EC 2.7.11.1) (Does not make infections protein 2) (Symbiosis receptor-like kinase) (MtSYMRK) - Medicago truncatula (Barrel medic) PTKc TyrKc Pkinase_Tyr S_TKc S_TKc Pkinase PTKc_E…	-1.351
30.2.8.2	signalling.receptor kinases.leucine rich repeat VIII-2	os05g0256500	highly similar to ( 933) AT1G56130 | Symbols: | leucine-rich repeat family protein / protein kinase family protein | chr1:20994931-21000887 REVERSEmoderately similar to ( 207) NORK_MEDTR Nodulation receptor kinase precursor (EC 2.7.11.1) (Does not make infections protein 2) (Symbiosis receptor-like kinase) (MtSYMRK) - Medicago truncatula (Barrel medic) TyrKc S_TKc Pkinase_Tyr S_TKc PTKc Pkinase P…	-1.313
30.2.11	signalling.receptor kinases.leucine rich repeat XI	os01g0821900	highly similar to ( 777) AT3G56370 | Symbols: | leucine-rich repeat transmembrane protein kinase, putative | chr3:20899403-20902390 REVERSEweakly similar to ( 198) RPK1_IPONI Receptor-like protein kinase precursor (EC 2.7.11.1) - Ipomoea nil (Japanese morning glory) (Pharbitis nil) Pkinase_Tyr PTKc S_TKc Pkinase TyrKc S_TKc PTKc_Jak_rpt2 SPS1 PTKc_EphR PTKc_Fes_like PTKc_EGFR_like PTKc_Trk PTKc_c…	2.949
29.4.1.57	protein.postranslational modification.kinase.receptor like cytoplasmatic kinase VII	os04g0365100	moderately similar to ( 457) AT1G21270 | Symbols: WAK2 | WAK2; ATP binding / calcium ion binding / protein kinase/ protein serine/threonine kinase | chr1:7444997-7447345 FORWARDweakly similar to ( 189) CRI4_MAIZE Putative receptor protein kinase CRINKLY4 precursor (EC 2.7.11.1) - Zea mays (Maize) S_TKc TyrKc S_TKc Pkinase Pkinase_Tyr PTKc SPS1 PTKc_Met_Ron PTKc_Itk PTKc_Trk PTKc_Jak_rpt2 PTKc_EGF…	-1.805
29.4.1.57	protein.postranslational modification.kinase.receptor like cytoplasmatic kinase VII	os08g0374701	moderately similar to ( 221) AT3G55950 | Symbols: CCR3, ATCRR3 | CCR3 (ARABIDOPSIS THALIANA CRINKLY4 RELATED 3); kinase | chr3:20753903-20756347 REVERSEweakly similar to ( 186) CRI4_MAIZE Putative receptor protein kinase CRINKLY4 precursor (EC 2.7.11.1) - Zea mays (Maize) Pkinase_Tyr PTKc Pkinase TyrKc S_TKc S_TKc PTKc_EphR SPS1 PTKc_Jak_rpt2 PTKc_Src_like PTKc_Trk PTKc_DDR PTKc_Fes_like PTKc_Srm…	2.625
29.4.1.57	protein.postranslational modification.kinase.receptor like cytoplasmatic kinase VII	os10g0162844	moderately similar to ( 365) AT1G21270 | Symbols: WAK2 | WAK2; ATP binding / calcium ion binding / protein kinase/ protein serine/threonine kinase | chr1:7444997-7447345 FORWARDweakly similar to ( 171) NORK_MEDTR Nodulation receptor kinase precursor (EC 2.7.11.1) (Does not make infections protein 2) (Symbiosis receptor-like kinase) (MtSYMRK) - Medicago truncatula (Barrel medic) Pkinase_Tyr PTKc S…	-1.636
29.4.1.57	protein.postranslational modification.kinase.receptor like cytoplasmatic kinase VII	os08g0203300	nearly identical (1016) AT1G56130 | Symbols: | leucine-rich repeat family protein / protein kinase family protein | chr1:20994931-21000887 REVERSEweakly similar to ( 186) NORK_MEDTR Nodulation receptor kinase precursor (EC 2.7.11.1) (Does not make infections protein 2) (Symbiosis receptor-like kinase) (MtSYMRK) - Medicago truncatula (Barrel medic) PTKc TyrKc Pkinase_Tyr S_TKc S_TKc Pkinase PTKc_E…	-1.351
29.4.1.57	protein.postranslational modification.kinase.receptor like cytoplasmatic kinase VII	os03g0717000	nearly identical (1045) AT1G66150 | Symbols: TMK1 | TMK1 (TRANSMEMBRANE KINASE 1); transmembrane receptor protein serine/threonine kinase | chr1:24631503-24634415 FORWARDmoderately similar to ( 206) PSKR_DAUCA Phytosulfokine receptor precursor (EC 2.7.11.1) (Phytosulfokine LRR receptor kinase) - Daucus carota (Carrot) Pkinase_Tyr S_TKc S_TKc Pkinase TyrKc PTKc PTKc_Src_like PTKc_Jak_rpt2 PTKc_Trk…	2.149
29.4.1.57	protein.postranslational modification.kinase.receptor like cytoplasmatic kinase VII	os02g0190500	highly similar to ( 747) AT4G22130 | Symbols: SRF8 | SRF8 (STRUBBELIG-RECEPTOR FAMILY 8); ATP binding / kinase/ protein binding / protein kinase | chr4:11724781-11727331 FORWARDmoderately similar to ( 209) NORK_PEA Nodulation receptor kinase precursor (EC 2.7.11.1) - Pisum sativum (Garden pea) S_TKc S_TKc Pkinase Pkinase_Tyr PTKc TyrKc PTKc_Jak_rpt2 PTKc_Src_like PTKc_Tec_like PTKc_Csk_like SPS1 …	1.622
29.4.1.57	protein.postranslational modification.kinase.receptor like cytoplasmatic kinase VII	os09g0569800	moderately similar to ( 402) AT2G45910 | Symbols: | protein kinase family protein / U-box domain-containing protein | chr2:18894520-18898212 FORWARDweakly similar to ( 160) PSKR_DAUCA Phytosulfokine receptor precursor (EC 2.7.11.1) (Phytosulfokine LRR receptor kinase) - Daucus carota (Carrot) S_TKc S_TKc Pkinase_Tyr Pkinase TyrKc PTKc SPS1 STK_N PTKc_Csk_like PTKc_Src_like PTKc_Frk_like PTKc_Jak_…	-1.21
29.4.1.57	protein.postranslational modification.kinase.receptor like cytoplasmatic kinase VII	os04g0286300	moderately similar to ( 377) AT1G21230 | Symbols: WAK5 | WAK5 (WALL ASSOCIATED KINASE 5); kinase/ protein serine/threonine kinase | chr1:7429980-7432346 FORWARDweakly similar to ( 191) NORK_MEDTR Nodulation receptor kinase precursor (EC 2.7.11.1) (Does not make infections protein 2) (Symbiosis receptor-like kinase) (MtSYMRK) - Medicago truncatula (Barrel medic) S_TKc TyrKc S_TKc Pkinase Pkinase_T…	-1.485
29.4.1.57	protein.postranslational modification.kinase.receptor like cytoplasmatic kinase VII	os01g0741200	highly similar to ( 635) AT1G51940 | Symbols: | protein kinase family protein / peptidoglycan-binding LysM domain-containing protein | chr1:19296092-19298941 REVERSEweakly similar to ( 185) PSKR_DAUCA Phytosulfokine receptor precursor (EC 2.7.11.1) (Phytosulfokine LRR receptor kinase) - Daucus carota (Carrot) TyrKc Pkinase_Tyr PTKc Pkinase S_TKc S_TKc PTKc_Csk_like PTKc_InsR_like PTKc_Chk PTKc_Ja…	2.815

## Sheet: b. Biotic stress
Table S6. MapMan pathway annotation results for the DEGs in the BPH-infested sheaths of Qingliu at 24 h.
b. Biotic stress
BinCode	BinName	RAPDB ID	Description	BPH vs control_sheath (log2 fold change)
Hormone signaling
17.2.3	hormone metabolism.auxin.induced-regulated-responsive-activated	os04g0495400	moderately similar to ( 258) AT3G07570 | Symbols: | membrane protein, putative | chr3:2418205-2420206 REVERSE B561 protein|expressed protein	2.443
17.2.3	hormone metabolism.auxin.induced-regulated-responsive-activated	os01g0768333	protein|OsSAUR2 - Auxin-responsive SAUR gene family member, expressed	1.898
17.2.3	hormone metabolism.auxin.induced-regulated-responsive-activated	os08g0524400	weakly similar to ( 103) AT3G07390 | Symbols: AIR12 | AIR12; extracellular matrix structural constituent | chr3:2365452-2366273 FORWARD protein|AIR12, putative, expressed	3.112
17.1.3	hormone metabolism.abscisic acid.induced-regulated-responsive-activated	os04g0527000	weakly similar to ( 183) AT5G08350 | Symbols: | GRAM domain-containing protein / ABA-responsive protein-related | chr5:2686417-2687175 REVERSE protein|GEM, putative, expressed	1.584
17.1.3	hormone metabolism.abscisic acid.induced-regulated-responsive-activated	os09g0450600	weakly similar to ( 102) AT4G24960 | Symbols: ATHVA22D | ATHVA22D | chr4:12828401-12828982 FORWARDweakly similar to ( 114) HVA22_HORVU Protein HVA22 - Hordeum vulgare (Barley) TB2_DP1_HVA22 protein|HVA22, putative, expressed	2.816
17.1.3	hormone metabolism.abscisic acid.induced-regulated-responsive-activated	os10g0489000	weakly similar to ( 180) AT5G23370 | Symbols: | GRAM domain-containing protein / ABA-responsive protein-related | chr5:7863542-7864201 REVERSE protein|GEM, putative, expressed	1.707
17.5.1	hormone metabolism.ethylene.synthesis-degradation	os02g0771600	moderately similar to ( 374) AT1G05010 | Symbols: EFE, ACO4, EAT1 | EFE (ETHYLENE-FORMING ENZYME); 1-aminocyclopropane-1-carboxylate oxidase | chr1:1431419-1432695 REVERSEmoderately similar to ( 399) ACCO1_ORYSA 1-aminocyclopropane-1-carboxylate oxidase 1 (EC 1.14.17.4) (ACC oxidase 1) (Ethylene-forming enzyme) (EFE) - Oryza sativa (Rice) PcbC 2OG-FeII_Oxy protein|1-aminocyclopropane-1-carboxylat…	1.139
17.5.1.1	hormone metabolism.ethylene.synthesis-degradation.1-aminocyclopropane-1-carboxylate synthase	os04g0578000	highly similar to ( 611) AT4G11280 | Symbols: ACS6 | ACS6 (1-AMINOCYCLOPROPANE-1-CARBOXYLIC ACID (ACC) SYNTHASE 6); 1-aminocyclopropane-1-carboxylate synthase | chr4:6864168-6865922 FORWARDhighly similar to ( 630) 1A1C_SOYBN 1-aminocyclopropane-1-carboxylate synthase (EC 4.4.1.14) (ACC synthase) (S-adenosyl-L-methionine methylthioadenosine-lyase) - Glycine max (Soybean) Aminotran_1_2 COG0436 PRK0…	1.957
17.5.2	hormone metabolism.ethylene.signal transduction	os02g0764700	AP2 AP2 protein|AP2 domain containing protein, expressed	2.923
17.5.2	hormone metabolism.ethylene.signal transduction	os06g0182100	weakly similar to ( 200) AT2G25190 | Symbols: | unknown protein | chr2:10734187-10735426 FORWARD DUF862 protein|ethylene-responsive element-binding protein, putative, expressed	1.88
17.5.2	hormone metabolism.ethylene.signal transduction	os08g0474000	very weakly similar to (88.2) AT4G34410 | Symbols: RRTF1 | RRTF1 ({REDOX RESPONSIVE TRANSCRIPTION FACTOR 1); DNA binding / transcription factor | chr4:16451992-16452798 FORWARDAP2 AP2 protein|AP2 domain containing protein, expressed	4.598
17.5.2	hormone metabolism.ethylene.signal transduction	os09g0457900	very weakly similar to (82.8) AT4G34410 | Symbols: RRTF1 | RRTF1 ({REDOX RESPONSIVE TRANSCRIPTION FACTOR 1); DNA binding / transcription factor | chr4:16451992-16452798 FORWARDAP2 AP2 protein|AP2 domain containing protein, expressed	4.288
17.5.2	hormone metabolism.ethylene.signal transduction	os04g0610400	very weakly similar to (81.3) ERF4_TOBAC Ethylene-responsive transcription factor 4 (Ethylene-responsive element-binding factor 4 homolog) (EREBP-3) (NtERF3) - Nicotiana tabacum (Common tobacco)AP2 AP2 protein|AP2 domain containing protein, expressed	1.385
17.5.2	hormone metabolism.ethylene.signal transduction	os10g0562900	very weakly similar to (97.1) AT5G51190 | Symbols: | AP2 domain-containing transcription factor, putative | chr5:20800708-20801373 REVERSEvery weakly similar to (94.7) ERF5_TOBAC Ethylene-responsive transcription factor 5 (Ethylene-responsive element-binding factor 5 homolog) (EREBP-4) (NtERF4) - Nicotiana tabacum (Common tobacco)AP2 AP2 protein|AP2 domain containing protein, expressed	1.122
17.5.2	hormone metabolism.ethylene.signal transduction	os09g0522100	protein|AP2 domain containing protein, expressed	3.729
17.8.1	hormone metabolism.salicylic acid.synthesis-degradation	os01g0701700	moderately similar to ( 308) AT4G36470 | Symbols: | S-adenosyl-L-methionine:carboxyl methyltransferase family protein | chr4:17215128-17216475 REVERSEmoderately similar to ( 226) BAMT_ANTMA Benzoate carboxyl methyltransferase (EC 2.1.1.-) (S-adenosyl-L-methionine:benzoic acid carboxyl methyltransferase) - Antirrhinum majus (Garden snapdragon)Methyltransf_7 protein|SAM dependent carboxyl methyltra…	1.203
17.8.1	hormone metabolism.salicylic acid.synthesis-degradation	os06g0314600	weakly similar to ( 199) AT4G36470 | Symbols: | S-adenosyl-L-methionine:carboxyl methyltransferase family protein | chr4:17215128-17216475 REVERSEweakly similar to ( 176) BAMT_ANTMA Benzoate carboxyl methyltransferase (EC 2.1.1.-) (S-adenosyl-L-methionine:benzoic acid carboxyl methyltransferase) - Antirrhinum majus (Garden snapdragon)Methyltransf_7 protein|SAM dependent carboxyl methyltransferase…	-1.362
17.8.1	hormone metabolism.salicylic acid.synthesis-degradation	os11g0260100	weakly similar to ( 107) AT3G21950 | Symbols: | methyltransferase | chr3:7734396-7736201 FORWARDvery weakly similar to (82.0) BAMT_ANTMA Benzoate carboxyl methyltransferase (EC 2.1.1.-) (S-adenosyl-L-methionine:benzoic acid carboxyl methyltransferase) - Antirrhinum majus (Garden snapdragon)Methyltransf_7 protein|SAM dependent carboxyl methyltransferase family protein, putative, expressed	-1.356
17.7.1.5	hormone metabolism.jasmonate.synthesis-degradation.12-Oxo-PDA-reductase	os01g0370000	moderately similar to ( 271) AT1G76690 | Symbols: OPR2, ATOPR2 | OPR2 | chr1:28778976-28780355 FORWARD OYE_like_FMN NemA OYE_like_FMN_family PRK10605 Oxidored_FMN OYE_YqiM_FMN OYE_like_3_FMN OYE_like_2_FMN OYE_like_4_FMN OYE_like_5_FMN DCR_FMN PRK08255 TMADH_HD_FMN ER_like_FMN protein|12-oxophytodienoate reductase, putative, expressed	-2.166
Cell wall
10.1.2	cell wall.precursor synthesis.UGE	os09g0323000	highly similar to ( 554) AT4G10960 | Symbols: UGE5 | UGE5 (UDP-D-glucose/UDP-D-galactose 4-epimerase 5); UDP-glucose 4-epimerase/ protein dimerization | chr4:6716083-6718472 REVERSEmoderately similar to ( 472) GALE1_PEA UDP-glucose 4-epimerase (EC 5.1.3.2) (Galactowaldenase) (UDP-galactose 4-epimerase) - Pisum sativum (Garden pea) GalE PRK10675 Epimerase WcaG RfbB Gmd PRK10084 PRK10217 protein|NA…	-1.04
10.1.4	cell wall.precursor synthesis.UGD	os12g0443500	highly similar to ( 895) AT5G15490 | Symbols: | UDP-glucose 6-dehydrogenase, putative | chr5:5027872-5029314 REVERSEhighly similar to ( 909) UGDH_SOYBN UDP-glucose 6-dehydrogenase (EC 1.1.1.22) (UDP-Glc dehydrogenase) (UDP-GlcDH) (UDPGDH) - Glycine max (Soybean) Ugd UDPG_MGDP_dh_N WecC wecC UDPG_MGDP_dh UDPG_MGDP_dh_C protein|UDP-glucose 6-dehydrogenase, putative, expressed	2.04
10.1.6	cell wall.precursor synthesis.GAE	os02g0791500	highly similar to ( 706) AT4G30440 | Symbols: GAE1 | GAE1 (UDP-D-GLUCURONATE 4-EPIMERASE 1); UDP-glucuronate 4-epimerase/ catalytic | chr4:14881976-14883265 REVERSEvery weakly similar to (84.7) GALE1_PEA UDP-glucose 4-epimerase (EC 5.1.3.2) (Galactowaldenase) (UDP-galactose 4-epimerase) - Pisum sativum (Garden pea) WcaG Epimerase GalE RfbB PRK10675 Gmd PRK10217 PRK10084 protein|UDP-glucuronate 4-…	1.468
10.2	cell wall.cellulose synthesis	os03g0169500	highly similar to ( 651) AT5G03760 | Symbols: ATCSLA09, CSLA09, ATCSLA9, CSLA9, RAT4 | ATCSLA09; mannan synthase/ transferase, transferring glycosyl groups | chr5:985910-990087 REVERSECOG1215 bcsA protein|CSLA4 - cellulose synthase-like family A; mannan synthase, expressed	-1.207
10.2.2	cell wall.cellulose synthesis.COBRA	os03g0301200	highly similar to ( 665) AT4G16120 | Symbols: ATSEB1, COBL7, SEB1 | COBL7 (COBRA-LIKE 7) | chr4:9116591-9119138 REVERSEweakly similar to ( 150) COBL1_ORYSA COBRA-like 1 protein precursor (BRITTLE CULM1-like 6 protein) - Oryza sativa (Rice)Phytochel_synth protein|COBRA-like protein 7 precursor, putative, expressed	2.74
10.3	cell wall.hemicellulose synthesis	os07g0194800	highly similar to ( 719) AT5G62620 | Symbols: | galactosyltransferase family protein | chr5:25137136-25139433 FORWARD Gal-bind_lectin Galactosyl_T GLECT protein|galactosyltransferase family protein, putative, expressed	1.158
10.5.1.1	cell wall.cell wall proteins.AGPs.AGP	os08g0502400	weakly similar to ( 171) AT2G04780 | Symbols: FLA7 | FLA7 (FASCICLIN-LIKE ARABINOOGALACTAN 7) | chr2:1677488-1678252 FORWARDFasciclin protein|fasciclin domain containing protein, expressed	4.372
10.5.3	cell wall.cell wall proteins.LRR	os01g0180000	moderately similar to ( 399) AT3G24480 | Symbols: | leucine-rich repeat family protein / extensin family protein | chr3:8901154-8902638 REVERSEweakly similar to ( 105) RPK1_IPONI Receptor-like protein kinase precursor (EC 2.7.11.1) - Ipomoea nil (Japanese morning glory) (Pharbitis nil) protein|retrotransposon protein, putative, unclassified, expressed	2.989
10.6.2	cell wall.degradation.mannan-xylose-arabinose-fucose	os11g0297800	highly similar to ( 810) AT1G78060 | Symbols: | glycosyl hydrolase family 3 protein | chr1:29349796-29352868 REVERSEmoderately similar to ( 368) XYNB_PRUPE Putative beta-D-xylosidase (EC 3.2.1.-) (PpAz152) (Fragment) - Prunus persica (Peach)Glyco_hydro_3_C BglX Glyco_hydro_3 protein|beta-D-xylosidase, putative, expressed	2.658
10.6.3	cell wall.degradation.pectate lyases and polygalacturonases	os12g0554800	moderately similar to ( 495) AT3G16850 | Symbols: | glycoside hydrolase family 28 protein / polygalacturonase (pectinase) family protein | chr3:5748692-5750981 FORWARDPGU1 Glyco_hydro_28 protein|polygalacturonase, putative, expressed	2.302
10.7	cell wall.modification	os04g0604300	moderately similar to ( 286) AT4G30270 | Symbols: MERI5B, MERI-5, SEN4 | MERI5B (meristem-5); hydrolase, acting on glycosyl bonds / xyloglucan:xyloglucosyl transferase | chr4:14819445-14820448 REVERSEmoderately similar to ( 277) BRU1_SOYBN Brassinosteroid-regulated protein BRU1 precursor - Glycine max (Soybean)GH16_XET Glyco_hydro_16 Glyco_hydrolase_16 GH16_GPI_glucanosyltransferase protein|glyco…	2.328
10.7	cell wall.modification	os02g0639500	moderately similar to ( 310) AT4G28250 | Symbols: ATEXPB3, EXPB3, ATHEXP BETA 1.6 | ATEXPB3 (ARABIDOPSIS THALIANA EXPANSIN B3) | chr4:14000446-14001945 REVERSEmoderately similar to ( 355) EXB17_ORYSA Expansin-B17 precursor (OsEXPB17) (Beta-expansin-17) (OsaEXPb1.13) - Oryza sativa (Rice)Pollen_allerg_1 protein|expansin precursor, putative, expressed	4.462
10.7	cell wall.modification	os03g0822000	moderately similar to ( 407) AT2G39700 | Symbols: ATEXPA4, ATEXP4, ATHEXP ALPHA 1.6 | ATEXPA4 (ARABIDOPSIS THALIANA EXPANSIN A4) | chr2:16544246-16545434 REVERSEmoderately similar to ( 464) EXPA7_ORYSA Expansin-A7 precursor (OsEXPA7) (Alpha-expansin-7) (OsEXP7) (OsaEXPa1.26) - Oryza sativa (Rice)Pollen_allerg_1 DPBB_1 protein|expansin precursor, putative, expressed	3.931
10.7	cell wall.modification	os02g0127800	moderately similar to ( 370) AT1G32170 | Symbols: XTR4, XTH30 | XTR4 (XYLOGLUCAN ENDOTRANSGLYCOSYLASE 4); hydrolase, acting on glycosyl bonds / hydrolase, hydrolyzing O-glycosyl compounds / xyloglucan:xyloglucosyl transferase | chr1:11575434-11577776 FORWARDweakly similar to ( 183) XTH_TOBAC Probable xyloglucan endotransglucosylase/hydrolase protein precursor (EC 2.4.1.207) - Nicotiana tabacum (C…	-1.374
10.7	cell wall.modification	os02g0696500	moderately similar to ( 241) AT1G32170 | Symbols: XTR4, XTH30 | XTR4 (XYLOGLUCAN ENDOTRANSGLYCOSYLASE 4); hydrolase, acting on glycosyl bonds / hydrolase, hydrolyzing O-glycosyl compounds / xyloglucan:xyloglucosyl transferase | chr1:11575434-11577776 FORWARDweakly similar to ( 119) XTH_WHEAT Probable xyloglucan endotransglucosylase/hydrolase precursor (EC 2.4.1.207) - Triticum aestivum (Wheat)GH1…	1.848
10.7	cell wall.modification	os07g0480800	moderately similar to ( 363) AT2G36870 | Symbols: | xyloglucan:xyloglucosyl transferase, putative / xyloglucan endotransglycosylase, putative / endo-xyloglucan transferase, putative | chr2:15472869-15474630 REVERSEmoderately similar to ( 210) XTH_TOBAC Probable xyloglucan endotransglucosylase/hydrolase protein precursor (EC 2.4.1.207) - Nicotiana tabacum (Common tobacco)GH16_XET Glyco_hydro_16 Gl…	2.554
10.7	cell wall.modification	os06g0696400	moderately similar to ( 385) AT5G57560 | Symbols: TCH4, XTH22 | TCH4 (Touch 4); hydrolase, acting on glycosyl bonds / xyloglucan:xyloglucosyl transferase | chr5:23307296-23308235 REVERSEmoderately similar to ( 358) BRU1_SOYBN Brassinosteroid-regulated protein BRU1 precursor - Glycine max (Soybean)GH16_XET Glyco_hydro_16 Glyco_hydrolase_16 GH16_GPI_glucanosyltransferase GH16_lichenase protein|glyc…	2.631
10.7	cell wall.modification	os03g0239000	moderately similar to ( 386) AT1G14720 | Symbols: XTR2, EXGT-A2, ATXTH28 | XTR2 (XYLOGLUCAN ENDOTRANSGLYCOSYLASE RELATED 2); hydrolase, acting on glycosyl bonds / xyloglucan:xyloglucosyl transferase | chr1:5066806-5068466 REVERSEweakly similar to ( 185) XTH_WHEAT Probable xyloglucan endotransglucosylase/hydrolase precursor (EC 2.4.1.207) - Triticum aestivum (Wheat)GH16_XET Glyco_hydro_16 Glyco_hy…	4.572
10.8.2	cell wall.pectin*esterases.acetyl esterase	os04g0602500	moderately similar to ( 489) AT4G19410 | Symbols: | pectinacetylesterase, putative | chr4:10582188-10584766 REVERSE PAE protein|pectinacetylesterase domain containing protein, expressed	1.894
26.4	misc.beta 1,3 glucan hydrolases	os01g0763900	weakly similar to ( 105) AT1G18650 | Symbols: PDCB3 | PDCB3 (PLASMODESMATA CALLOSE-BINDING PROTEIN 3); callose binding / polysaccharide binding | chr1:6419036-6420413 REVERSEvery weakly similar to (80.5) E13B_WHEAT Glucan endo-1,3-beta-glucosidase precursor (EC 3.2.1.39) ((1->3)-beta-glucan endohydrolase) ((1->3)-beta-glucanase) (Beta-1,3-endoglucanase) - Triticum aestivum (Wheat)X8 protein|X8 do…	2.419
26.4	misc.beta 1,3 glucan hydrolases	os03g0756300	weakly similar to ( 115) AT1G18650 | Symbols: PDCB3 | PDCB3 (PLASMODESMATA CALLOSE-BINDING PROTEIN 3); callose binding / polysaccharide binding | chr1:6419036-6420413 REVERSEvery weakly similar to (94.4) E13B_WHEAT Glucan endo-1,3-beta-glucosidase precursor (EC 3.2.1.39) ((1->3)-beta-glucan endohydrolase) ((1->3)-beta-glucanase) (Beta-1,3-endoglucanase) - Triticum aestivum (Wheat)X8 protein|X8 do…	3.47
26.4.1	misc.beta 1,3 glucan hydrolases.glucan endo-1,3-beta-glucosidase	os03g0227400	moderately similar to ( 355) AT4G34480 | Symbols: | catalytic/ cation binding / hydrolase, hydrolyzing O-glycosyl compounds | chr4:16481147-16483988 REVERSEmoderately similar to ( 226) E13B_WHEAT Glucan endo-1,3-beta-glucosidase precursor (EC 3.2.1.39) ((1->3)-beta-glucan endohydrolase) ((1->3)-beta-glucanase) (Beta-1,3-endoglucanase) - Triticum aestivum (Wheat)Glyco_hydro_17 protein|glycosyl hyd…	-1.124
26.4.1	misc.beta 1,3 glucan hydrolases.glucan endo-1,3-beta-glucosidase	os03g0669300	highly similar to ( 519) AT4G34480 | Symbols: | catalytic/ cation binding / hydrolase, hydrolyzing O-glycosyl compounds | chr4:16481147-16483988 REVERSEmoderately similar to ( 341) E13B_WHEAT Glucan endo-1,3-beta-glucosidase precursor (EC 3.2.1.39) ((1->3)-beta-glucan endohydrolase) ((1->3)-beta-glucanase) (Beta-1,3-endoglucanase) - Triticum aestivum (Wheat)Glyco_hydro_17 X8 protein|glucan endo-1…	1.158
26.4.1	misc.beta 1,3 glucan hydrolases.glucan endo-1,3-beta-glucosidase	os01g0946500	moderately similar to ( 295) AT4G16260 | Symbols: | catalytic/ cation binding / hydrolase, hydrolyzing O-glycosyl compounds | chr4:9200180-9201441 REVERSEmoderately similar to ( 438) E13E_HORVU Glucan endo-1,3-beta-glucosidase GV (EC 3.2.1.39) ((1->3)-beta-glucan endohydrolase GV) ((1->3)-beta-glucanase isoenzyme GV) (Beta-1,3-endoglucanase GV) - Hordeum vulgare (Barley)Glyco_hydro_17 protein|gly…	2.107
26.4.1	misc.beta 1,3 glucan hydrolases.glucan endo-1,3-beta-glucosidase	os03g0374600	weakly similar to ( 122) AT2G01630 | Symbols: | glycosyl hydrolase family 17 protein / beta-1,3-glucanase, putative | chr2:279564-281955 REVERSEX8 Glyco_hydro_17 protein|glycosyl hydrolases family 17 protein, expressed	1.508
26.4.1	misc.beta 1,3 glucan hydrolases.glucan endo-1,3-beta-glucosidase	os04g0681950	weakly similar to ( 191) AT5G24318 | Symbols: | catalytic/ cation binding / hydrolase, hydrolyzing O-glycosyl compounds | chr5:8282390-8283956 REVERSEweakly similar to ( 175) E13B_WHEAT Glucan endo-1,3-beta-glucosidase precursor (EC 3.2.1.39) ((1->3)-beta-glucan endohydrolase) ((1->3)-beta-glucanase) (Beta-1,3-endoglucanase) - Triticum aestivum (Wheat)X8 protein|X8 domain containing protein, expr…	6.121
26.4.1	misc.beta 1,3 glucan hydrolases.glucan endo-1,3-beta-glucosidase	os05g0375400	moderately similar to ( 264) AT4G16260 | Symbols: | catalytic/ cation binding / hydrolase, hydrolyzing O-glycosyl compounds | chr4:9200180-9201441 REVERSEmoderately similar to ( 435) GUB2_HORVU Lichenase-2 precursor (EC 3.2.1.73) (Lichenase II) (Endo-beta-1,3-1,4 glucanase II) ((1->3,1->4)-beta-glucanase isoenzyme EII) (Fragment) - Hordeum vulgare (Barley)Glyco_hydro_17 protein|glycosyl hydrolase…	1.246
Post-translational regulation
29.5	protein.degradation	os05g0496500	moderately similar to ( 456) AT1G79330 | Symbols: AMC6, ATMCP2B, ATMC5 | ATMC5 (ARABIDOPSIS THALIANA METACASPASE 5); cysteine-type endopeptidase | chr1:29838722-29840137 FORWARD Peptidase_C14 protein|ICE-like protease p20 domain containing protein, putative, expressed	1.229
29.5	protein.degradation	os07g0187400	highly similar to ( 696) AT3G10420 | Symbols: | sporulation protein-related | chr3:3239307-3241571 FORWARDSpoIIIAA AAA_R3H protein|uncharacterized protein ycf45, putative, expressed	-1.004
29.5	protein.degradation	os06g0474500	highly similar to ( 572) AT1G23340 | Symbols: | unknown protein | chr1:8284158-8286528 REVERSEDUF239 protein|carboxyl-terminal peptidase, putative, expressed	4.832
29.5.1	protein.degradation.subtilases	os03g0119300	highly similar to ( 508) AT1G04110 | Symbols: SDD1 | SDD1 (STOMATAL DENSITY AND DISTRIBUTION); serine-type endopeptidase | chr1:1061457-1063784 REVERSEPA_subtilisin_like Peptidase_S8 protein|OsSub25 - Putative Subtilisin homologue, expressed	2.446
29.5.1	protein.degradation.subtilases	os10g0524600	highly similar to ( 509) AT1G04110 | Symbols: SDD1 | SDD1 (STOMATAL DENSITY AND DISTRIBUTION); serine-type endopeptidase | chr1:1061457-1063784 REVERSEPA_subtilisin_like Peptidase_S8 protein|OsSub61 - Putative Subtilisin homologue, expressed	1.594
29.5.4	protein.degradation.aspartate protease	os05g0590000	moderately similar to ( 399) AT1G01300 | Symbols: | aspartyl protease family protein | chr1:117065-118522 FORWARD Asp protein|aspartic proteinase, putative, expressed	4.745
29.5.4	protein.degradation.aspartate protease	os06g0119600	moderately similar to ( 218) AT5G10770 | Symbols: | chloroplast nucleoid DNA-binding protein, putative | chr5:3403331-3405331 REVERSE protein|aspartic proteinase nepenthesin-2 precursor, putative, expressed	3.374
29.5.5	protein.degradation.serine protease	os10g0521900	weakly similar to ( 126) AT5G07250 | Symbols: ATRBL3 | ATRBL3 (ARABIDOPSIS RHOMBOID-LIKE PROTEIN 3) | chr5:2274437-2275935 REVERSE Rhomboid protein|OsRhmbd17 - Putative Rhomboid homologue, expressed	2.128
29.5.11.4.2	protein.degradation.ubiquitin.E3.RING	os02g0759400	weakly similar to ( 134) AT2G35000 | Symbols: | zinc finger (C3HC4-type RING finger) family protein | chr2:14751809-14752945 REVERSE protein|zinc finger, C3HC4 type domain containing protein, expressed	1.969
29.5.11.4.2	protein.degradation.ubiquitin.E3.RING	os01g0972000	weakly similar to ( 132) AT2G39720 | Symbols: RHC2A | RHC2A; protein binding / zinc ion binding | chr2:16567506-16568711 REVERSEDUF1117 protein|zinc finger, RING-type, putative, expressed	1.716
29.5.11.4.2	protein.degradation.ubiquitin.E3.RING	os05g0476700	moderately similar to ( 378) AT5G01830 | Symbols: | armadillo/beta-catenin repeat family protein / U-box domain-containing protein | chr5:320983-323007 FORWARDweakly similar to ( 161) SPL11_ORYSA Spotted leaf protein 11 (Spotted leaf11) (Cell death-related protein SPL11) - Oryza sativa (Rice)Ubox U-box protein|spotted leaf 11, putative, expressed	1.681
29.5.11.4.3.2	protein.degradation.ubiquitin.E3.SCF.FBOX	os04g0414500	weakly similar to ( 136) AT2G36090 | Symbols: | F-box family protein | chr2:15158631-15159584 FORWARD protein|OsFBX132 - F-box domain containing protein, expressed	2.209
29.5.11.4.3.2	protein.degradation.ubiquitin.E3.SCF.FBOX	os02g0748300	moderately similar to ( 467) AT1G74510 | Symbols: | kelch repeat-containing F-box family protein | chr1:28006065-28007420 FORWARD protein|OsFBK10 - F-box domain and kelch repeat containing protein, expressed	1.834
29.5.11.4.3.2	protein.degradation.ubiquitin.E3.SCF.FBOX	os03g0171600	moderately similar to ( 455) AT1G14330 | Symbols: | kelch repeat-containing F-box family protein | chr1:4890375-4891700 REVERSE protein|OsFBK12 - F-box domain and kelch repeat containing protein, expressed	1.094
Defense genes
20.1.7	stress.biotic.PR-proteins	os01g0721300	very weakly similar to (81.3) AT3G14470 | Symbols: | disease resistance protein (NBS-LRR class), putative | chr3:4857940-4861104 FORWARD protein|NB-ARC domain containing protein, expressed	-1.273
20.1.7	stress.biotic.PR-proteins	os02g0262800	moderately similar to ( 273) AT3G14470 | Symbols: | disease resistance protein (NBS-LRR class), putative | chr3:4857940-4861104 FORWARD NB-ARC protein|xa1, putative, expressed	-1.187
20.1.7	stress.biotic.PR-proteins	os11g0686400	weakly similar to ( 134) AT3G46730 | Symbols: | disease resistance protein (CC-NBS class), putative | chr3:17213069-17215612 REVERSE NB-ARC protein|WRKY41, expressed	-1.248
20.1.7	stress.biotic.PR-proteins	os12g0511900	moderately similar to ( 250) AT3G14470 | Symbols: | disease resistance protein (NBS-LRR class), putative | chr3:4857940-4861104 FORWARD NB-ARC protein|NB-ARC domain containing protein, expressed	-1.387
Abiotic stress
20.2.1	stress.abiotic.heat	os07g0689800	moderately similar to ( 323) AT4G02100 | Symbols: | DNAJ heat shock N-terminal domain-containing protein | chr4:930228-932049 FORWARD protein|DNAJ heat shock N-terminal domain-containing protein, putative, expressed	5.251
20.2.1	stress.abiotic.heat	os05g0562300	moderately similar to ( 288) AT2G20560 | Symbols: | DNAJ heat shock family protein | chr2:8848353-8849815 REVERSEvery weakly similar to (98.2) DNJH_CUCSA DnaJ protein homolog (DNAJ-1) - Cucumis sativus (Cucumber) DnaJ DnaJ PRK10767 DnaJ PRK10266 CbpA DnaJ_C protein|dnaJ domain containing protein, expressed	1.211
20.2.1	stress.abiotic.heat	os05g0460000	nearly identical (1105) AT3G12580 | Symbols: HSP70 | HSP70 (heat shock protein 70); ATP binding | chr3:3991487-3993689 REVERSEnearly identical (1113) HSP7C_PETHY Heat shock cognate 70 kDa protein - Petunia hybrida (Petunia) HSP70 dnaK DnaK dnaK hscA hscA protein|DnaK family protein, putative, expressed	-1.189
20.2.1	stress.abiotic.heat	os01g0840100	nearly identical (1024) AT5G02500 | Symbols: HSC70-1, HSP70-1, AT-HSC70-1, HSC70 | HSC70-1 (HEAT SHOCK COGNATE PROTEIN 70-1); ATP binding | chr5:554055-556334 REVERSEnearly identical (1038) HSP7C_PETHY Heat shock cognate 70 kDa protein - Petunia hybrida (Petunia) HSP70 dnaK DnaK dnaK hscA hscA protein|DnaK family protein, putative, expressed	1.243
20.2.1	stress.abiotic.heat	os03g0304500	moderately similar to ( 377) AT4G02100 | Symbols: | DNAJ heat shock N-terminal domain-containing protein | chr4:930228-932049 FORWARD protein|DNAJ heat shock N-terminal domain-containing protein, putative, expressed	1.378
20.2.99	stress.abiotic.unspecified	os08g0189850	moderately similar to ( 244) AT3G05950 | Symbols: | germin-like protein, putative | chr3:1781130-1781964 REVERSEweakly similar to ( 197) GLP1_MESCR Germin-like protein precursor - Mesembryanthemum crystallinum (Common ice plant)Cupin_1 protein|Cupin domain containing protein, expressed	-1.837
Redox state
21.1	redox.thioredoxin	os09g0559600	protein|thioredoxin, putative, expressed	1.316
21.2	redox.ascorbate and glutathione	os05g0565100	weakly similar to ( 192) AT4G18260 | Symbols: | cytochrome B561-related | chr4:10093524-10097337 REVERSEB561 protein|expressed protein	2.958
21.4	redox.glutaredoxins	os01g0241400	GRX_GRXh_1_2_like protein|OsGrx_A1 - glutaredoxin subgroup III, expressed	-1.074
Peroxidases
26.12	misc.peroxidases	os05g0135400	moderately similar to ( 269) AT1G05260 | Symbols: RCI3, RCI3A | RCI3 (RARE COLD INDUCIBLE GENE 3); peroxidase | chr1:1529827-1531271 FORWARDmoderately similar to ( 259) PER2_ARAHY Cationic peroxidase 2 precursor (EC 1.11.1.7) (PNPC2) - Arachis hypogaea (Peanut)secretory_peroxidase plant_peroxidase peroxidase protein|peroxidase precursor, putative, expressed	-1.452
26.12	misc.peroxidases	os03g0235000	moderately similar to ( 330) AT5G19890 | Symbols: | peroxidase, putative | chr5:6724372-6725877 REVERSEmoderately similar to ( 293) PERX_TOBAC Lignin-forming anionic peroxidase precursor (EC 1.11.1.7) (TOPA) - Nicotiana tabacum (Common tobacco)secretory_peroxidase plant_peroxidase peroxidase protein|peroxidase precursor, putative, expressed	1.673
26.12	misc.peroxidases	os11g0661600	moderately similar to ( 323) AT1G05260 | Symbols: RCI3, RCI3A | RCI3 (RARE COLD INDUCIBLE GENE 3); peroxidase | chr1:1529827-1531271 FORWARDmoderately similar to ( 411) PER1_ORYSA Peroxidase 1 precursor (EC 1.11.1.7) - Oryza sativa (Rice)secretory_peroxidase plant_peroxidase peroxidase protein|peroxidase precursor, putative, expressed	4.193
26.12	misc.peroxidases	os04g0465100	moderately similar to ( 331) AT5G47000 | Symbols: | peroxidase, putative | chr5:19069171-19070175 REVERSEmoderately similar to ( 207) PER2_ARAHY Cationic peroxidase 2 precursor (EC 1.11.1.7) (PNPC2) - Arachis hypogaea (Peanut)secretory_peroxidase plant_peroxidase peroxidase ascorbate_peroxidase protein|peroxidase precursor, putative, expressed	1.02
26.12	misc.peroxidases	os10g0109600	moderately similar to ( 328) AT5G19890 | Symbols: | peroxidase, putative | chr5:6724372-6725877 REVERSEmoderately similar to ( 272) PERX_TOBAC Lignin-forming anionic peroxidase precursor (EC 1.11.1.7) (TOPA) - Nicotiana tabacum (Common tobacco)secretory_peroxidase plant_peroxidase peroxidase ascorbate_peroxidase protein|peroxidase precursor, putative, expressed	1.942
Glutathione-S-transferase
26.9	misc.glutathione S transferases	os10g0525500	weakly similar to ( 137) AT1G10370 | Symbols: GST30, ATGSTU17, GST30B, ERD9 | ERD9 (EARLY-RESPONSIVE TO DEHYDRATION 9); glutathione transferase | chr1:3397274-3398273 REVERSEweakly similar to ( 128) GSTU6_ORYSA Probable glutathione S-transferase GSTU6 (EC 2.5.1.18) (28 kDa cold-induced protein) - Oryza sativa (Rice) GST_N_Tau protein|glutathione S-transferase, N-terminal domain containing protein…	-1.033
26.9	misc.glutathione S transferases	os03g0135200	weakly similar to ( 160) AT2G30870 | Symbols: ATGSTF10, ERD13, ATGSTF4, GSTF10 | GSTF10 (HALIANA GLUTATHIONE S-TRANSFERASE PHI 10); copper ion binding / glutathione binding / glutathione transferase | chr2:13141490-13142392 FORWARDweakly similar to ( 145) GSTF1_TOBAC Glutathione S-transferase PARB (EC 2.5.1.18) (GST class-phi) - Nicotiana tabacum (Common tobacco) GST_C_Phi Gst GST_N_Phi protein|g…	2.852
26.9	misc.glutathione S transferases	os10g0543800	weakly similar to ( 137) AT3G03190 | Symbols: ATGSTF11, ATGSTF6 | ATGSTF11 (GLUTATHIONE S-TRANSFERASE F11); glutathione transferase | chr3:735071-735877 FORWARDweakly similar to ( 105) GSTH1_ORYSA Probable glutathione S-transferase GSTF1 (EC 2.5.1.18) (GST-I) - Oryza sativa (Rice)GST_C_Phi GST_N_Phi protein|glutathione S-transferase, putative, expressed	3.701
26.9	misc.glutathione S transferases	os03g0135100	weakly similar to ( 161) AT3G03190 | Symbols: ATGSTF11, ATGSTF6 | ATGSTF11 (GLUTATHIONE S-TRANSFERASE F11); glutathione transferase | chr3:735071-735877 FORWARDweakly similar to ( 146) GSTF1_TOBAC Glutathione S-transferase PARB (EC 2.5.1.18) (GST class-phi) - Nicotiana tabacum (Common tobacco) GST_C_Phi Gst GST_N_Phi protein|glutathione S-transferase, putative, expressed	3.372
26.9	misc.glutathione S transferases	os03g0134900	weakly similar to ( 125) AT2G30870 | Symbols: ATGSTF10, ERD13, ATGSTF4, GSTF10 | GSTF10 (HALIANA GLUTATHIONE S-TRANSFERASE PHI 10); copper ion binding / glutathione binding / glutathione transferase | chr2:13141490-13142392 FORWARDweakly similar to ( 121) GSTF2_TOBAC Glutathione S-transferase APIC (EC 2.5.1.18) (GST class-phi) - Nicotiana tabacum (Common tobacco) GST_C_Phi GST_N_Phi Gst protein|g…	4.323
Signaling
30.1.1	signalling.in sugar and nutrient physiology	os02g0757100	moderately similar to ( 325) AT4G08950 | Symbols: EXO | EXO (EXORDIUM) | chr4:5740378-5741322 FORWARDPhi_1 protein|phosphate-induced protein 1 conserved region domain containing protein, expressed	2.633
30.2.8.2	signalling.receptor kinases.leucine rich repeat VIII-2	os08g0203300	nearly identical (1016) AT1G56130 | Symbols: | leucine-rich repeat family protein / protein kinase family protein | chr1:20994931-21000887 REVERSEweakly similar to ( 186) NORK_MEDTR Nodulation receptor kinase precursor (EC 2.7.11.1) (Does not make infections protein 2) (Symbiosis receptor-like kinase) (MtSYMRK) - Medicago truncatula (Barrel medic) PTKc TyrKc Pkinase_Tyr S_TKc S_TKc Pkinase PTKc_E…	-1.351
30.2.8.2	signalling.receptor kinases.leucine rich repeat VIII-2	os05g0256500	highly similar to ( 933) AT1G56130 | Symbols: | leucine-rich repeat family protein / protein kinase family protein | chr1:20994931-21000887 REVERSEmoderately similar to ( 207) NORK_MEDTR Nodulation receptor kinase precursor (EC 2.7.11.1) (Does not make infections protein 2) (Symbiosis receptor-like kinase) (MtSYMRK) - Medicago truncatula (Barrel medic) TyrKc S_TKc Pkinase_Tyr S_TKc PTKc Pkinase P…	-1.313
30.2.11	signalling.receptor kinases.leucine rich repeat XI	os01g0821900	highly similar to ( 777) AT3G56370 | Symbols: | leucine-rich repeat transmembrane protein kinase, putative | chr3:20899403-20902390 REVERSEweakly similar to ( 198) RPK1_IPONI Receptor-like protein kinase precursor (EC 2.7.11.1) - Ipomoea nil (Japanese morning glory) (Pharbitis nil) Pkinase_Tyr PTKc S_TKc Pkinase TyrKc S_TKc PTKc_Jak_rpt2 SPS1 PTKc_EphR PTKc_Fes_like PTKc_EGFR_like PTKc_Trk PTKc_c…	2.949
30.2.19	signalling.receptor kinases.legume-lectin	os07g0575600	highly similar to ( 625) AT2G37710 | Symbols: RLK | RLK (receptor lectin kinase); kinase | chr2:15814934-15816961 REVERSEweakly similar to ( 192) PSKR_DAUCA Phytosulfokine receptor precursor (EC 2.7.11.1) (Phytosulfokine LRR receptor kinase) - Daucus carota (Carrot) Lectin_legB S_TKc Pkinase S_TKc Pkinase_Tyr PTKc TyrKc PTKc_Csk_like SPS1 PTKc_Srm_Brk PTKc_Frk_like PTKc_Jak_rpt2 PTKc_Abl PTKc_Eph…	-1.41
30.2.19	signalling.receptor kinases.legume-lectin	os07g0132500	highly similar to ( 535) AT3G53810 | Symbols: | lectin protein kinase, putative | chr3:19933153-19935186 REVERSEweakly similar to ( 170) PSKR_DAUCA Phytosulfokine receptor precursor (EC 2.7.11.1) (Phytosulfokine LRR receptor kinase) - Daucus carota (Carrot) Lectin_legB S_TKc Pkinase S_TKc TyrKc Pkinase_Tyr PTKc PTKc_Csk_like PTKc_EphR PTKc_Src_like PTKc_Abl PTKc_Jak_rpt2 PTKc_EphR_A2 PTKc_Frk_lik…	-1.783
30.2.19	signalling.receptor kinases.legume-lectin	os07g0575700	highly similar to ( 634) AT2G37710 | Symbols: RLK | RLK (receptor lectin kinase); kinase | chr2:15814934-15816961 REVERSEmoderately similar to ( 215) PSKR_DAUCA Phytosulfokine receptor precursor (EC 2.7.11.1) (Phytosulfokine LRR receptor kinase) - Daucus carota (Carrot) Lectin_legB S_TKc Pkinase_Tyr TyrKc S_TKc Pkinase PTKc PTKc_EphR SPS1 PTKc_Csk_like PTKc_Jak_rpt2 PTKc_Src_like PTKc_Frk_like PT…	-1.105
30.2.24	signalling.receptor kinases.S-locus glycoprotein like	os11g0226201	moderately similar to ( 233) AT4G11530 | Symbols: | kinase | chr4:6987093-6989599 FORWARDweakly similar to ( 169) NORK_PEA Nodulation receptor kinase precursor (EC 2.7.11.1) - Pisum sativum (Garden pea) Pkinase S_TKc S_TKc TyrKc Pkinase_Tyr PTKc PTKc_Jak_rpt2 PTKc_Csk_like PTKc_Src_like PTKc_Fes_like PTKc_InsR_like PTKc_Srm_Brk PTKc_Trk PTKc_Jak2_Jak3_rpt2 PTKc_EphR PTKc_Frk_like SPS1 PTKc_Syk_li…	-1.32
30.2.24	signalling.receptor kinases.S-locus glycoprotein like	os05g0256500	highly similar to ( 933) AT1G56130 | Symbols: | leucine-rich repeat family protein / protein kinase family protein | chr1:20994931-21000887 REVERSEmoderately similar to ( 207) NORK_MEDTR Nodulation receptor kinase precursor (EC 2.7.11.1) (Does not make infections protein 2) (Symbiosis receptor-like kinase) (MtSYMRK) - Medicago truncatula (Barrel medic) TyrKc S_TKc Pkinase_Tyr S_TKc PTKc Pkinase P…	-1.313
30.2.24	signalling.receptor kinases.S-locus glycoprotein like	os04g0475200	moderately similar to ( 346) AT5G60900 | Symbols: RLK1 | RLK1 (RECEPTOR-LIKE PROTEIN KINASE 1); ATP binding / carbohydrate binding / kinase/ protein kinase/ protein serine/threonine kinase/ protein tyrosine kinase/ sugar binding | chr5:24498467-24501494 REVERSEmoderately similar to ( 271) KPRO_MAIZE Putative receptor protein kinase ZmPK1 precursor (EC 2.7.11.1) - Zea mays (Maize) S_TKc Pkinase S_…	-1.424
30.2.24	signalling.receptor kinases.S-locus glycoprotein like	os04g0655400	moderately similar to ( 248) AT1G34300 | Symbols: | lectin protein kinase family protein | chr1:12503450-12505939 FORWARDweakly similar to ( 177) KPRO_MAIZE Putative receptor protein kinase ZmPK1 precursor (EC 2.7.11.1) - Zea mays (Maize) Pkinase_Tyr TyrKc S_TKc S_TKc Pkinase PTKc PTKc_EGFR_like SPS1 PTKc_Src_like PTKc_Trk PTKc_Ack_like PTKc_Frk_like PTKc_Csk_like PTKc_Srm_Brk PTKc_Jak_rpt2 PTKc_…	-1.1
30.2.25	signalling.receptor kinases.wall associated kinase	os09g0471800	weakly similar to ( 191) AT1G21270 | Symbols: WAK2 | WAK2; ATP binding / calcium ion binding / protein kinase/ protein serine/threonine kinase | chr1:7444997-7447345 FORWARD protein|OsWAK85 - OsWAK receptor-like cytoplasmic kinase OsWAK-RLCK, expressed	-2.002
30.2.99	signalling.receptor kinases.misc	os04g0227000	moderately similar to ( 421) AT3G47570 | Symbols: | leucine-rich repeat transmembrane protein kinase, putative | chr3:17527611-17530748 FORWARDweakly similar to ( 155) RPK1_IPONI Receptor-like protein kinase precursor (EC 2.7.11.1) - Ipomoea nil (Japanese morning glory) (Pharbitis nil) S_TKc S_TKc Pkinase TyrKc Pkinase_Tyr PTKc PTKc_Srm_Brk PTKc_TrkA PTKc_Jak_rpt2 PTKc_Trk PTKc_Csk_like PTKc_Abl …	-1.219
30.2.99	signalling.receptor kinases.misc	os04g0540900	moderately similar to ( 278) AT1G33260 | Symbols: | protein kinase family protein | chr1:12064796-12066114 FORWARDweakly similar to ( 179) NORK_MEDTR Nodulation receptor kinase precursor (EC 2.7.11.1) (Does not make infections protein 2) (Symbiosis receptor-like kinase) (MtSYMRK) - Medicago truncatula (Barrel medic) S_TKc S_TKc PTKc Pkinase Pkinase_Tyr TyrKc SPS1 PTKc_Ror PTKc_Src_like PTKc_Tie1 …	2.075
30.2.99	signalling.receptor kinases.misc	os01g0138400	moderately similar to ( 346) AT5G38260 | Symbols: | serine/threonine protein kinase, putative | chr5:15283692-15285837 REVERSEweakly similar to ( 181) KPRO_MAIZE Putative receptor protein kinase ZmPK1 precursor (EC 2.7.11.1) - Zea mays (Maize) PTKc TyrKc Pkinase_Tyr Pkinase S_TKc S_TKc PTKc_Srm_Brk SPS1 PTKc_Jak_rpt2 PTKc_EGFR_like PTKc_Itk PTKc_Trk PTKc_Csk_like PTKc_FGFR PTKc_Ror PTKc_Tec_like …	-1.028
30.2.99	signalling.receptor kinases.misc	os08g0335500	moderately similar to ( 354) AT5G38260 | Symbols: | serine/threonine protein kinase, putative | chr5:15283692-15285837 REVERSEweakly similar to ( 196) KPRO_MAIZE Putative receptor protein kinase ZmPK1 precursor (EC 2.7.11.1) - Zea mays (Maize) Pkinase Pkinase_Tyr TyrKc S_TKc PTKc Lectin_legB S_TKc PTKc_EphR PTKc_Jak_rpt2 PTKc_Csk_like PTKc_FGFR PTKc_EGFR_like SPS1 PTKc_Src_like PTKc_Trk PTKc_Ror …	-1.827
30.2.99	signalling.receptor kinases.misc	os01g0115900	moderately similar to ( 328) AT5G38280 | Symbols: PR5K | PR5K; kinase/ transmembrane receptor protein serine/threonine kinase | chr5:15293325-15295838 REVERSEmoderately similar to ( 202) KPRO_MAIZE Putative receptor protein kinase ZmPK1 precursor (EC 2.7.11.1) - Zea mays (Maize) Pkinase_Tyr TyrKc PTKc Pkinase S_TKc S_TKc PTKc_Src_like PTKc_Csk_like PTKc_EGFR_like PTKc_Syk_like PTKc_Abl PTKc_Srm_B…	-2.068
30.2.99	signalling.receptor kinases.misc	os12g0130500	moderately similar to ( 329) AT1G34300 | Symbols: | lectin protein kinase family protein | chr1:12503450-12505939 FORWARDhighly similar to ( 768) KPRO_MAIZE Putative receptor protein kinase ZmPK1 precursor (EC 2.7.11.1) - Zea mays (Maize) Pkinase S_TKc S_TKc Pkinase_Tyr TyrKc PTKc SPS1 PTKc_Csk_like PTKc_Jak_rpt2 PTKc_EphR PTKc_EphR_A2 PTKc_Src_like PTKc_Trk PTKc_InsR_like PTKc_Srm_Brk PTKc_Itk P…	-1.429
30.3	signalling.calcium	os09g0482800	weakly similar to ( 112) AT2G44310 | Symbols: | calcium-binding EF hand family protein | chr2:18309285-18309713 FORWARD protein|EF hand family protein, expressed	1.583
30.3	signalling.calcium	os04g0492800	weakly similar to ( 171) AT2G43290 | Symbols: MSS3 | MSS3 (multicopy suppressors of snf4 deficiency in yeast 3); calcium ion binding | chr2:17991308-17991955 REVERSE FRQ1 protein|OsCML22 - Calmodulin-related calcium sensor protein, expressed	1.013
30.3	signalling.calcium	os06g0683400	very weakly similar to (95.1) AT2G46600 | Symbols: | calcium-binding protein, putative | chr2:19136070-19136477 FORWARD protein|EF hand family protein, putative, expressed	1.411
30.3	signalling.calcium	os01g0949500	weakly similar to ( 138) AT1G24620 | Symbols: | polcalcin, putative / calcium-binding pollen allergen, putative | chr1:8723893-8724453 REVERSEweakly similar to ( 107) CALM3_PETHY Calmodulin-related protein - Petunia hybrida (Petunia) FRQ1 protein|OsCML10 - Calmodulin-related calcium sensor protein, expressed	1.52
30.3	signalling.calcium	os01g0955100	weakly similar to ( 114) AT1G76650 | Symbols: CML38 | calcium-binding EF hand family protein | chr1:28766909-28767442 REVERSE protein|OsCML31 - Calmodulin-related calcium sensor protein, expressed	1.405
30.4	signalling.phosphinositides	os02g0285300	very weakly similar to ( 100) AT4G20260 | Symbols: ATPCAP1, PCAP1 | DREPP plasma membrane polypeptide family protein | chr4:10941593-10943227 FORWARDvery weakly similar to (83.2) SRS1_ORYSA Salt-stress root protein RS1 - Oryza sativa (Rice) protein|salt stress root protein RS1, putative, expressed	2.493
30.5	signalling.G-proteins	os02g0719000	moderately similar to ( 270) AT3G07880 | Symbols: | Rho GDP-dissociation inhibitor family protein | chr3:2514175-2515544 FORWARD Rho_GDI protein|rho GDP-dissociation inhibitor 1, putative, expressed	3.825
30.5	signalling.G-proteins	os05g0513800	moderately similar to ( 358) AT4G28950 | Symbols: ARAC7, ATROP9, ATRAC7, RAC7, ROP9 | ROP9 (RHO-RELATED PROTEIN FROM PLANTS 9); GTP binding | chr4:14278289-14279705 FORWARDmoderately similar to ( 438) RAC2_ORYSA Rac-like GTP-binding protein 2 (OsRac2) - Oryza sativa (Rice) Rop_like RHO Rho Rac1_like Rho4_like RhoG Cdc42 Wrch_1 Tc10 RhoA_like Ras Rho2 Rho3 Rab Ras Rnd RAB Ras_like_GTPase Rnd3_RhoE…	3.031
30.5	signalling.G-proteins	os05g0454200	very weakly similar to (95.9) AT5G05940 | Symbols: ATROPGEF5, ROPGEF5 | ROPGEF5 (ROP GUANINE NUCLEOTIDE EXCHANGE FACTOR 5); Rho guanyl-nucleotide exchange factor | chr5:1786028-1788363 FORWARDPRONE protein|ATROPGEF7/ROPGEF7, putative, expressed	4.077
Transcription factors
27.3.3	RNA.regulation of transcription.AP2/EREBP, APETALA2/Ethylene-responsive element binding protein family	os06g0127100	weakly similar to ( 107) AT4G25480 | Symbols: DREB1A, CBF3, ATCBF3 | DREB1A (DEHYDRATION RESPONSE ELEMENT B1A); DNA binding / transcription activator/ transcription factor | chr4:13018353-13019003 REVERSEAP2 AP2 protein|dehydration-responsive element-binding protein, putative, expressed	3.392
27.3.3	RNA.regulation of transcription.AP2/EREBP, APETALA2/Ethylene-responsive element binding protein family	os02g0764700	AP2 AP2 protein|AP2 domain containing protein, expressed	2.923
27.3.3	RNA.regulation of transcription.AP2/EREBP, APETALA2/Ethylene-responsive element binding protein family	os04g0572400	weakly similar to ( 120) AT4G25480 | Symbols: DREB1A, CBF3, ATCBF3 | DREB1A (DEHYDRATION RESPONSE ELEMENT B1A); DNA binding / transcription activator/ transcription factor | chr4:13018353-13019003 REVERSEAP2 AP2 protein|dehydration-responsive element-binding protein, putative, expressed	2.24
27.3.3	RNA.regulation of transcription.AP2/EREBP, APETALA2/Ethylene-responsive element binding protein family	os09g0522200	weakly similar to ( 119) AT4G25480 | Symbols: DREB1A, CBF3, ATCBF3 | DREB1A (DEHYDRATION RESPONSE ELEMENT B1A); DNA binding / transcription activator/ transcription factor | chr4:13018353-13019003 REVERSE protein|dehydration-responsive element-binding protein, putative, expressed	1.703
27.3.3	RNA.regulation of transcription.AP2/EREBP, APETALA2/Ethylene-responsive element binding protein family	os09g0522100	protein|AP2 domain containing protein, expressed	3.729
27.3.35	RNA.regulation of transcription.bZIP transcription factor family	os02g0247100	weakly similar to ( 167) AT3G58120 | Symbols: ATBZIP61, BZIP61 | BZIP61; DNA binding / transcription activator/ transcription factor | chr3:21521289-21523078 REVERSEvery weakly similar to (83.6) RF2B_ORYSA Transcription factor RF2b - Oryza sativa (Rice) protein|bZIP transcription factor family protein, putative, expressed	3.467
27.3.35	RNA.regulation of transcription.bZIP transcription factor family	os01g0211800	weakly similar to ( 198) AT3G58120 | Symbols: ATBZIP61, BZIP61 | BZIP61; DNA binding / transcription activator/ transcription factor | chr3:21521289-21523078 REVERSE protein|bZIP transcription factor domain containing protein, expressed	3.765
27.3.35	RNA.regulation of transcription.bZIP transcription factor family	os10g0562700	highly similar to ( 530) AT3G60320 | Symbols: | DNA binding | chr3:22292073-22295228 REVERSEDUF632 DUF630 protein|DUF630/DUF632 domains containing protein, putative, expressed	2.45
27.3.35	RNA.regulation of transcription.bZIP transcription factor family	os01g0756200	weakly similar to ( 162) AT2G42380 | Symbols: ATBZIP34, BZIP34 | bZIP transcription factor family protein | chr2:17647205-17648660 REVERSEvery weakly similar to (82.4) RF2A_ORYSA Transcription factor RF2a - Oryza sativa (Rice) protein|bZIP transcription factor domain containing protein, expressed	4.381
27.3.32	RNA.regulation of transcription.WRKY domain transcription factor family	os01g0821600	protein|WRKY21, expressed	1.679
27.3.32	RNA.regulation of transcription.WRKY domain transcription factor family	os01g0821300	very weakly similar to (80.1) AT4G11070 | Symbols: WRKY41, AtWRKY41 | WRKY41; transcription factor | chr4:6759303-6760763 FORWARDWRKY protein|WRKY108, expressed	3.134
27.3.32	RNA.regulation of transcription.WRKY domain transcription factor family	os09g0417600	weakly similar to ( 164) AT1G80840 | Symbols: WRKY40, ATWRKY40 | WRKY40; transcription factor | chr1:30383834-30385356 FORWARDWRKY protein|WRKY76, expressed	1.303
27.3.32	RNA.regulation of transcription.WRKY domain transcription factor family	os12g0116600	protein|WRKY95, expressed	-1.316
27.3.32	RNA.regulation of transcription.WRKY domain transcription factor family	os01g0586800	weakly similar to ( 132) AT1G68150 | Symbols: WRKY9, ATWRKY9 | WRKY9; transcription factor | chr1:25543970-25545615 FORWARDWRKY protein|WRKY27, expressed	-1.591
27.3.32	RNA.regulation of transcription.WRKY domain transcription factor family	os11g0117400	protein|WRKY104, expressed	-1.244
27.3.32	RNA.regulation of transcription.WRKY domain transcription factor family	os11g0116600	very weakly similar to (86.3) AT4G11070 | Symbols: WRKY41, AtWRKY41 | WRKY41; transcription factor | chr4:6759303-6760763 FORWARD protein|WRKY52, expressed	-1.35
27.3.25	RNA.regulation of transcription.MYB domain transcription factor family	os10g0444500	highly similar to ( 695) AT3G24000 | Symbols: | INVOLVED IN: biological_process unknown; EXPRESSED IN: shoot apex, carpel; EXPRESSED DURING: petal differentiation and expansion stage; CONTAINS InterPro DOMAIN/s: Pentatricopeptide repeat (InterPro:IPR002885); BEST Arabidopsis thaliana protein match is: pentatricopeptide (PPR) repeat-containing protein (TAIR:AT3G23330.1); Has 15874 Blast hits to 53…	-1.141
27.3.25	RNA.regulation of transcription.MYB domain transcription factor family	os04g0517100	moderately similar to ( 228) AT3G23250 | Symbols: MYB15, ATY19, ATMYB15 | MYB15 (MYB DOMAIN PROTEIN 15); DNA binding / transcription factor | chr3:8309742-8310624 FORWARDmoderately similar to ( 390) MYB4_ORYSA Myb-related protein Myb4 (OsMyb4) (Transcription factor RLTR1) - Oryza sativa (Rice) protein|MYB family transcription factor, putative, expressed	1.307
27.3.25	RNA.regulation of transcription.MYB domain transcription factor family	os06g0205100	weakly similar to ( 180) AT3G13540 | Symbols: ATMYB5 | ATMYB5 (MYB DOMAIN PROTEIN 5); DNA binding / transcription factor | chr3:4420239-4421443 FORWARDmoderately similar to ( 206) MYBC_MAIZE Anthocyanin regulatory C1 protein - Zea mays (Maize) protein|MYB family transcription factor, putative, expressed	-1.568
27.3.25	RNA.regulation of transcription.MYB domain transcription factor family	os12g0567300	moderately similar to ( 207) AT5G59780 | Symbols: MYB59, ATMYB59-2 | MYB59 (MYB DOMAIN PROTEIN 59); DNA binding / transcription factor | chr5:24082425-24083255 REVERSEmoderately similar to ( 448) MYBA2_ORYSA Myb-related protein MYBAS2 - Oryza sativa (Rice) protein|MYB family transcription factor, putative, expressed	-1.508
27.3.25	RNA.regulation of transcription.MYB domain transcription factor family	os05g0553400	moderately similar to ( 218) AT5G57620 | Symbols: MYB36, AtMYB36 | MYB36 (myb domain protein 36); DNA binding / transcription factor | chr5:23334904-23336388 FORWARDweakly similar to ( 163) MYB38_MAIZE Myb-related protein Zm38 - Zea mays (Maize) protein|MYB family transcription factor, putative, expressed	-1.01
27.3.25	RNA.regulation of transcription.MYB domain transcription factor family	os02g0618400	moderately similar to ( 209) AT4G13480 | Symbols: AtMYB79 | AtMYB79 (myb domain protein 79); DNA binding / transcription factor | chr4:7836675-7837653 FORWARDweakly similar to ( 160) MYBA2_ORYSA Myb-related protein MYBAS2 - Oryza sativa (Rice) protein|MYB family transcription factor, putative, expressed	2.018
27.3.25	RNA.regulation of transcription.MYB domain transcription factor family	os06g0637500	weakly similar to ( 184) AT5G67300 | Symbols: ATMYBR1, ATMYB44, MYBR1 | MYBR1 (MYB DOMAIN PROTEIN R1); DNA binding / transcription factor | chr5:26854109-26855026 FORWARDweakly similar to ( 110) MYB4_ORYSA Myb-related protein Myb4 (OsMyb4) (Transcription factor RLTR1) - Oryza sativa (Rice) REB1 protein|MYB transcription factor TaMYB1, putative, expressed	1.852
Heat shock proteins
20.2.1	stress.abiotic.heat	os07g0689800	moderately similar to ( 323) AT4G02100 | Symbols: | DNAJ heat shock N-terminal domain-containing protein | chr4:930228-932049 FORWARD protein|DNAJ heat shock N-terminal domain-containing protein, putative, expressed	5.251
20.2.1	stress.abiotic.heat	os05g0562300	moderately similar to ( 288) AT2G20560 | Symbols: | DNAJ heat shock family protein | chr2:8848353-8849815 REVERSEvery weakly similar to (98.2) DNJH_CUCSA DnaJ protein homolog (DNAJ-1) - Cucumis sativus (Cucumber) DnaJ DnaJ PRK10767 DnaJ PRK10266 CbpA DnaJ_C protein|dnaJ domain containing protein, expressed	1.211
20.2.1	stress.abiotic.heat	os05g0460000	nearly identical (1105) AT3G12580 | Symbols: HSP70 | HSP70 (heat shock protein 70); ATP binding | chr3:3991487-3993689 REVERSEnearly identical (1113) HSP7C_PETHY Heat shock cognate 70 kDa protein - Petunia hybrida (Petunia) HSP70 dnaK DnaK dnaK hscA hscA protein|DnaK family protein, putative, expressed	-1.189
20.2.1	stress.abiotic.heat	os01g0840100	nearly identical (1024) AT5G02500 | Symbols: HSC70-1, HSP70-1, AT-HSC70-1, HSC70 | HSC70-1 (HEAT SHOCK COGNATE PROTEIN 70-1); ATP binding | chr5:554055-556334 REVERSEnearly identical (1038) HSP7C_PETHY Heat shock cognate 70 kDa protein - Petunia hybrida (Petunia) HSP70 dnaK DnaK dnaK hscA hscA protein|DnaK family protein, putative, expressed	1.243
20.2.1	stress.abiotic.heat	os03g0304500	moderately similar to ( 377) AT4G02100 | Symbols: | DNAJ heat shock N-terminal domain-containing protein | chr4:930228-932049 FORWARD protein|DNAJ heat shock N-terminal domain-containing protein, putative, expressed	1.378
Secondary metabolites
16.1.1.1	secondary metabolism.isoprenoids.non-mevalonate pathway.DXS	os07g0190000	highly similar to ( 999) AT4G15560 | Symbols: CLA1, DEF, CLA, DXS, DXPS2 | CLA1 (CLOROPLASTOS ALTERADOS 1); 1-deoxy-D-xylulose-5-phosphate synthase | chr4:8884218-8887254 FORWARDnearly identical (1018) DXS_ORYSA Probable 1-deoxy-D-xylulose-5-phosphate synthase, chloroplast precursor (EC 2.2.1.7) (1-deoxyxylulose-5-phosphate synthase) (DXP synthase) (DXPS) - Oryza sativa (Rice) PRK05444 Dxs PRK125…	-1.266
16.1.5	secondary metabolism.isoprenoids.terpenoids	os11g0474900	highly similar to ( 565) AT1G79460 | Symbols: GA2, KS, ATKS | GA2 (GA REQUIRING 2); ent-kaurene synthase | chr1:29890568-29894436 FORWARDhighly similar to ( 598) KSB_CUCMA Ent-kaurene synthase B, chloroplast precursor (EC 4.2.3.19) (KSB) - Cucurbita maxima (Pumpkin) (Winter squash)Terpene_cyclase_plant_C1 Terpene_cyclase_C1 Terpene_synth_C Terpene_synth protein|terpene synthase, putative, express…	-1.898
16.1.5	secondary metabolism.isoprenoids.terpenoids	os08g0168000	weakly similar to ( 183) AT3G14490 | Symbols: | terpene synthase/cyclase family protein | chr3:4863631-4865949 REVERSEmoderately similar to ( 242) DCS1_GOSHI (+)-delta-cadinene synthase (EC 4.2.3.13) (D-cadinene synthase) - Gossypium hirsutum (Upland cotton)Terpene_cyclase_plant_C1 Terpene_synth Terpene_synth_C Terpene_cyclase_C1 protein|terpene synthase, putative, expressed	-1.184
16.1.5	secondary metabolism.isoprenoids.terpenoids	os02g0121700	moderately similar to ( 333) AT1G61680 | Symbols: TPS14, ATTPS14 | TPS14 (TERPENE SYNTHASE 14); S-linalool synthase | chr1:22772455-22774687 REVERSEmoderately similar to ( 212) DCS1_GOSHI (+)-delta-cadinene synthase (EC 4.2.3.13) (D-cadinene synthase) - Gossypium hirsutum (Upland cotton)Terpene_cyclase_plant_C1 Terpene_synth_C Terpene_cyclase_C1 Terpene_synth protein|terpene synthase, putative, e…	-1.251
16.1.5	secondary metabolism.isoprenoids.terpenoids	os08g0139700	moderately similar to ( 264) AT5G23960 | Symbols: ATTPS21, TPS21 | TPS21 (TERPENE SYNTHASE 21); (-)-E-beta-caryophyllene synthase/ alpha-humulene synthase | chr5:8092969-8095128 FORWARDmoderately similar to ( 364) DCS1_GOSHI (+)-delta-cadinene synthase (EC 4.2.3.13) (D-cadinene synthase) - Gossypium hirsutum (Upland cotton)Terpene_cyclase_plant_C1 Terpene_cyclase_C1 Terpene_synth_C Terpene_synth …	-1.432
16.2	secondary metabolism.phenylpropanoids	os08g0143300	highly similar to ( 516) AT4G19010 | Symbols: | 4-coumarate--CoA ligase family protein / 4-coumaroyl-CoA synthase family protein | chr4:10411715-10414221 REVERSEmoderately similar to ( 281) 4CL1_TOBAC 4-coumarate--CoA ligase 1 (EC 6.2.1.12) (4CL 1) (4-coumaroyl-CoA synthase 1) - Nicotiana tabacum (Common tobacco) CaiC AMP-binding PRK08314 PRK06187 PRK07656 Acs PRK05605 PRK08316 PRK07684 PRK07529 …	-1.158
16.2	secondary metabolism.phenylpropanoids	os01g0901600	moderately similar to ( 479) AT5G63380 | Symbols: | 4-coumarate--CoA ligase family protein / 4-coumaroyl-CoA synthase family protein | chr5:25387581-25390026 REVERSEmoderately similar to ( 261) 4CL1_TOBAC 4-coumarate--CoA ligase 1 (EC 6.2.1.12) (4CL 1) (4-coumaroyl-CoA synthase 1) - Nicotiana tabacum (Common tobacco) CaiC AMP-binding PRK08314 PRK06187 PRK08316 PRK08315 PRK07770 PRK05677 PRK08276 …	-1.19
16.2	secondary metabolism.phenylpropanoids	os11g0507200	highly similar to ( 576) AT5G41040 | Symbols: | transferase family protein | chr5:16431582-16433086 FORWARDmoderately similar to ( 210) HCBT2_DIACA Anthranilate N-benzoyltransferase protein 2 (EC 2.3.1.144) (Anthranilate N-hydroxycinnamoyl/benzoyltransferase 2) - Dianthus caryophyllus (Carnation) (Clove pink)Transferase protein|transferase family protein, putative, expressed	1.68
16.2	secondary metabolism.phenylpropanoids	os06g0185300	weakly similar to ( 133) AT5G48930 | Symbols: HCT | HCT (HYDROXYCINNAMOYL-COA SHIKIMATE/QUINATE HYDROXYCINNAMOYL TRANSFERASE); quinate O-hydroxycinnamoyltransferase/ shikimate O-hydroxycinnamoyltransferase/ transferase | chr5:19836654-19838092 REVERSEweakly similar to ( 112) HCBT1_DIACA Anthranilate N-benzoyltransferase protein 1 (EC 2.3.1.144) (Anthranilate N-hydroxycinnamoyl/benzoyltransferase …	-1.485
16.2	secondary metabolism.phenylpropanoids	os06g0185500	moderately similar to ( 262) AT5G48930 | Symbols: HCT | HCT (HYDROXYCINNAMOYL-COA SHIKIMATE/QUINATE HYDROXYCINNAMOYL TRANSFERASE); quinate O-hydroxycinnamoyltransferase/ shikimate O-hydroxycinnamoyltransferase/ transferase | chr5:19836654-19838092 REVERSEmoderately similar to ( 214) HCBT1_DIACA Anthranilate N-benzoyltransferase protein 1 (EC 2.3.1.144) (Anthranilate N-hydroxycinnamoyl/benzoyltran…	-1.073
16.2.1.4	secondary metabolism.phenylpropanoids.lignin biosynthesis.HCT	os09g0544000	weakly similar to ( 142) AT5G48930 | Symbols: HCT | HCT (HYDROXYCINNAMOYL-COA SHIKIMATE/QUINATE HYDROXYCINNAMOYL TRANSFERASE); quinate O-hydroxycinnamoyltransferase/ shikimate O-hydroxycinnamoyltransferase/ transferase | chr5:19836654-19838092 REVERSEweakly similar to ( 144) HCBT1_DIACA Anthranilate N-benzoyltransferase protein 1 (EC 2.3.1.144) (Anthranilate N-hydroxycinnamoyl/benzoyltransferase …	-1.277
16.10	secondary metabolism.simple phenols	os12g0257600	moderately similar to ( 402) AT3G09220 | Symbols: LAC7 | LAC7 (laccase 7); laccase | chr3:2827434-2830477 REVERSEweakly similar to ( 144) ASO_CUCMA L-ascorbate oxidase precursor (EC 1.10.3.3) (Ascorbase) (ASO) - Cucurbita maxima (Pumpkin) (Winter squash) Cu-oxidase_3 Cu-oxidase_2 Cu-oxidase SufI protein|retrotransposon protein, putative, unclassified, expressed	-2.308

## Sheet: c. Metabolism overview
Table S6. MapMan pathway annotation results for the DEGs in the BPH-infested sheaths of Qingliu at 24 h.
c. Metabolism overview
BinCode	BinName	RAPDB ID	Description	BPH vs control_sheath (log2 fold change)
Cell wall
10.5.1.1	cell wall.cell wall proteins.AGPs.AGP	os08g0502400	weakly similar to ( 171) AT2G04780 | Symbols: FLA7 | FLA7 (FASCICLIN-LIKE ARABINOOGALACTAN 7) | chr2:1677488-1678252 FORWARDFasciclin protein|fasciclin domain containing protein, expressed	4.372
10.5.3	cell wall.cell wall proteins.LRR	os01g0180000	moderately similar to ( 399) AT3G24480 | Symbols: | leucine-rich repeat family protein / extensin family protein | chr3:8901154-8902638 REVERSEweakly similar to ( 105) RPK1_IPONI Receptor-like protein kinase precursor (EC 2.7.11.1) - Ipomoea nil (Japanese morning glory) (Pharbitis nil) protein|retrotransposon protein, putative, unclassified, expressed	2.989
3.2.2	minor CHO metabolism.trehalose.TPP	os02g0753000	moderately similar to ( 417) AT4G39770 | Symbols: | trehalose-6-phosphate phosphatase, putative | chr4:18449138-18451218 REVERSE Trehalose_PPase OtsB protein|uncharacterized glycosyl hydrolase Rv2006/MT2062, putative, expressed	1.235
10.8.2	cell wall.pectin*esterases.acetyl esterase	os04g0602500	moderately similar to ( 489) AT4G19410 | Symbols: | pectinacetylesterase, putative | chr4:10582188-10584766 REVERSE PAE protein|pectinacetylesterase domain containing protein, expressed	1.894
10.7	cell wall.modification	os04g0604300	moderately similar to ( 286) AT4G30270 | Symbols: MERI5B, MERI-5, SEN4 | MERI5B (meristem-5); hydrolase, acting on glycosyl bonds / xyloglucan:xyloglucosyl transferase | chr4:14819445-14820448 REVERSEmoderately similar to ( 277) BRU1_SOYBN Brassinosteroid-regulated protein BRU1 precursor - Glycine max (Soybean)GH16_XET Glyco_hydro_16 Glyco_hydrolase_16 GH16_GPI_glucanosyltransferase protein|glyco…	2.328
10.7	cell wall.modification	os02g0639500	moderately similar to ( 310) AT4G28250 | Symbols: ATEXPB3, EXPB3, ATHEXP BETA 1.6 | ATEXPB3 (ARABIDOPSIS THALIANA EXPANSIN B3) | chr4:14000446-14001945 REVERSEmoderately similar to ( 355) EXB17_ORYSA Expansin-B17 precursor (OsEXPB17) (Beta-expansin-17) (OsaEXPb1.13) - Oryza sativa (Rice)Pollen_allerg_1 protein|expansin precursor, putative, expressed	4.462
10.7	cell wall.modification	os03g0822000	moderately similar to ( 407) AT2G39700 | Symbols: ATEXPA4, ATEXP4, ATHEXP ALPHA 1.6 | ATEXPA4 (ARABIDOPSIS THALIANA EXPANSIN A4) | chr2:16544246-16545434 REVERSEmoderately similar to ( 464) EXPA7_ORYSA Expansin-A7 precursor (OsEXPA7) (Alpha-expansin-7) (OsEXP7) (OsaEXPa1.26) - Oryza sativa (Rice)Pollen_allerg_1 DPBB_1 protein|expansin precursor, putative, expressed	3.931
10.7	cell wall.modification	os02g0127800	moderately similar to ( 370) AT1G32170 | Symbols: XTR4, XTH30 | XTR4 (XYLOGLUCAN ENDOTRANSGLYCOSYLASE 4); hydrolase, acting on glycosyl bonds / hydrolase, hydrolyzing O-glycosyl compounds / xyloglucan:xyloglucosyl transferase | chr1:11575434-11577776 FORWARDweakly similar to ( 183) XTH_TOBAC Probable xyloglucan endotransglucosylase/hydrolase protein precursor (EC 2.4.1.207) - Nicotiana tabacum (C…	-1.374
10.7	cell wall.modification	os02g0696500	moderately similar to ( 241) AT1G32170 | Symbols: XTR4, XTH30 | XTR4 (XYLOGLUCAN ENDOTRANSGLYCOSYLASE 4); hydrolase, acting on glycosyl bonds / hydrolase, hydrolyzing O-glycosyl compounds / xyloglucan:xyloglucosyl transferase | chr1:11575434-11577776 FORWARDweakly similar to ( 119) XTH_WHEAT Probable xyloglucan endotransglucosylase/hydrolase precursor (EC 2.4.1.207) - Triticum aestivum (Wheat)GH1…	1.848
10.7	cell wall.modification	os07g0480800	moderately similar to ( 363) AT2G36870 | Symbols: | xyloglucan:xyloglucosyl transferase, putative / xyloglucan endotransglycosylase, putative / endo-xyloglucan transferase, putative | chr2:15472869-15474630 REVERSEmoderately similar to ( 210) XTH_TOBAC Probable xyloglucan endotransglucosylase/hydrolase protein precursor (EC 2.4.1.207) - Nicotiana tabacum (Common tobacco)GH16_XET Glyco_hydro_16 Gl…	2.554
10.7	cell wall.modification	os06g0696400	moderately similar to ( 385) AT5G57560 | Symbols: TCH4, XTH22 | TCH4 (Touch 4); hydrolase, acting on glycosyl bonds / xyloglucan:xyloglucosyl transferase | chr5:23307296-23308235 REVERSEmoderately similar to ( 358) BRU1_SOYBN Brassinosteroid-regulated protein BRU1 precursor - Glycine max (Soybean)GH16_XET Glyco_hydro_16 Glyco_hydrolase_16 GH16_GPI_glucanosyltransferase GH16_lichenase protein|glyc…	2.631
10.7	cell wall.modification	os03g0239000	moderately similar to ( 386) AT1G14720 | Symbols: XTR2, EXGT-A2, ATXTH28 | XTR2 (XYLOGLUCAN ENDOTRANSGLYCOSYLASE RELATED 2); hydrolase, acting on glycosyl bonds / xyloglucan:xyloglucosyl transferase | chr1:5066806-5068466 REVERSEweakly similar to ( 185) XTH_WHEAT Probable xyloglucan endotransglucosylase/hydrolase precursor (EC 2.4.1.207) - Triticum aestivum (Wheat)GH16_XET Glyco_hydro_16 Glyco_hy…	4.572
10.3	cell wall.hemicellulose synthesis	os07g0194800	highly similar to ( 719) AT5G62620 | Symbols: | galactosyltransferase family protein | chr5:25137136-25139433 FORWARD Gal-bind_lectin Galactosyl_T GLECT protein|galactosyltransferase family protein, putative, expressed	1.158
10.2	cell wall.cellulose synthesis	os03g0169500	highly similar to ( 651) AT5G03760 | Symbols: ATCSLA09, CSLA09, ATCSLA9, CSLA9, RAT4 | ATCSLA09; mannan synthase/ transferase, transferring glycosyl groups | chr5:985910-990087 REVERSECOG1215 bcsA protein|CSLA4 - cellulose synthase-like family A; mannan synthase, expressed	-1.207
10.2.2	cell wall.cellulose synthesis.COBRA	os03g0301200	highly similar to ( 665) AT4G16120 | Symbols: ATSEB1, COBL7, SEB1 | COBL7 (COBRA-LIKE 7) | chr4:9116591-9119138 REVERSEweakly similar to ( 150) COBL1_ORYSA COBRA-like 1 protein precursor (BRITTLE CULM1-like 6 protein) - Oryza sativa (Rice)Phytochel_synth protein|COBRA-like protein 7 precursor, putative, expressed	2.74
10.1.2	cell wall.precursor synthesis.UGE	os09g0323000	highly similar to ( 554) AT4G10960 | Symbols: UGE5 | UGE5 (UDP-D-glucose/UDP-D-galactose 4-epimerase 5); UDP-glucose 4-epimerase/ protein dimerization | chr4:6716083-6718472 REVERSEmoderately similar to ( 472) GALE1_PEA UDP-glucose 4-epimerase (EC 5.1.3.2) (Galactowaldenase) (UDP-galactose 4-epimerase) - Pisum sativum (Garden pea) GalE PRK10675 Epimerase WcaG RfbB Gmd PRK10084 PRK10217 protein|NA…	-1.04
10.1.4	cell wall.precursor synthesis.UGD	os12g0443500	highly similar to ( 895) AT5G15490 | Symbols: | UDP-glucose 6-dehydrogenase, putative | chr5:5027872-5029314 REVERSEhighly similar to ( 909) UGDH_SOYBN UDP-glucose 6-dehydrogenase (EC 1.1.1.22) (UDP-Glc dehydrogenase) (UDP-GlcDH) (UDPGDH) - Glycine max (Soybean) Ugd UDPG_MGDP_dh_N WecC wecC UDPG_MGDP_dh UDPG_MGDP_dh_C protein|UDP-glucose 6-dehydrogenase, putative, expressed	2.04
10.1.6	cell wall.precursor synthesis.GAE	os02g0791500	highly similar to ( 706) AT4G30440 | Symbols: GAE1 | GAE1 (UDP-D-GLUCURONATE 4-EPIMERASE 1); UDP-glucuronate 4-epimerase/ catalytic | chr4:14881976-14883265 REVERSEvery weakly similar to (84.7) GALE1_PEA UDP-glucose 4-epimerase (EC 5.1.3.2) (Galactowaldenase) (UDP-galactose 4-epimerase) - Pisum sativum (Garden pea) WcaG Epimerase GalE RfbB PRK10675 Gmd PRK10217 PRK10084 protein|UDP-glucuronate 4-…	1.468
10.6.2	cell wall.degradation.mannan-xylose-arabinose-fucose	os11g0297800	highly similar to ( 810) AT1G78060 | Symbols: | glycosyl hydrolase family 3 protein | chr1:29349796-29352868 REVERSEmoderately similar to ( 368) XYNB_PRUPE Putative beta-D-xylosidase (EC 3.2.1.-) (PpAz152) (Fragment) - Prunus persica (Peach)Glyco_hydro_3_C BglX Glyco_hydro_3 protein|beta-D-xylosidase, putative, expressed	2.658
10.6.3	cell wall.degradation.pectate lyases and polygalacturonases	os12g0554800	moderately similar to ( 495) AT3G16850 | Symbols: | glycoside hydrolase family 28 protein / polygalacturonase (pectinase) family protein | chr3:5748692-5750981 FORWARDPGU1 Glyco_hydro_28 protein|polygalacturonase, putative, expressed	2.302
Lipids
11.10.1	lipid metabolism.glycolipid synthesis.MGDG synthase	os08g0299400	highly similar to ( 593) AT2G11810 | Symbols: MGDC, MGD3, ATMGD3 | MGDC; 1,2-diacylglycerol 3-beta-galactosyltransferase | chr2:4743388-4746224 FORWARDMGDG_synth MurG murG protein|MGD2, putative, expressed	-1.129
11.8	lipid metabolism.''exotics'' (steroids, squalene etc)	os08g0297800	moderately similar to ( 253) AT3G45070 | Symbols: | sulfotransferase family protein | chr3:16486378-16487349 REVERSE Sulfotransfer_1 protein|flavonol sulfotransferase, putative, expressed	-1.252
11.8.1	lipid metabolism.''exotics'' (steroids, squalene etc).sphingolipids	os12g0628400	moderately similar to ( 343) AT2G34770 | Symbols: FAH1 | FAH1 (FATTY ACID HYDROXYLASE 1); catalytic/ fatty acid alpha-hydroxylase | chr2:14666776-14668061 FORWARD protein|fatty acid hydroxylase, putative, expressed	2.589
11.1.8	lipid metabolism.FA synthesis and FA elongation.acyl coa ligase	os03g0133500	highly similar to ( 677) AT1G20560 | Symbols: AAE1 | AAE1 (ACYL ACTIVATING ENZYME 1); AMP binding | chr1:7119927-7121363 REVERSEweakly similar to ( 117) 4CL1_PETCR 4-coumarate--CoA ligase 1 (EC 6.2.1.12) (4CL 1) (4-coumaroyl-CoA synthase 1) - Petroselinum crispum (Parsley) (Petroselinum hortense) PRK08162 CaiC PRK07771 PRK06219 PRK08316 PRK07008 PRK07770 PRK08315 PRK06368 AMP-binding PRK06187 PRK…	-1.037
11.1.10	lipid metabolism.FA synthesis and FA elongation.beta ketoacyl CoA synthase	os02g0205500	highly similar to ( 786) AT2G26640 | Symbols: KCS11 | KCS11 (3-KETOACYL-COA SYNTHASE 11); acyltransferase/ catalytic/ transferase, transferring acyl groups other than amino-acyl groups | chr2:11330094-11331623 FORWARDFAE1_CUT1_RppA CHS_like BcsA FabH protein|3-ketoacyl-CoA synthase, putative, expressed	1.811
11.1.10	lipid metabolism.FA synthesis and FA elongation.beta ketoacyl CoA synthase	os05g0568000	highly similar to ( 796) AT1G19440 | Symbols: KCS4 | KCS4 (3-KETOACYL-COA SYNTHASE 4); acyltransferase/ catalytic/ transferase, transferring acyl groups other than amino-acyl groups | chr1:6729119-6730669 FORWARDFAE1_CUT1_RppA CHS_like BcsA FabH KAS_III protein|3-ketoacyl-CoA synthase, putative, expressed	1.157
11.9.3.1	lipid metabolism.lipid degradation.lysophospholipases.phospholipase D	os08g0401800	highly similar to ( 706) AT1G52570 | Symbols: PLDALPHA2 | PLDALPHA2 (phosphlipase d alpha 2); phospholipase D | chr1:19583940-19586551 REVERSEhighly similar to ( 721) PLDA1_VIGUN Phospholipase D alpha 1 (EC 3.1.4.4) (PLD alpha 1) (Choline phosphatase 1) (Phosphatidylcholine-hydrolyzing phospholipase D 1) - Vigna unguiculata (Cowpea) protein|phospholipase D alpha 1, putative, expressed	2.213
11.9.3.1	lipid metabolism.lipid degradation.lysophospholipases.phospholipase D	os02g0120200	moderately similar to ( 259) AT4G35790 | Symbols: ATPLDDELTA, PLDDELTA | ATPLDDELTA; phospholipase D | chr4:16955774-16959875 REVERSEweakly similar to ( 150) PLDA1_RICCO Phospholipase D alpha 1 precursor (EC 3.1.4.4) (PLD 1) (Choline phosphatase 1) (Phosphatidylcholine-hydrolyzing phospholipase D 1) - Ricinus communis (Castor bean) protein|C2 domain containing protein, expressed	1.461
11.9.3.3	lipid metabolism.lipid degradation.lysophospholipases.glycerophosphodiester phosphodiesterase	os02g0588500	highly similar to ( 691) AT4G26690 | Symbols: SHV3, MRH5, GPDL2 | SHV3 (SHAVEN 3); glycerophosphodiester phosphodiesterase/ kinase | chr4:13456793-13459890 REVERSE GDPD UgpQ protein|glycerophosphoryl diester phosphodiesterase family protein, putative, expressed	1.929
11.9.3.5	lipid metabolism.lipid degradation.lysophospholipases.phosphoinositide phospholipase C	os03g0852800	highly similar to ( 595) AT3G03530 | Symbols: NPC4 | NPC4 (NONSPECIFIC PHOSPHOLIPASE C4); hydrolase, acting on ester bonds / phospholipase C | chr3:842686-844970 REVERSEPhosphoesterase PlcC protein|phosphoesterase family protein, putative, expressed	-1.107
Terpenes
16.1.1.1	secondary metabolism.isoprenoids.non-mevalonate pathway.DXS	os07g0190000	highly similar to ( 999) AT4G15560 | Symbols: CLA1, DEF, CLA, DXS, DXPS2 | CLA1 (CLOROPLASTOS ALTERADOS 1); 1-deoxy-D-xylulose-5-phosphate synthase | chr4:8884218-8887254 FORWARDnearly identical (1018) DXS_ORYSA Probable 1-deoxy-D-xylulose-5-phosphate synthase, chloroplast precursor (EC 2.2.1.7) (1-deoxyxylulose-5-phosphate synthase) (DXP synthase) (DXPS) - Oryza sativa (Rice) PRK05444 Dxs PRK125…	-1.266
16.1.5	secondary metabolism.isoprenoids.terpenoids	os11g0474900	highly similar to ( 565) AT1G79460 | Symbols: GA2, KS, ATKS | GA2 (GA REQUIRING 2); ent-kaurene synthase | chr1:29890568-29894436 FORWARDhighly similar to ( 598) KSB_CUCMA Ent-kaurene synthase B, chloroplast precursor (EC 4.2.3.19) (KSB) - Cucurbita maxima (Pumpkin) (Winter squash)Terpene_cyclase_plant_C1 Terpene_cyclase_C1 Terpene_synth_C Terpene_synth protein|terpene synthase, putative, express…	-1.898
16.1.5	secondary metabolism.isoprenoids.terpenoids	os08g0168000	weakly similar to ( 183) AT3G14490 | Symbols: | terpene synthase/cyclase family protein | chr3:4863631-4865949 REVERSEmoderately similar to ( 242) DCS1_GOSHI (+)-delta-cadinene synthase (EC 4.2.3.13) (D-cadinene synthase) - Gossypium hirsutum (Upland cotton)Terpene_cyclase_plant_C1 Terpene_synth Terpene_synth_C Terpene_cyclase_C1 protein|terpene synthase, putative, expressed	-1.184
16.1.5	secondary metabolism.isoprenoids.terpenoids	os02g0121700	moderately similar to ( 333) AT1G61680 | Symbols: TPS14, ATTPS14 | TPS14 (TERPENE SYNTHASE 14); S-linalool synthase | chr1:22772455-22774687 REVERSEmoderately similar to ( 212) DCS1_GOSHI (+)-delta-cadinene synthase (EC 4.2.3.13) (D-cadinene synthase) - Gossypium hirsutum (Upland cotton)Terpene_cyclase_plant_C1 Terpene_synth_C Terpene_cyclase_C1 Terpene_synth protein|terpene synthase, putative, e…	-1.251
16.1.5	secondary metabolism.isoprenoids.terpenoids	os08g0139700	moderately similar to ( 264) AT5G23960 | Symbols: ATTPS21, TPS21 | TPS21 (TERPENE SYNTHASE 21); (-)-E-beta-caryophyllene synthase/ alpha-humulene synthase | chr5:8092969-8095128 FORWARDmoderately similar to ( 364) DCS1_GOSHI (+)-delta-cadinene synthase (EC 4.2.3.13) (D-cadinene synthase) - Gossypium hirsutum (Upland cotton)Terpene_cyclase_plant_C1 Terpene_cyclase_C1 Terpene_synth_C Terpene_synth …	-1.432
Phenylpropanoids & Phenolics
16.2	secondary metabolism.phenylpropanoids	os08g0143300	highly similar to ( 516) AT4G19010 | Symbols: | 4-coumarate--CoA ligase family protein / 4-coumaroyl-CoA synthase family protein | chr4:10411715-10414221 REVERSEmoderately similar to ( 281) 4CL1_TOBAC 4-coumarate--CoA ligase 1 (EC 6.2.1.12) (4CL 1) (4-coumaroyl-CoA synthase 1) - Nicotiana tabacum (Common tobacco) CaiC AMP-binding PRK08314 PRK06187 PRK07656 Acs PRK05605 PRK08316 PRK07684 PRK07529 …	-1.158
16.2	secondary metabolism.phenylpropanoids	os01g0901600	moderately similar to ( 479) AT5G63380 | Symbols: | 4-coumarate--CoA ligase family protein / 4-coumaroyl-CoA synthase family protein | chr5:25387581-25390026 REVERSEmoderately similar to ( 261) 4CL1_TOBAC 4-coumarate--CoA ligase 1 (EC 6.2.1.12) (4CL 1) (4-coumaroyl-CoA synthase 1) - Nicotiana tabacum (Common tobacco) CaiC AMP-binding PRK08314 PRK06187 PRK08316 PRK08315 PRK07770 PRK05677 PRK08276 …	-1.19
16.2	secondary metabolism.phenylpropanoids	os11g0507200	highly similar to ( 576) AT5G41040 | Symbols: | transferase family protein | chr5:16431582-16433086 FORWARDmoderately similar to ( 210) HCBT2_DIACA Anthranilate N-benzoyltransferase protein 2 (EC 2.3.1.144) (Anthranilate N-hydroxycinnamoyl/benzoyltransferase 2) - Dianthus caryophyllus (Carnation) (Clove pink)Transferase protein|transferase family protein, putative, expressed	1.68
16.2	secondary metabolism.phenylpropanoids	os06g0185300	weakly similar to ( 133) AT5G48930 | Symbols: HCT | HCT (HYDROXYCINNAMOYL-COA SHIKIMATE/QUINATE HYDROXYCINNAMOYL TRANSFERASE); quinate O-hydroxycinnamoyltransferase/ shikimate O-hydroxycinnamoyltransferase/ transferase | chr5:19836654-19838092 REVERSEweakly similar to ( 112) HCBT1_DIACA Anthranilate N-benzoyltransferase protein 1 (EC 2.3.1.144) (Anthranilate N-hydroxycinnamoyl/benzoyltransferase …	-1.485
16.2	secondary metabolism.phenylpropanoids	os06g0185500	moderately similar to ( 262) AT5G48930 | Symbols: HCT | HCT (HYDROXYCINNAMOYL-COA SHIKIMATE/QUINATE HYDROXYCINNAMOYL TRANSFERASE); quinate O-hydroxycinnamoyltransferase/ shikimate O-hydroxycinnamoyltransferase/ transferase | chr5:19836654-19838092 REVERSEmoderately similar to ( 214) HCBT1_DIACA Anthranilate N-benzoyltransferase protein 1 (EC 2.3.1.144) (Anthranilate N-hydroxycinnamoyl/benzoyltran…	-1.073
16.2.1.4	secondary metabolism.phenylpropanoids.lignin biosynthesis.HCT	os09g0544000	weakly similar to ( 142) AT5G48930 | Symbols: HCT | HCT (HYDROXYCINNAMOYL-COA SHIKIMATE/QUINATE HYDROXYCINNAMOYL TRANSFERASE); quinate O-hydroxycinnamoyltransferase/ shikimate O-hydroxycinnamoyltransferase/ transferase | chr5:19836654-19838092 REVERSEweakly similar to ( 144) HCBT1_DIACA Anthranilate N-benzoyltransferase protein 1 (EC 2.3.1.144) (Anthranilate N-hydroxycinnamoyl/benzoyltransferase …	-1.277
16.10	secondary metabolism.simple phenols	os12g0257600	moderately similar to ( 402) AT3G09220 | Symbols: LAC7 | LAC7 (laccase 7); laccase | chr3:2827434-2830477 REVERSEweakly similar to ( 144) ASO_CUCMA L-ascorbate oxidase precursor (EC 1.10.3.3) (Ascorbase) (ASO) - Cucurbita maxima (Pumpkin) (Winter squash) Cu-oxidase_3 Cu-oxidase_2 Cu-oxidase SufI protein|retrotransposon protein, putative, unclassified, expressed	-2.308
