# Supplementary material for: Transcriptomics identifies key defense mechanisms in rice resistant to both leaf-feeding and phloem feeding herbivores
Source: BMC Plant Biol. 2021 Jun 30;21:306. doi: 10.1186/s12870-021-03068-5 (PMC8243607; doi:10.1186/s12870-021-03068-5)
Supplement: Supplementary file 8 — Additional file 8: Table S7. Merged GO and MapMan results for the DEGs in the BPH-infested sheaths of Qingliu at 24 h. a transcription factor, b cell wall modification and c lipid metabolism. [file 12870_2021_3068_MOESM8_ESM.xlsx]

## Sheet: a. Transcription factor
Transcriptomics identifies key defense mechanisms in rice resistant to both leaf-feeding and phloem feeding herbivores
Yi Li, Boon Huat Cheah, Yu-Fu Fang, Yun-Hung Kuang, Shau-Ching Lin, Chung-Ta Liao, Shou-Horng Huang, Ya-Fen Lin, Wen-Po Chuang
Table S7. Merged GO and MapMan results for the DEGs in the BPH-infested sheaths of Qingliu at 24 h.
a. Transcription factor
RAPDB ID	Description	BPH vs control_sheath (log2 fold change)
Os09g0417600	WRKY76 transcription factor, Transcriptional repressor, Pathogen defense	1.30289
Os03g0797800	AUX/IAA protein family protein.	2.60152
Os09g0522100	Similar to Dehydration-responsive element-binding protein 1H (OsDREB1H)	3.72898
Os04g0572400	Similar to CRT/DRE binding factor 1 (OsDREB1E)	2.23994
Os01g0211800	Similar to VirE2-interacting protein VIP1.	3.76507
Os02g0247100	Similar to bZIP transcription factor family protein.	3.46665
Os04g0610400	APETALA-2-like transcription Factor, Control of the abscisic acid (ABA)/gibberellin (GA) balance	1.38466
Os03g0170600	Similar to Homeobox-leucine zipper protein HOX21.	1.28118
Os03g0181100	Tify domain containing protein.	2.30912
Os06g0127100	Dehydration-responsive element-binding protein 1C (OsDREB1C)	3.39171
Os10g0562900	Non-protein coding transcript.	1.12172
Os09g0522200	Transcription activator, "Tolerance to drought, high-salt and cold stresses" (OsDREB1A)	1.70308
Os06g0140400	Similar to HAHB-6 (Fragment).	4.45566
Os04g0517100	SG2-type MYB transcription factor, Cold tolerance, Resistance to fungal and bacterial pathogens, Panicle development (OsMYB4)	1.30666
Os02g0764700	Similar to Ethylene-responsive transcription factor 4 (Ethylene-responsive element binding factor 4) (Related to APETALA-2 protein 5) (EREBP-4) (AtERF4).	2.92296
Os09g0457900	AP2/ERF transcription factor, Regulation of the internode elongation	4.28812
Os08g0474000	Similar to AP2 domain containing protein RAP2.6 (Fragment).	4.59803
Os01g0756200	Similar to VirE2-interacting protein VIP1.	4.38106
Os01g0821600	WRKY transcription factor 48-like protein (WRKY transcription factor 21).	1.67905
Os10g0571600	No apical meristem (NAM) protein domain containing protein.	1.76538
Os02g0618400	R2R3-type MYB transcription factor, Adaptive growth regulation	2.01772
Os04g0665600	HTH_MYB-like transcription factor, Positive regulation of leaf inclination	2.5648
Os06g0637500	MYB transcription factor, Regulation of leaf senescence	1.85202
Os03g0311600	Helix-loop-helix DNA-binding domain containing protein.	3.57906
Os03g0338400	Basic helix-loop-helix dimerisation region bHLH domain containing protein.	2.93911
Os03g0741100	Basic helix-loop-helix transcription factor, Drought tolerance	2.55761
Os10g0562700	DUF630 and DUF632 domains containing protein, Control of leaf rolling, Regulation of tiller number, Regulation of axillary bud development	2.44993
Os01g0821300	Hypothetical conserved gene.	3.13438

## Sheet: b. Cell wall modification
Table S7. Merged GO and MapMan results for the DEGs in the BPH-infested sheaths of Qingliu at 24 h.
b. Cell wall modification
RAPDB ID	Description	BPH vs control_sheath (log2 fold change)	Remark
os09g0323000	Similar to UDP-galactose 4-epimerase-like protein. (Os09t0323000-01);Similar to UDP-D-glucose epimerase 2. (Os09t0323000-02)	-1.04048	cell wall.precursor synthesis.UGE
os12g0443500	Similar to UDP-glucose 6-dehydrogenase (EC 1.1.1.22) (UDP-Glc dehydrogenase) (UDP-GlcDH) (UDPGDH). (Os12t0443500-01)	2.04033	cell wall.precursor synthesis.UGD
os02g0791500	Similar to Nucleotide sugar epimerase-like protein (UDP-D-glucuronate 4- epimerase) (EC 5.1.3.6). (Os02t0791500-01);Similar to UDP-glucuronic acid 4-epimerase. (Os02t0791500-02)	1.46826	cell wall.precursor synthesis.GAE
os03g0169500	Similar to Cellulose synthase-like A1. (Os03t0169500-01)	-1.20688	cell wall.cellulose synthesis
os03g0301200	COBRA-like protein 7 precursor. (Os03t0301200-01);Glycosyl-phosphatidyl inositol-anchored, plant domain containing protein. (Os03t0301200-02)	2.7399	cell wall.cellulose synthesis.COBRA
os07g0194800	Similar to galactosyltransferase/ transferase, transferring hexosyl groups. (Os07t0194800-01);Similar to Galactosyltransferase/ transferase, transferring hexosyl groups. (Os07t0194800-02)	1.15832	cell wall.hemicellulose synthesis
os08g0502400	FAS1 domain domain containing protein. (Os08t0502400-01)	4.37172	cell wall.cell wall proteins.AGPs.AGP
os01g0180000	Pistil-specific extensin-like protein family protein. (Os01t0180000-01)	2.98932	cell wall.cell wall proteins.LRR
os11g0297800	Similar to Beta-D-xylosidase. (Os11t0297800-01)	2.65774	cell wall.degradation.mannan-xylose-arabinose-fucose
os12g0554800	Similar to Polygalacturonase-like protein. (Os12t0554800-01)	2.30187	cell wall.degradation.pectate lyases and polygalacturonases
os04g0604300	Similar to Xyloglucan endotransglucosylase/hydrolase protein 24 precursor (EC 2.4.1.207) (At-XTH24) (XTH-24) (Meristem protein 5) (MERI-5 protein) (MERI5 protein) (Endo-xyloglucan transferase) (Xyloglucan endo-1,4-beta-D-glucanase). (Os04t0604300-01)	2.32768	cell wall.modification
os02g0639500	Similar to Expansin-B16. (Os02t0639500-01)	4.46197	cell wall.modification
os03g0822000	Expansin7, Salt stress tolerance (Os03t0822000-01);Alpha-expansin OsEXPA7. (Os03t0822000-02);Similar to Expansin-A7. (Os03t0822000-03)	3.93078	cell wall.modification
os02g0127800	Concanavalin A-like lectin/glucanase domain containing protein. (Os02t0127800-01)	-1.37417	cell wall.modification
os02g0696500	Concanavalin A-like lectin/glucanase domain containing protein. (Os02t0696500-01);Similar to Xyloglucan endotransglucosylase/hydrolasev protein 30 (Fragment). (Os02t0696500-02)	1.84842	cell wall.modification
os07g0480800	Cellulase (EC 3.2.1.4). (Os07t0480800-01)	2.55431	cell wall.modification
os06g0696400	Xyloglycan endo-transglycosylase precursor. (Os06t0696400-01);Similar to Endotransglucosylase/hydrolase XTH5. (Os06t0696400-02)	2.63087	cell wall.modification
os03g0239000	Concanavalin A-like lectin/glucanase, subgroup domain containing protein. (Os03t0239000-01)	4.57242	cell wall.modification
os04g0602500	Similar to Pectin acetylesterase. (Os04t0602500-01);Similar to B0403H10-OSIGBa0105A11.19 protein. (Os04t0602500-02)	1.89424	cell wall.pectin esterases.acetyl esterase
os01g0763900	X8 domain containing protein. (Os01t0763900-01)	2.41932	misc.beta 1,3 glucan hydrolases
os03g0756300	X8 domain containing protein. (Os03t0756300-01)	3.46999	misc.beta 1,3 glucan hydrolases
os03g0227400	Similar to glucan endo-1,3-beta-glucosidase 7. (Os03t0227400-01)	-1.12377	misc.beta 1,3 glucan hydrolases.glucan endo-1,3-beta-glucosidase
os03g0669300	Beta-1,3-glucanase-like protein. (Os03t0669300-01);Beta-1,3-glucanase-like protein. (Os03t0669300-02);Glycoside hydrolase, family 17 protein. (Os03t0669300-03)	1.15759	misc.beta 1,3 glucan hydrolases.glucan endo-1,3-beta-glucosidase
os01g0946500	Similar to Glucan endo-1,3-beta-glucosidase GV (EC 3.2.1.39) ((1->3)-beta-glucan endohydrolase GV) ((1->3)-beta-glucanase isoenzyme GV) (Beta-1,3- endoglucanase GV). (Os01t0946500-01)	2.1067	misc.beta 1,3 glucan hydrolases.glucan endo-1,3-beta-glucosidase
os03g0374600	Glycoside hydrolase, family 17 protein. (Os03t0374600-01);Similar to Glucan endo-1,3-beta-glucosidase 4. (Os03t0374600-02)	1.50848	misc.beta 1,3 glucan hydrolases.glucan endo-1,3-beta-glucosidase
os04g0681950	Similar to H0124B04.9 protein. (Os04t0681950-00)	6.1207	misc.beta 1,3 glucan hydrolases.glucan endo-1,3-beta-glucosidase
os05g0375400	Beta-glucanase precursor. (Os05t0375400-01)	1.24566	misc.beta 1,3 glucan hydrolases.glucan endo-1,3-beta-glucosidase

## Sheet: c. Lipid metabolism
Table S7. Merged GO and MapMan results for the DEGs in the BPH-infested sheaths of Qingliu at 24 h.
c. Lipid metabolism
RAPDB ID	Description	BPH vs control_sheath (log2 fold change)
Os12g0628400	Fatty acid 2-hydroxylase, Resistance to rice blast fungus infection	2.58909
Os02g0205500	Similar to Fatty acid elongase 1.	1.81088
Os05g0568000	Similar to FAE1.	1.15748
Os08g0401800	Similar to Phospholipase D.	2.21338
Os02g0120200	Similar to Phospholipase D nu-2 (Fragment).	1.46133
Os02g0588500	PLC-like phosphodiesterase, TIM beta/alpha-barrel domain domain containing protein.	1.92881
Os05g0518300	Lipase, GDSL domain containing protein.	5.30832
Os12g0274200	Lipase, GDSL domain containing protein.	5.11684
Os02g0814000	Protein of unknown function DUF862, eukaryotic domain containing protein.	1.79912
Os07g0668300	Lipase, GDSL domain containing protein.	2.68695
Os01g0728100	Lipase, GDSL domain containing protein.	4.1408
Os03g0844600	Esterase, SGNH hydrolase-type domain containing protein.	3.7413
Os03g0718800	Similar to Physical impedance induced protein.	2.71725
Os12g0114500	Similar to Nonspecific lipid-transfer protein (LTP) (Fragment).	6.09701
Os06g0643500	Similar to ADR11 protein (Fragment).	4.17255
Os07g0175600	Plant lipid transfer protein and hydrophobic protein, helical domain containing protein.	1.46888
Os10g0505500	Nonspecific lipid transfer protein, Cold tolerance	2.79669
