# Supplementary material for: Transcriptomics identifies key defense mechanisms in rice resistant to both leaf-feeding and phloem feeding herbivores
Source: BMC Plant Biol. 2021 Jun 30;21:306. doi: 10.1186/s12870-021-03068-5 (PMC8243607; doi:10.1186/s12870-021-03068-5)
Supplement: Supplementary file 9 — Additional file 9: Table S8. Primers used for qRT-PCR amplifications. [file 12870_2021_3068_MOESM9_ESM.xlsx]

## Sheet: Primer list
Transcriptomics identifies key defense mechanisms in rice resistant to both leaf-feeding and phloem feeding herbivores
Yi Li, Boon Huat Cheah, Yu-Fu Fang, Yun-Hung Kuang, Shau-Ching Lin, Chung-Ta Liao, Shou-Horng Huang, Ya-Fen Lin, Wen-Po Chuang
Table S8. Primers used for qRT-PCR amplifications.
No.	Target gene	Gene_ID	Primer sequence
1	AK064067	Os08g0363200	F-CACGCAGATATAGGAGTTGTGAAT
			R-GGCCTATTAGAACTGAGAGCAGAA
2	AK102138	Os01g0127600	F-GCTTCCGCTGCCTCG
			R-AATTAAGCTGGCTGGTTGTGA
3	AB246888	Os04g0497000	F-GGGAGAAGTTCGGCTTCG
			R-CCGCGCTCAGGTCAC
4	OsICS1	Os09g0361500	F-TCTGCGATGATGTGGTTG
			R-GCTCGGATGAAGAGTATTTAGGA
5	OsAOS2	Os03g0225900	F-CTCGTCGGAAGGCTGTTG
			R-ACGATTGACGGCGGAGGT
6	OsPAL2	Os02g0626400	F-CTTGGTCTCATCTCC
			R-CATCACGCAGTTCTTCAC
7	OsLOX	Os08g0508800	F-GCATCCCCAACAGCACAT
			R-AATAAAGATTTGGGAGTGACA
8	OsPAL1	Os02g0626100	F-AGGAGCTCGGCTGCGTAT
			R-ATGCCGAGGAACACCTTG
9	OsCHS1	Os11g0530600	F-ACCCGGACTACTACTTCAGGA
			R-TCTTCCTGATCTGCGACT
10	Ubi (Reference gene)	Os03g0234200	F-CGCAAGTACAACCAGGAC
			R-TGGTTGCTGTGACCACAC
